# Supplementary material for: The Global Landscape of Plasmodium falciparum Drug Resistance Markers, 2005–2025: A Systematic Review and Meta-Analysis
Source: Pathogens. 2026 Feb 6;15(2):179. doi: 10.3390/pathogens15020179 (PMC12943415; doi:10.3390/pathogens15020179)
Supplement: Supplementary file 1 [file pathogens-15-00179-s001.zip]

Archive with 6 entries (6 files):
- Figure S1.pdf
- File S1.pdf
- File S2.xlsx
- File S3.xlsx
- File S4.xlsx
- Table S1.pdf
