# Supplementary material for: The Global Landscape of Plasmodium falciparum Drug Resistance Markers, 2005–2025: A Systematic Review and Meta-Analysis
Source: Pathogens. 2026 Feb 6;15(2):179. doi: 10.3390/pathogens15020179 (PMC12943415; doi:10.3390/pathogens15020179)
Supplement: Supplementary file 1 [file pathogens-15-00179-s001.zip › File S2.xlsx]

## Sheet: Appendix IV
			Excluded articles
S/N	Title	year	Journal	Authors	Notes	doi
1	High Frequency Mutations in pfdhfr and pfdhps of Plasmodium falciparum in Response to Sulfadoxine-Pyrimethamine: A Cross-Sectional Survey in Returning Chinese Migrants From Africa.	2021	Frontiers in cellular and infection microbiology	Yan H and Feng J and Yin JH and Huang F and Kong XL and Lin KM and Zhang T and Feng XY and Zhou SS and Cao JP and Xia ZG	RAYYAN-INCLUSION: {"Darius"=>"Excluded", "felix camarade"=>"Excluded", "Jean Paul "=>"Excluded"}	10.3389/fcimb.2021.673194
2	Spread of artemisinin resistance in Plasmodium falciparum malaria.	2014	The New England journal of medicine	Ashley EA and Dhorda M and Fairhurst RM and Amaratunga C and Lim P and Suon S and Sreng S and Anderson JM and Mao S and Sam B and Sopha C and Chuor CM and Nguon C and Sovannaroth S and Pukrittayakamee S and Jittamala P and Chotivanich K and Chutasmit K and Suchatsoonthorn C and Runcharoen R and Hien TT and Thuy-Nhien NT and Thanh NV and Phu NH and Htut Y and Han KT and Aye KH and Mokuolu OA and O…	RAYYAN-INCLUSION: {"Darius"=>"Excluded", "felix camarade"=>"Excluded", "Jean Paul "=>"Excluded"} | RAYYAN-EXCLUSION-REASONS: multicenter	10.1056/NEJMoa1314981
3	Rubber plantations and drug resistant malaria: a cross-sectional survey in Cambodia.	2019	Malaria journal	Thomson R and Sochea P and Sarath M and MacDonald A and Pratt A and Poyer S and Allen H and Kunthy S and Chamroeun S and Daro K and Samean S and Panharith N and Ra S and Sovottha C and Mundy G and Yeung S	RAYYAN-INCLUSION: {"Darius"=>"Excluded", "felix camarade"=>"Excluded", "Jean Paul "=>"Excluded"}	10.1186/s12936-019-3000-y
4	Changing Antimalarial Drug Sensitivities in Uganda.	2017	Antimicrobial agents and chemotherapy	Rasmussen SA and Ceja FG and Conrad MD and Tumwebaze PK and Byaruhanga O and Katairo T and Nsobya SL and Rosenthal PJ and Cooper RA	RAYYAN-INCLUSION: {"felix camarade"=>"Excluded", "Jean Paul "=>"Excluded"}	10.1128/AAC.01516-17
5	No Clinical or Molecular Evidence of Plasmodium falciparum Resistance to Artesunate-Mefloquine in Northwestern Brazil.	2016	The American journal of tropical medicine and hygiene	Ladeia-Andrade S and de Melo GN and de Souza-Lima Rde C and Salla LC and Bastos MS and Rodrigues PT and Luz Fd and Ferreira MU	RAYYAN-INCLUSION: {"felix camarade"=>"Excluded", "Jean Paul "=>"Excluded"}	10.4269/ajtmh.16-0017
6	Geographical emergence of sulfadoxine-pyrimethamine drug resistance-associated P. falciparum and P. malariae alleles in co-existing Anopheles mosquito and asymptomatic human populations across Cameroon.	2023	Antimicrobial agents and chemotherapy	Nkemngo FN and Raissa LW and Nguete DN and Ndo C and Fru-Cho J and Njiokou F and Wanji S and Wondji CS	RAYYAN-INCLUSION: {"felix camarade"=>"Excluded", "Jean Paul "=>"Excluded"}	10.1128/aac.00588-23
7	Various pfcrt and pfmdr1 genotypes of Plasmodium falciparum cocirculate with P. malariae, P. ovale spp., and P. vivax in northern Angola.	2012	Antimicrobial agents and chemotherapy	Fan√ßony C and Gamboa D and Sebasti√£o Y and Hallett R and Sutherland C and Sousa-Figueiredo JC and Nery SV	RAYYAN-INCLUSION: {"felix camarade"=>"Excluded", "Jean Paul "=>"Excluded"}	10.1128/AAC.00559-12
8	A randomized controlled trial of dihydroartemisinin-piperaquine, artesunate-mefloquine and extended artemether-lumefantrine treatments for malaria in pregnancy on the Thailand-Myanmar border.	2021	BMC medicine	Saito M and Carrara VI and Gilder ME and Min AM and Tun NW and Pimanpanarak M and Viladpai-Nguen J and Paw MK and Haohankhunnatham W and Konghahong K and Phyo AP and Chu C and Turner C and Lee SJ and Duanguppama J and Imwong M and Bancone G and Proux S and Singhasivanon P and White NJ and Nosten F and McGready R	RAYYAN-INCLUSION: {"felix camarade"=>"Excluded", "Jean Paul "=>"Excluded"}	10.1186/s12916-021-02002-8
9	Pre-treatment with chloroquine and parasite chloroquine resistance in Ghanaian children with severe malaria.	2005	QJM : monthly journal of the Association of Physicians	Evans JA and May J and Tominski D and Eggelte T and Marks F and Abruquah HH and Meyer CG and Timmann C and Agbenyega T and Horstmann RD	RAYYAN-INCLUSION: {"felix camarade"=>"Excluded", "Jean Paul "=>"Excluded"}	10.1093/qjmed/hci121
10	Hepatic safety and tolerability of cipargamin (KAE609), in adult patients with Plasmodium falciparum malaria: a randomized, phase II, controlled, dose-escalation trial in sub-Saharan Africa.	2021	Malaria journal	Ndayisaba G and Yeka A and Asante KP and Grobusch MP and Karita E and Mugerwa H and Asiimwe S and Oduro A and Fofana B and Doumbia S and Jain JP and Barsainya S and Kullak-Ublick GA and Su G and Schmitt EK and Csermak K and Gandhi P and Hughes D	RAYYAN-INCLUSION: {"felix camarade"=>"Excluded", "Jean Paul "=>"Excluded"}	10.1186/s12936-021-04009-1
11	Malaria epidemiology in central Myanmar: identification of a multi-species asymptomatic reservoir of infection.	2017	Malaria journal	Ghinai I and Cook J and Hla TT and Htet HM and Hall T and Lubis IN and Ghinai R and Hesketh T and Naung Y and Lwin MM and Latt TS and Heymann DL and Sutherland CJ and Drakeley C and Field N	RAYYAN-INCLUSION: {"felix camarade"=>"Excluded", "Jean Paul "=>"Excluded"}	10.1186/s12936-016-1651-5
12	Unexpected selections of Plasmodium falciparum polymorphisms in previously treatment-na√Øve areas after monthly presumptive administration of three different anti-malarial drugs in Liberia 1976-78.	2017	Malaria journal	Jovel IT and Bj√∂rkman A and Roper C and M√•rtensson A and Ursing J	RAYYAN-INCLUSION: {"Darius"=>"Excluded", "felix camarade"=>"Excluded", "Jean Paul "=>"Excluded"} | RAYYAN-EXCLUSION-REASONS: data from ancient years	10.1186/s12936-017-1747-6
13	Assessing the asymptomatic reservoir and dihydroartemisinin-piperaquine effectiveness in a low transmission setting threatened by artemisinin resistant Plasmodium falciparum.	2016	Malaria journal	Falq G and Van Den Bergh R and De Smet M and Etienne W and Nguon C and Rekol H and Imwong M and Dondorp A and Kindermans JM	RAYYAN-INCLUSION: {"felix camarade"=>"Excluded", "Jean Paul "=>"Excluded"}	10.1186/s12936-016-1487-z
14	Determinants of dihydroartemisinin-piperaquine treatment failure in Plasmodium falciparum malaria in Cambodia, Thailand, and Vietnam: a prospective clinical, pharmacological, and genetic study.	2019	The Lancet. Infectious diseases	van der Pluijm RW and Imwong M and Chau NH and Hoa NT and Thuy-Nhien NT and Thanh NV and Jittamala P and Hanboonkunupakarn B and Chutasmit K and Saelow C and Runjarern R and Kaewmok W and Tripura R and Peto TJ and Yok S and Suon S and Sreng S and Mao S and Oun S and Yen S and Amaratunga C and Lek D and Huy R and Dhorda M and Chotivanich K and Ashley EA and Mukaka M and Waithira N and Cheah PY and…	RAYYAN-INCLUSION: {"felix camarade"=>"Excluded", "Jean Paul "=>"Excluded"}	10.1016/S1473-3099(19)30391-3
15	Effect of generalised access to early diagnosis and treatment and targeted mass drug administration on Plasmodium falciparum malaria in Eastern Myanmar: an observational study of a regional elimination programme.	2018	Lancet (London, England)	Landier J and Parker DM and Thu AM and Lwin KM and Delmas G and Nosten FH	RAYYAN-INCLUSION: {"felix camarade"=>"Excluded", "Jean Paul "=>"Excluded"}	10.1016/S0140-6736(18)30792-X
16	Microsatellite polymorphism within pfcrt provides evidence of continuing evolution of chloroquine-resistant alleles in Papua New Guinea.	2007	Malaria journal	DaRe JT and Mehlotra RK and Michon P and Mueller I and Reeder J and Sharma YD and Stoneking M and Zimmerman PA	RAYYAN-INCLUSION: {"felix camarade"=>"Excluded", "Jean Paul "=>"Excluded"}	10.1186/1475-2875-6-34
17	Significant geographical differences in prevalence of mutations associated with Plasmodium falciparum and Plasmodium vivax drug resistance in two regions from Papua New Guinea.	2015	Malaria journal	Barnadas C and Timinao L and Javati S and Iga J and Malau E and Koepfli C and Robinson LJ and Senn N and Kiniboro B and Rare L and Reeder JC and Siba PM and Zimmerman PA and Karunajeewa H and Davis TM and Mueller I	RAYYAN-INCLUSION: {"felix camarade"=>"Excluded", "Jean Paul "=>"Excluded"}	10.1186/s12936-015-0879-9
18	Efficacy and safety of a combination of azithromycin and chloroquine for the treatment of uncomplicated Plasmodium falciparum malaria in two multi-country randomised clinical trials in African adults.	2014	Malaria journal	Sagara I and Oduro AR and Mulenga M and Dieng Y and Ogutu B and Tiono AB and Mugyenyi P and Sie A and Wasunna M and Kain KC and Djimd√© AA and Sarkar S and Chandra R and Robbins J and Dunne MW	RAYYAN-INCLUSION: {"felix camarade"=>"Excluded", "Jean Paul "=>"Excluded"}	10.1186/1475-2875-13-458
19	Effectiveness of sulfadoxine-pyrimethamine plus amodiaquine and dihydroartemisinin-piperaquine for seasonal malaria chemoprevention in Uganda: a three-arm, open-label, non-inferiority and superiority, cluster-randomised, controlled trial.	2025	The Lancet. Infectious diseases	Nuwa A and Baker K and Kajubi R and Nnaji CA and Theiss-Nyland K and Odongo M and Kyagulanyi T and Nabakooza J and Salandini D and Asua V and Nakirunda M and Rassi C and Rutazaana D and Achuma R and Sagaki P and Bwanika JB and Magumba G and Yeka A and Nsobya S and Kamya MR and Tibenderana J and Opigo J	RAYYAN-INCLUSION: {"felix camarade"=>"Excluded", "Jean Paul "=>"Excluded"}	10.1016/S1473-3099(24)00746-1
20	Prevalence of polymorphisms in DHFR, DHPS, PFMDR1 and PFCRT genes of Plasmodium falciparum isolates in Quang Tri Province, Vietnam.	2008	The Southeast Asian journal of tropical medicine and public health	Phuc BQ and Caruana SR and Cowman AF and Biggs BA and Thanh NV and Tien NT and Thuan le K	RAYYAN-INCLUSION: {"Darius"=>"Excluded", "felix camarade"=>"Excluded", "Jean Paul "=>"Excluded"} | RAYYAN-EXCLUSION-REASONS: data from ancient years
21	Asymptomatic Plasmodium infections in 18 villages of southern Savannakhet Province, Lao PDR (Laos).	2016	Malaria journal	Phommasone K and Adhikari B and Henriques G and Pongvongsa T and Phongmany P and von Seidlein L and White NJ and Day NP and M Dondorp A and Newton PN and Imwong M and Mayxay M	RAYYAN-INCLUSION: {"felix camarade"=>"Excluded", "Jean Paul "=>"Excluded"}	10.1186/s12936-016-1336-0
22	Pregnant women as a sentinel population for genomic surveillance of malaria in the Democratic Republic of the Congo: a population-based study.	2025	The Lancet. Global health	Onyamboko M and Wasakul V and Bakomba SB and Kayembe DK and Nzambiwishe BK and Ekombolo PE and Badjanga BB and Maindombe JM and Ngavuka JN and Lwadi BN and Drury E and Ariani C and Goncalves S and Chamsukhee V and Waithira N and Verschuuren TD and Lee SJ and Miotto O and Fanello C	RAYYAN-INCLUSION: {"felix camarade"=>"Excluded", "Jean Paul "=>"Excluded"}	10.1016/S2214-109X(24)00497-2
23	A Novel Plasmodium falciparum Kelch13 A675T Mutation and High Levels of Chloroquine and Sulfadoxine-Pyrimethamine Resistance in Burundi.	2025	medRxiv : the preprint server for health sciences	Kayode, Tolulope and Niyukuri, David and Holzschuh, Aurel and Da Silva, Gustavo and Huwe, Tiffany and Lerch, Anita and Nyandwi, Joseph and Koepfli, Cristian	RAYYAN-INCLUSION: {"Darius"=>"Excluded", "felix camarade"=>"Excluded", "Jean Paul "=>"Excluded"} | RAYYAN-EXCLUSION-REASONS: Preprint	10.1101/2025.06.22.25330092
24	Effects of drug pressure and human migration on antimalarial resistance in circulating Plasmodium falciparum malaria parasites in Ecuador.	2024	Research square	Nacata, Isaac and Early, Angela M and Boboy, Janeth and Neafsey, Daniel E and Saenz, Fabian E	RAYYAN-INCLUSION: {"felix camarade"=>"Excluded", "Jean Paul "=>"Excluded"}	10.21203/rs.3.rs-4638168/v1
25	Antimalarial Drug Resistance Profiling of Plasmodium falciparum Infections in India Using Next-Generation Sequencing.	2023	medRxiv : the preprint server for health sciences	Kale, Sonal and Uplekar, Swapna M and Bandyopadhyay, Nabamita and Rao, Pavitra N and Ali, Syed Z and Sharma, S K and Tandel, Nikunj and Patel, Ankita and Singh, Ranvir and Dank, Aaron and Ravishankaran, Sangamithra and Lakshmi Priya, G Sri and Asokan, Aswin and Eapen, Alex and Singh, Om P and Carlton, Jane M and Mallick, Prashant K	RAYYAN-INCLUSION: {"Darius"=>"Excluded", "felix camarade"=>"Excluded", "Jean Paul "=>"Excluded"} | RAYYAN-EXCLUSION-REASONS: Preprint	10.1101/2023.04.08.23288321
26	Prevalence of polymorphisms in marker genes associated with antimalarial drug resistance in Plasmodium falciparum following 10 years of artemisinin-based combination therapy implementation in urban Kolkata.	2024	Tropical parasitology	Acharya, Alisha and Naskar, Arindam and Chaudhury, Abhijit and Sardar, Ashif Ali and Samanta, Anwesha and Guha, Subhasish Kamal and Maji, Ardhendu Kumar and Bera, Dilip Kumar and Saha, Pabitra	RAYYAN-INCLUSION: {"felix camarade"=>"Excluded", "Jean Paul "=>"Excluded"}	10.4103/tp.tp_43_23
27	Prevalence of chloroquine and antifolate drug resistance alleles in Plasmodium falciparum clinical isolates from three areas in Ghana.	2018	AAS open research	Abugri, James and Ansah, Felix and Asante, Kwaku P and Opoku, Comfort N and Amenga-Etego, Lucas A and Awandare, Gordon A	RAYYAN-INCLUSION: {"felix camarade"=>"Excluded", "Jean Paul "=>"Excluded"}	10.12688/aasopenres.12825.1
28	Evidence of artemisinin partial resistance in North-western Tanzania: clinical and drug resistance markers study.	2024	medRxiv : the preprint server for health sciences	Ishengoma, Deus S and Mandara, Celine I and Bakari, Catherine and Fola, Abebe A and Madebe, Rashid A and Seth, Misago D and Francis, Filbert and Buguzi, Creyton and Moshi, Ramadhan and Garimo, Issa and Lazaro, Samwel and Lusasi, Abdallah and Aaron, Sijenunu and Chacky, Frank and Mohamed, Ally and Njau, Ritha J A and Kitau, Jovin and Rasmussen, Charlotte and Bailey, Jeffrey A and Juliano, Jonathan…	RAYYAN-INCLUSION: {"Darius"=>"Excluded", "felix camarade"=>"Excluded", "Jean Paul "=>"Excluded"} | RAYYAN-EXCLUSION-REASONS: Preprint	10.1101/2024.01.31.24301954
29	Country wide surveillance reveals prevalent artemisinin partial resistance mutations with evidence for multiple origins and expansion of high level sulfadoxine-pyrimethamine resistance mutations in northwest Tanzania.	2023	medRxiv : the preprint server for health sciences	Juliano, Jonathan J and Giesbrecht, David J and Simkin, Alfred and Fola, Abebe A and Lyimo, Beatus M and Pereus, Dativa and Bakari, Catherine and Madebe, Rashid A and Seth, Misago D and Mandara, Celine I and Popkin-Hall, Zachary R and Moshi, Ramadhan and Mbwambo, Ruth B and Niare, Karamoko and MacInnis, Bronwyn and Francis, Filbert and Mbwambo, Daniel and Garimo, Issa and Chacky, Frank and Aaron,…	RAYYAN-INCLUSION: {"Darius"=>"Excluded", "felix camarade"=>"Excluded", "Jean Paul "=>"Excluded"} | RAYYAN-EXCLUSION-REASONS: Preprint	10.1101/2023.11.07.23298207
30	Day 3 parasitemia and Plasmodium falciparum Kelch 13 mutations among uncomplicated malaria patients treated with artemether-lumefantrine in Adjumani district, Uganda.	2024	medRxiv : the preprint server for health sciences	Angwe, Martin Kamilo and Mwebaza, Norah and Nsobya, Sam Lubwama and Vudriko, Patrick and Dralabu, Savior and Omali, Denis and Tumwebaze, Maria Agnes and Ocan, Moses	RAYYAN-INCLUSION: {"felix camarade"=>"Excluded", "Jean Paul "=>"Excluded"}	10.1101/2024.04.26.24306433
31	Artemisinin resistant kelch13 R622I and RDT negativity approaching predominance in northern Ethiopia and emerging C580Y of African origin threaten falciparum malaria control.	2025	medRxiv : the preprint server for health sciences	Zeleke, Ayalew Jejaw and Fola, Abebe A and Tollefson, George A and Niare, Karamako and Leonetti, Alec and Taropawala, Om and Marglous, Jacob and Crudale, Rebecca and Brhane, Bokretsion G and Assefa, Ashenafi and Kiyuka, Patience and Parr, Jonathan B and Hailu, Asrat and Aemero, Mulugeta and Bailey, Jeffrey A	RAYYAN-INCLUSION: {"Darius"=>"Excluded", "felix camarade"=>"Excluded", "Jean Paul "=>"Excluded"} | RAYYAN-EXCLUSION-REASONS: Preprint	10.1101/2025.06.23.25330019
32	High frequency of artemisinin partial resistance mutations in the great lake region revealed through rapid pooled deep sequencing.	2024	medRxiv : the preprint server for health sciences	Young, Neeva Wernsman and Gashema, Pierre and Giesbrecht, David and Munyaneza, Tharcisse and Maisha, Felicien and Mwebembezi, Fred and Budodo, Rule and Leonetti, Alec and Crudale, Rebecca and Iradukunda, Vincent and Bosco, Ntwari Jean and Boyce, Ross M and Mandara, Celine I and Kanyankole, Grace K and Mulogo, Edgar and Ishengoma, Deus S and Hangi, Stan and Karema, Corine and Mazarati, Jean-Baptis…	RAYYAN-INCLUSION: {"Darius"=>"Excluded", "felix camarade"=>"Excluded", "Jean Paul "=>"Excluded"} | RAYYAN-EXCLUSION-REASONS: Preprint	10.1101/2024.04.29.24306442
33	Temporal genomic analysis of Plasmodium falciparum reveals increased prevalence of mutations associated with delayed clearance following treatment with artemisinin-lumefantrine in Choma District, Southern Province, Zambia.	2024	medRxiv : the preprint server for health sciences	Fola, Abebe A and Kobayashi, Tamaki and Shields, Timothy and Hamapumbu, Harry and Musonda, Michael and Katowa, Ben and Matoba, Japhet and Stevenson, Jennifer C and Norris, Douglas E and Thuma, Philip E and Wesolowski, Amy and Moss, William J and Juliano, Jonathan J and Bailey, Jeffrey A	RAYYAN-INCLUSION: {"Darius"=>"Excluded", "felix camarade"=>"Excluded", "Jean Paul "=>"Excluded"} | RAYYAN-EXCLUSION-REASONS: Preprint	10.1101/2024.06.05.24308497
34	National genomic profiling of Plasmodium falciparum antimalarial resistance in Zambian children participating in the 2018 Malaria Indicator Survey.	2024	medRxiv : the preprint server for health sciences	Fola, Abebe A and Ciubotariu, Ilinca I and Dorman, Jack and Mwenda, Mulenga C and Mambwe, Brenda and Mulube, Conceptor and Kasaro, Rachael and Hawela, Moonga B and Hamainza, Busiku and Miller, John M and Bailey, Jeffrey A and Moss, William J and Bridges, Daniel J and Carpi, Giovanna	RAYYAN-INCLUSION: {"felix camarade"=>"Excluded", "Jean Paul "=>"Excluded"}	10.1101/2024.08.05.24311512
35	Modelling the impact of antimalarial quality on the transmission of sulfadoxine-pyrimethamine resistance in Plasmodium falciparum.	2017	Infectious Disease Modelling	Brock, Aleisha R and Ross, Joshua V and Greenhalgh, Scott and Durham, David P and Galvani, Alison and Parikh, Sunil and Esterman, Adrian	RAYYAN-INCLUSION: {"felix camarade"=>"Excluded", "Jean Paul "=>"Excluded"}	10.1016/j.idm.2017.04.001
36	Expansion of Artemisinin Partial Resistance Mutations and Lack of Histidine Rich Protein-2 and -3 Deletions in Plasmodium falciparum infections from Rukara, Rwanda.	2023	medRxiv : the preprint server for health sciences	Schreidah, Cecile and Giesbrecht, David and Gashema, Pierre and Young, Neeva and Munyaneza, Tharcisse and Muvunyi, Claude Mambo and Thwai, Kyaw and Mazarati, Jean-Baptiste and Bailey, Jeffrey and Juliano, Jonathan J and Karema, Corine	RAYYAN-INCLUSION: {"felix camarade"=>"Excluded", "Jean Paul "=>"Excluded"}	10.1101/2023.12.17.23300081
37	Clinical and parasitological efficacy of artesunate and sulfadoxine-pyrimethamine (AS+SP) for the treatment of uncomplicated falciparum malaria in different transmission settings in India.	2025	Journal of vector borne diseases	Ranjha, Ritesh and Baharia, Rajendra and Chalageri, Vani H and Srivastava, Bina and Ahmed, Naseem and Sharma, Supriya and Mallick, Prashant Kumar and Anvikar, Anupkumar R and Bharti, Praveen Kumar	RAYYAN-INCLUSION: {"felix camarade"=>"Excluded", "Jean Paul "=>"Excluded"}	10.4103/jvbd.jvbd_212_24
38	Clinical efficacy of artemether-lumefantrine in congolese children with acute uncomplicated falciparum malaria in brazzaville.	2012	Malaria research and treatment	Ndounga, Mathieu and Tahar, Rachida and Casimiro, Prisca N and Loumouamou, Dieudonne and Basco, Leonardo K	RAYYAN-INCLUSION: {"Darius"=>"Excluded", "felix camarade"=>"Excluded", "Jean Paul "=>"Excluded"}	10.1155/2012/749479
39	Geographical Heterogeneity in Antimalarial Resistance Markers Revealed by Genomic Surveillance in Angola, 2023.	2025	medRxiv : the preprint server for health sciences	Joao, Maria Florinda and Aranda-Diaz, Andres and De Amaral, Faith and Makhanthisa, Takalani I and Lauterbach, Sonja B and Chisenga, Mukosha and Mangena, Brighton and Maquina, Paulo and Routledge, Isobel and Sikaala, Chadwick and Chimumbwa, John and Jandondo, Domingos and Martins, Jose Franco and Raman, Jaishree and Smith, Jennifer L and Dimbu, Pedro Rafael	RAYYAN-INCLUSION: {"Darius"=>"Excluded", "felix camarade"=>"Excluded", "Jean Paul "=>"Excluded"} | RAYYAN-EXCLUSION-REASONS: Preprint	10.1101/2025.04.08.25325242
40	Dihydroartemisinin-piperaquine versus sulfadoxine-pyrimethamine for intermittent preventive treatment of malaria in pregnancy: a systematic review and individual participant data meta-analysis.	2024	medRxiv : the preprint server for health sciences	Roh, Michelle E and Gutman, Julie and Murphy, Maxwell and Hill, Jenny and Madanitsa, Mywayiwawo and Kakuru, Abel and Barsosio, Hellen C and Kariuki, Simon and Lusingu, John P A and Mosha, Frank and Kajubi, Richard and Kamya, Moses R and Mathanga, Don and Chinkhumba, Jobiba and Laufer, Miriam K and Mlugu, Eulambius and Kamuhabwa, Appolinary A R and Aklillu, Eleni and Minzi, Omary and Okoro, Roland…	RAYYAN-INCLUSION: {"felix camarade"=>"Excluded", "Jean Paul "=>"Excluded"}	10.1101/2024.11.23.24315401
41	Amodiaquine resistance in Plasmodium berghei is associated with PbCRT His95Pro mutation, loss of chloroquine, artemisinin and primaquine sensitivity, and high transcript levels of key transporters.	2017	Wellcome open research	Ndung'u, Loise and Langat, Benard and Magiri, Esther and Ng'ang'a, Joseph and Irungu, Beatrice and Nzila, Alexis and Kiboi, Daniel	RAYYAN-INCLUSION: {"Jean Paul "=>"Excluded"}	10.12688/wellcomeopenres.11768.2
42	Two decades of molecular surveillance in Senegal reveal changes in known drug resistance mutations associated with historical drug use and seasonal malaria chemoprevention.	2023	medRxiv : the preprint server for health sciences	Ndiaye, Yaye Die and Wong, Wesley and Thwing, Julie and Schaffner, Stephen S and Tine, Abdoulaye and Diallo, Mamadou Alpha and Deme, Awa and Sy, Mouhammad and Bei, Amy K and Thiaw, Alphonse B and Daniels, Rachel and Ndiaye, Tolla and Gaye, Amy and Ndiaye, Ibrahima Mbaye and Toure, Mariama and Gadiaga, Nogaye and Sene, Aita and Sow, Djiby and Garba, Mamane N and Yade, Mamadou Samba and Dieye, Baba…	RAYYAN-INCLUSION: {"felix camarade"=>"Excluded", "Jean Paul "=>"Excluded"}	10.1101/2023.04.24.23288820
43	Selection of artemisinin partial resistance Kelch13 mutations in Uganda in 2016-22 was at a rate comparable to that seen previously in South-East Asia.	2024	medRxiv : the preprint server for health sciences	Meier-Scherling, Cecile P G and Watson, Oliver J and Asua, Victor and Ghinai, Isaac and Katairo, Thomas and Garg, Shreeya and Conrad, Melissa and Rosenthal, Philip J and Okell, Lucy C and Bailey, Jeffrey A	RAYYAN-INCLUSION: {"felix camarade"=>"Excluded", "Jean Paul "=>"Excluded"}	10.1101/2024.02.03.24302209
44	Ex vivo susceptibility to antimalarial drugs and polymorphisms in drug resistance genes of African Plasmodium falciparum, 2016-2023: a genotype-phenotype association study.	2024	medRxiv : the preprint server for health sciences	Rosado, Jason and Fola, Abebe A and Cojean, Sandrine and Sarrasin, Veronique and Coppee, Romain and Zaffaroulah, Rizwana and Bouzayene, Azza and Ciceron, Liliane and Houze, Ludivine and Crudale, Rebecca and Musset, Lise and Thellier, Marc and Pradines, Bruno and Clain, Jerome and Bailey, Jeffrey A and Houze, Sandrine and Investigation Study Group	RAYYAN-INCLUSION: {"felix camarade"=>"Excluded", "Jean Paul "=>"Excluded"} | RAYYAN-EXCLUSION-REASONS: preprint paper	10.1101/2024.07.17.24310448
45	Single cell transcriptional changes across the blood stages of artemisinin resistant K13580YPlasmodium falciparum upon dihydroartemisinin exposure.	2024	bioRxiv : the preprint server for biology	Oduor, Cliff I and Connelly, Sean V and Cunningham, Clark and Rustamzade, Nazrin and Zuromski, Jenna and Chin, Deborah M and Nixon, Chris and Kurtis, Jonathan and Juliano, Jonathan J and Bailey, Jeffrey A	RAYYAN-INCLUSION: {"Jean Paul "=>"Excluded"}	10.1101/2023.12.06.570387
46	Genomics reveals heterogeneous Plasmodium falciparum transmission and population differentiation in Zambia and bordering countries.	2024	medRxiv : the preprint server for health sciences	Fola, Abebe A and He, Qixin and Xie, Shaojun and Thimmapuram, Jyothi and Bhide, Ketaki P and Dorman, Jack and Ciubotariu, Ilinca I and Mwenda, Mulenga C and Mambwe, Brenda and Mulube, Conceptor and Hawela, Moonga and Norris, Douglas E and Moss, William J and Bridges, Daniel J and Carpi, Giovanna	RAYYAN-INCLUSION: {"felix camarade"=>"Excluded", "Jean Paul "=>"Excluded"} | RAYYAN-EXCLUSION-REASONS: Preprint	10.1101/2024.02.09.24302570
47	Investigating the dynamics of Plasmodium falciparum gametocyte carriage in expectant women under intermittent preventive treatment with sulfadoxine-pyrimethamine in Kilifi, study protocol.	2025	Open research Europe	Kiyuka, Patience Kerubo and Muricho, Mark and Ouma, Nelson and Muiruri, Charles and Nyaguara, Amek and Rono, Martin and Oyier, Isabella and Hamaluba, Mainga	RAYYAN-INCLUSION: {"Jean Paul "=>"Excluded"}	10.12688/openreseurope.19356.2
48	Poly-basic peptides and polymers as new drug candidate against Plasmodium falciparum.	2023	bioRxiv : the preprint server for biology	Sivakumar, Roshan and Floyd, Katherine and Jessey, Erath and Kim, Jenny Kim and Bayguinov, Peter O and Fitzpatrick, James A J and Goldfrab, Dennis and Jovanovic, Marko and Tripathi, Abhai and Djuranovic, Sergej and Pavlovic-Djuranovic, Slavica	RAYYAN-INCLUSION: {"Jean Paul "=>"Excluded"}	10.1101/2023.09.16.558069
49	A Computational Approach towards the Understanding of Plasmodium falciparum Multidrug Resistance Protein 1.	2013	ISRN bioinformatics	Patel, Saumya K and George, Linz-Buoy and Prasanth Kumar, Sivakumar and Highland, Hyacinth N and Jasrai, Yogesh T and Pandya, Himanshu A and Desai, Ketaki R	RAYYAN-INCLUSION: {"felix camarade"=>"Excluded", "Jean Paul "=>"Excluded"}	10.1155/2013/437168
50	Pharmacodynamics of antimalarial chemotherapy.	2009	Expert review of clinical pharmacology	Na-Bangchang, Kesara	RAYYAN-INCLUSION: {"Jean Paul "=>"Excluded"}	10.1586/ecp.09.27
51	Comprehensive Review on Natural beta-Carbolines as Anti-Malarial Agents.	2013	Mini reviews in medicinal chemistry	Ashok, P and Ganguly, S and Murugesan, S	RAYYAN-INCLUSION: {"Jean Paul "=>"Excluded"}
52	Therapeutic Efficacy of Artemether-Lumefantrine for the Treatment of Uncomplicated Plasmodium falciparum Malaria in Northern Ethiopia.	2012	Malaria research and treatment	Kinfu, Gebremedhin and Gebre-Selassie, Solomon and Fikrie, Nigus	RAYYAN-INCLUSION: {"felix camarade"=>"Excluded", "Jean Paul "=>"Excluded"} | RAYYAN-EXCLUSION-REASONS: wrong outcome	10.1155/2012/548710
53	Artemether-lumefantrine in the treatment of uncomplicated Plasmodium falciparum malaria.	2009	Therapeutics and clinical risk management	Ehrhardt, Stephan and Meyer, Christian G	RAYYAN-INCLUSION: {"felix camarade"=>"Excluded", "Jean Paul "=>"Excluded"}
54	Multi-omic Characterization of the Mode of Action of a Potent New Antimalarial Compound, JPC-3210, Against Plasmodium falciparum.	2020	Molecular & cellular proteomics : MCP	Birrell, Geoffrey W and Challis, Matthew P and De Paoli, Amanda and Anderson, Dovile and Devine, Shane M and Heffernan, Gavin D and Jacobus, David P and Edstein, Michael D and Siddiqui, Ghizal and Creek, Darren J	RAYYAN-INCLUSION: {"felix camarade"=>"Excluded", "Jean Paul "=>"Excluded"}	10.1074/mcp.RA119.001797
55	Scale up of a Plasmodium falciparum elimination program and surveillance system in Kayin State, Myanmar.	2017	Wellcome open research	Parker, Daniel M and Landier, Jordi and Thu, Aung Myint and Lwin, Khin Maung and Delmas, Gilles and Nosten, Francois H and Malaria Elimination Task Force Group	RAYYAN-INCLUSION: {"felix camarade"=>"Excluded", "Jean Paul "=>"Excluded"}	10.12688/wellcomeopenres.12741.2
56	Mass drug administration to reduce malaria incidence in a low-to-moderate endemic setting: short-term impact results from a cluster randomised controlled trial in Senegal.	2024	medRxiv : the preprint server for health sciences	Ba Konko Cire, El-Hadji and Roh, Michelle E and Diallo, Abdoulaye and Gadiaga, Tidiane and Seck, Amadou and Thiam, Sylla and Gaye, Seynabou and Diallo, Ibrahima and Lo, Aminata Colle and Diouf, Elhadji and Ba, Omar Gallo and Gueye, Alioune Badara and Fogelson, Ari and Wu, Xue and Milligan, Paul and Kibuka, Tabitha and Hama, Moustapha and Eckert, Erin and Thwing, Julie and Bennett, Adam and Goslin…	RAYYAN-INCLUSION: {"felix camarade"=>"Excluded", "Jean Paul "=>"Excluded"}	10.1101/2024.07.17.24310593
57	Impact of intensive control on malaria population genomics in Eastern Myanmar.	2025	Research square	Li, Xue and Arya, Grace and Thu, Aung and Landier, Jordi and Parker, Daniel and Delmas, Gilles and Reyes, Ann and Lwin, Khin and Sriprawat, Kanlaya and Nosten, Francois and Anderson, Timothy	RAYYAN-INCLUSION: {"felix camarade"=>"Excluded", "Jean Paul "=>"Excluded"}	10.21203/rs.3.rs-6875020/v1
58	CYP2B6*6 single nucleotide polymorphism among patients with uncomplicated malaria in Adjumani district, Uganda: implications on efficacy of artemether-lumefantrine.	2025	medRxiv : the preprint server for health sciences	Angwe, Martin Kamilo and Mwebaza, Norah and Nsobya, Sam Lubwama and Kiguba, Ronald and Vudriko, Patrick and Dralabu, Savior and Omali, Denis and Tumwebaze, Maria Agnes and Ocan, Moses	RAYYAN-INCLUSION: {"felix camarade"=>"Excluded", "Jean Paul "=>"Excluded"}	10.1101/2025.06.13.25329585
59	Cambodian Plasmodium vivax parasites with reduced hemoglobin digestion display delayed clearance upon artesunate treatment.	2025	medRxiv : the preprint server for health sciences	Tebben, Kieran and Eng, Virak and Seng, Dynang and Tat, Baura and Feufack Donfack, Lionel Brice and Orban, Agnes and Yeat, Rominea and Salvador, Jeremy and Sin, Sitha and Ko, Katie and Khim, Nimol and Flamand, Claude and Sommen, Cecile and Lek, Dysoley and Serre, David and Popovici, Jean	RAYYAN-INCLUSION: {"felix camarade"=>"Excluded", "Jean Paul "=>"Excluded"}	10.1101/2025.03.09.25323469
60	Incidence of malarial infection and response to antimalarial drugs at Districts Lower Dir and Swat of Khyber Pakhtunkhwa, Pakistan.	2022	Dialogues in health	Zaman, Nasib and Haq, Faiz Ul and Khan, Zafran and Uallah, Wajahat and Ualiyeva, Daniya and Waheed, Yasir and Rizwan, Muhammad and Mahmood, Raja Tahir and Mahmood, Majid	RAYYAN-INCLUSION: {"felix camarade"=>"Excluded", "Jean Paul "=>"Excluded"}	10.1016/j.dialog.2022.100035
61	Subacute therapeutic dosing of artemether-lumefantrine and artesunate-amodiaquine combination preserves plasma cholesterol, renal antioxidant status, and organ weights in rats.	2012	Malaria research and treatment	Otuechere, Chiagoziem A and Edewor, Gloria and Kale, Oluwafemi Ezekiel and Ekor, Martins	RAYYAN-INCLUSION: {"felix camarade"=>"Excluded", "Jean Paul "=>"Excluded"}	10.1155/2012/257986
62	Intermittent preventive treatment with sulfadoxine-pyrimethamine versus weekly chloroquine prophylaxis for malaria in pregnancy in Honiara, Solomon Islands: a randomised trial.	2013	MalariaWorld journal	Wini, Lyndes and Appleyard, Bridget and Bobogare, Albino and Pikacha, Junilyn and Seke, Judith and Tuni, Makiva and Hou, Levi and Hii, Jeffrey and McCarthy, James and van Eijk, Anna Maria	RAYYAN-INCLUSION: {"felix camarade"=>"Excluded", "Jean Paul "=>"Excluded"}	10.5281/zenodo.10894954
63	Amodiaquine drug pressure selects nonsynonymous mutations in pantothenate kinase 1, diacylglycerol kinase, and phosphatidylinositol-4 kinase in Plasmodium berghei ANKA.	2022	Open research Africa	Chepngetich, Jean and Muriithi, Brenda and Gachie, Beatrice and Thiong'o, Kevin and Jepkorir, Mercy and Gathirwa, Jeremiah and Kimani, Francis and Mwitari, Peter and Kiboi, Daniel	RAYYAN-INCLUSION: {"felix camarade"=>"Excluded", "Jean Paul "=>"Excluded"}	10.12688/openresafrica.13436.3
64	Plasmodium falciparum: Assessment of Selectivity of Action of Chloroquine, Alchornea cordifolia, Ficus polita, and Other Drugs by a Tetrazolium-Based Colorimetric Assay.	2011	Malaria research and treatment	Ayisi, Nana Kofi and Appiah-Opong, Regina and Gyan, Ben and Bugyei, Kwasi and Ekuban, Fred	RAYYAN-INCLUSION: {"felix camarade"=>"Excluded", "Jean Paul "=>"Excluded"}	10.4061/2011/816250
65	Treatment of Plasmodium chabaudi Parasites with Curcumin in Combination with Antimalarial Drugs: Drug Interactions and Implications on the Ubiquitin/Proteasome System.	2013	Journal of parasitology research	Neto, Zoraima and Machado, Marta and Lindeza, Ana and do Rosario, Virgilio and Gazarini, Marcos L and Lopes, Dinora	RAYYAN-INCLUSION: {"felix camarade"=>"Excluded", "Jean Paul "=>"Excluded"}	10.1155/2013/429736
66	Acridine and acridinones: old and new structures with antimalarial activity.	2011	The open medicinal chemistry journal	Valdes, Ayme Fernandez-Calienes	RAYYAN-INCLUSION: {"felix camarade"=>"Excluded", "Jean Paul "=>"Excluded"}	10.2174/1874104501105010011
67	Application of a new highly multiplexed amplicon sequencing tool to evaluate Plasmodium falciparum antimalarial resistance and relatedness in individual and pooled samples from Dschang, Cameroon.	2024	medRxiv : the preprint server for health sciences	Sadler, Jacob M and Simkin, Alfred and Tchuenkam, Valery P K and Gyuricza, Isabela Gerdes and Fola, Abebe A and Wamae, Kevin and Assefa, Ashenafi and Niare, Karamoko and Thwai, Kyaw and White, Samuel J and Moss, William J and Dinglasan, Rhoel R and Nsango, Sandrine and Tume, Christopher B and Parr, Jonathan B and Ali, Innocent Mbulli and Bailey, Jeffrey A and Juliano, Jonathan J	RAYYAN-INCLUSION: {"Darius"=>"Excluded", "felix camarade"=>"Excluded", "Jean Paul "=>"Excluded"} | RAYYAN-EXCLUSION-REASONS: Preprint	10.1101/2024.10.03.24314715
68	Plasmodium falciparum infection status in children less than 10 years old under seasonal malaria chemoprevention and risk of clinical malaria in the Koulikoro health district, Mali.	2024	Research square	Sanogo, Daouda and Toure, Mahamoudou and Keita, Moussa and Kane, Fousseyni and Keita, Soumba and Sanogo, Ibrahim and Diawara, Sory Ibrahim and Coulibaly, Hamady and Thiam, Sidibe M'Baye and Diakite, Mahamadou and Sogoba, Nafomon and Doumbia, Seydou	RAYYAN-INCLUSION: {"Darius"=>"Excluded", "Jean Paul "=>"Excluded"} | RAYYAN-EXCLUSION-REASONS: preprint paper	10.21203/rs.3.rs-4613312/v1
69	Quality of Sulfadoxine-Pyrimethamine Given as Antimalarial Prophylaxis in Pregnant Women in Selected Health Facilities in Central Region of Ghana.	2016	Journal of parasitology research	Yeboah, Danny F and Afoakwah, Richmond and Nwaefuna, Ekene K and Verner, Orish and Boampong, Johnson N	RAYYAN-INCLUSION: {"Jean Paul "=>"Excluded"}	10.1155/2016/9231946
70	Artemisia annua L. extracts inhibit the in vitro replication of SARS-CoV-2 and two of its variants.	2021	bioRxiv : the preprint server for biology	Nair, M S and Huang, Y and Fidock, D A and Polyak, S J and Wagoner, J and Towler, M J and Weathers, P J	RAYYAN-INCLUSION: {"felix camarade"=>"Excluded", "Jean Paul "=>"Excluded"}	10.1101/2021.01.08.425825
71	Comparison of protein expression pattern between the Plasmodium falciparum chloroquine-resistant RKL9 and chloroquine-sensitive MRC2 strains.	2016	Tropical parasitology	Antony, Hiasindh Ashmi and Pathak, Vrushali and Ghosh, Kanjaksha and Parija, Subhash Chandra	RAYYAN-INCLUSION: {"Jean Paul "=>"Excluded"}
72	Malaria parasite population genomics during an elimination program in Eastern Myanmar.	2025	bioRxiv : the preprint server for biology	Li, Xue and Arya, Grace A and Thu, Aung Myint and Landier, Jordi and Parker, Daniel M and Delmas, Gilles and Reyes, Ann and Lwin, Khin Maung and Sriprawat, Kanlaya and Nosten, Francois and Anderson, Timothy J C	RAYYAN-INCLUSION: {"Jean Paul "=>"Excluded"}	10.1101/2025.05.21.655408
73	A fast-acting inhibitor of blood-stage P. falciparum with mechanism distinct from artemisinin and chloroquine.	2024	bioRxiv : the preprint server for biology	Kabeche, Stephanie and Meister, Thomas and Yeh, Ellen	RAYYAN-INCLUSION: {"Jean Paul "=>"Excluded"}	10.1101/2024.08.12.607553
74	Exploring the impact of glutathione S-transferase (GST)-based metabolic resistance to insecticide on vector competence of Anopheles funestus for Plasmodium falciparum.	2019	Wellcome open research	Ndo, Cyrille and Kopya, Edmond and Irving, Helen and Wondji, Charles	RAYYAN-INCLUSION: {"felix camarade"=>"Excluded"}	10.12688/wellcomeopenres.15061.2
75	Mapping the genomic landscape of multidrug resistance in Plasmodium falciparum and its impact on parasite fitness.	2023	bioRxiv : the preprint server for biology	Mok, Sachel and Yeo, Tomas and Hong, Davin and Shears, Melanie J and Ross, Leila S and Ward, Kurt E and Dhingra, Satish K and Kanai, Mariko and Bridgford, Jessica L and Tripathi, Abhai K and Mlambo, Godfree and Burkhard, Anna Y and Fairhurst, Kate J and Gil-Iturbe, Eva and Park, Heekuk and Rozenberg, Felix D and Kim, Jonathan and Mancia, Filippo and Quick, Matthias and Uhlemann, Anne-Catrin and S…	RAYYAN-INCLUSION: {"Jean Paul "=>"Excluded"}	10.1101/2023.06.02.543338
76	Cross sectional study to determine chloroquine resistance among Plasmodium falciparum clinical isolates from Khartoum, Sudan.	2018	F1000Research	Abdulla Mohammed, Walaa Salah and Yasin, Kyakonye and Mahgoub, N S and Abdel Hamid, Muzamil Mahdi	RAYYAN-INCLUSION: {"Jean Paul "=>"Excluded"}	10.12688/f1000research.13273.1
77	Slowing the spread of treatment failure to artemisinin-based combination therapies in Uganda.	2025	medRxiv : the preprint server for health sciences	Nguyen, Tran Dang and Zupko, Robert J and Conrad, Melissa D and Rukundo, Gerald B and Farinha, Carter C and Asua, Victor D and Tran, Kien Trung and Grace, Deborah M and Rosenthal, Philip J and Agaba, Bosco B and Kamya, Moses R and Opigo, Jimmy and Boni, Maciej F	RAYYAN-INCLUSION: {"Jean Paul "=>"Excluded"}	10.1101/2025.05.15.25327701
78	Risk of selection and timelines for the continued spread of artemisinin and partner drug resistance in Africa.	2024	medRxiv : the preprint server for health sciences	Watson, Oliver J and Muchiri, Salome and Ward, Abby and Meier-Sherling, Cecile and Asua, Victor and Katairo, Thomas and Brewer, Tom and Cuomo-Dannenburg, Gina and Winskill, Peter and Bailey, Jeffrey A and Okell, Lucy and Scudu, Graziella and Woolsey, Aaron M	RAYYAN-INCLUSION: {"Jean Paul "=>"Excluded"}	10.1101/2024.08.28.24312699
79	L-cysteine whether a nutritional booster or a radical scavenger for Plasmodium.	2021	Tropical parasitology	Sinha, Shweta and Gautam, C S and Sehgal, Rakesh	RAYYAN-INCLUSION: {"Jean Paul "=>"Excluded"}	10.4103/tp.TP_20_18
80	Mefloquine-curcumin combinations improve host mitochondrial respiration and decrease mitotoxic effects of mefloquine in Plasmodium berghei-infected mice.	2024	Current research in pharmacology and drug discovery	Olanlokun, John Oludele and Abiodun, Oshireku Wisdom and Adegbuyi, Adekunle Theophilus and Koorbanally, Neil Anthony and Olorunsogo, Olufunso Olabode	RAYYAN-INCLUSION: {"Jean Paul "=>"Excluded"}	10.1016/j.crphar.2024.100180
81	Heme Detoxification in the Malaria Parasite Plasmodium falciparum: A Time-Dependent Basal-Level Analysis.	2025	bioRxiv : the preprint server for biology	Garnie, Larnelle F and Egan, Timothy J and Wicht, Kathryn J	RAYYAN-INCLUSION: {"Jean Paul "=>"Excluded"}	10.1101/2025.03.06.641703
82	Mother-to-Children Plasmodium falciparum Asymptomatic Malaria Transmission at Saint Camille Medical Centre in Ouagadougou, Burkina Faso.	2014	Malaria research and treatment	Douamba, Zoenabo and Dao, Nangnere Ginette Laure and Zohoncon, Theodora Mahoukede and Bisseye, Cyrille and Compaore, Tegwinde Rebeca and Kafando, Jacques Gilbert and Sombie, Bavouma Charles and Ouermi, Djeneba and Djigma, Florencia W and Ouedraogo, Paul and Ghilat, Nadine and Pietra, Virginio and Colizzi, Vittorio and Simpore, Jacques	RAYYAN-INCLUSION: {"Jean Paul "=>"Excluded"}	10.1155/2014/390513
83	Parasite Clearance and Artemether Pharmacokinetics Parameters Over the Course of Artemether-Lumefantrine Treatment for Malaria in Human Immunodeficiency Virus (HIV)-Infected and HIV-Uninfected Ugandan Children.	2016	Open forum infectious diseases	Kajubi, Richard and Huang, Liusheng and Were, Moses and Kiconco, Sylvia and Li, Fangyong and Marzan, Florence and Gingrich, David and Nyunt, Myaing M and Ssebuliba, Joshua and Mwebaza, Norah and Aweeka, Francesca T and Parikh, Sunil	RAYYAN-INCLUSION: {"Jean Paul "=>"Excluded"}	10.1093/ofid/ofw217
84	In Vitro Chloroquine Resistance in Plasmodium falciparum Isolates from Tertiary Care Hospital.	2012	Malaria research and treatment	Shujatullah, Fatima and Khan, Haris M and Khatoon, Abida and Khan, Parvez A and Ashfaq, Mohammad	RAYYAN-INCLUSION: {"felix camarade"=>"Excluded"}	10.1155/2012/538481
85	Plasmodium falciparum quinine resistance is multifactorial and includes a role for the drug/metabolite transporters PfCRT and DMT1.	2025	bioRxiv : the preprint server for biology	Kanai, Mariko and Mok, Sachel and Yeo, Tomas and Shears, Melanie J and Jeon, Jin H and Narwal, Sunil K and Ross, Leila S and Haile, Meseret T and Tripathi, Abhai K and Mlambo, Godfree and Kim, Jonathan and Gil-Iturbe, Eva and Okombo, John and Park, Heekuk and Wiradiputri, Kharizta and Ward, Kurt E and Rozenberg, Felix D and Fairhurst, Kate J and Bloxham, Talia S and Bridgford, Jessica L and Sheth…	RAYYAN-INCLUSION: {"Darius"=>"Excluded", "felix camarade"=>"Excluded", "Jean Paul "=>"Excluded"} | RAYYAN-EXCLUSION-REASONS: Preprint	10.1101/2024.09.27.615529
86	Plasmodium falciparum malaria in northern Cote d'Ivoire: prevalence in the general hospital of Tanda sanitary district.	2016	MalariaWorld journal	Aba, Thomas Y and Moh, Raoul and Cisse, Lassina and Yapo-Kouadio, Gisele C and Ello, Frederic N and Mossou, Chrysostome and Diallo, Zelica and Kra, Ouffoue and Bissagnene, Emmanuel	RAYYAN-INCLUSION: {"Darius"=>"Excluded", "felix camarade"=>"Excluded"}	10.5281/zenodo.10784997
87	Acalculous cholecystitis occurring in the context of Plasmodium malariae infection: a case report.	2013	Journal of medical case reports	Harris, Eleanor F and Younger, Eugenie and Llewelyn, Meirion B	RAYYAN-INCLUSION: {"Jean Paul "=>"Excluded"}	10.1186/1752-1947-7-197
88	Additive in vitro antiplasmodial effect of N-alkyl and N-benzyl-1,10-phenanthroline derivatives and cysteine protease inhibitor e64.	2010	Malaria research and treatment	Wijayanti, Mahardika Agus and Sholikhah, Eti Nurwening and Hadanu, Ruslin and Jumina, Jumina and Supargiyono, Supargiyono and Mustofa, Mustofa	RAYYAN-INCLUSION: {"felix camarade"=>"Excluded"}	10.4061/2010/540786
89	Molecular Docking and Pharmacokinetic Properties of Chrysin, Indole-3-carbinol, and Curcumin in the Biological Context of Plasmodium falciparum 3D7.	2025	Journal of vector borne diseases	Alothaid, Hani	RAYYAN-INCLUSION: {"Jean Paul "=>"Excluded"}	10.4103/JVBD.JVBD_182_24
90	In Vivo Antiplasmodial, Anti-Inflammatory, and Analgesic Properties, and Safety Profile of Root Extracts of Haematostaphis barteri Hook F. (Anacardiaceae).	2015	Journal of parasitology research	Boampong, Johnson Nyarko	RAYYAN-INCLUSION: {"Jean Paul "=>"Excluded"}	10.1155/2015/872892
91	Evolutionary analysis of the most polymorphic gene family in falciparum malaria.	2019	Wellcome open research	Otto, Thomas D and Assefa, Sammy A and Bohme, Ulrike and Sanders, Mandy J and Kwiatkowski, Dominic and Berriman, Matt and Newbold, Chris and Pf3k consortium	RAYYAN-INCLUSION: {"felix camarade"=>"Excluded"}	10.12688/wellcomeopenres.15590.1
92	Cultural interpretations of the efficacy and side effects of antimalarials in Tanzania.	2009	Anthropology & medicine	Kamat, Vinay R	RAYYAN-INCLUSION: {"felix camarade"=>"Excluded"}	10.1080/13648470903246854
93	Which trial do we need? A randomised controlled study to compare the protective efficacy of early post-exposure discontinuation versus standard atovaquone-proguanil malaria prophylaxis in a human Plasmodium falciparum challenge model.	2025	Clinical microbiology and infection : the official publication of the European Society of Clinical Microbiology and Infectious Diseases	Schnyder, Jenny L and de Jong, Hanna K and Bache, Emmanuel B and van Hest, Reinier M and Belard, Sabine and Hanscheid, Thomas and Kremsner, Peter G and Grobusch, Martin P	RAYYAN-INCLUSION: {"felix camarade"=>"Excluded"}	10.1016/j.cmi.2025.04.023
94	Effect of iron/folic Acid supplementation on the outcome of malaria episodes treated with sulfadoxine-pyrimethamine.	2014	Malaria research and treatment	Sazawal, Sunil and Black, Robert E and Kabole, Ibrahim and Dutta, Arup and Dhingra, Usha and Ramsan, Mahdi	RAYYAN-INCLUSION: {"felix camarade"=>"Excluded"}	10.1155/2014/625905
95	Recent advances in the management of Plasmodium knowlesi infection.	2014	Tropical parasitology	Vadivelan, M and Dutta, Tk	RAYYAN-INCLUSION: {"felix camarade"=>"Excluded"}	10.4103/2229-5070.129158
96	Occurrence of pfatpase6 Single Nucleotide Polymorphisms Associated with Artemisinin Resistance among Field Isolates of Plasmodium falciparum in North-Eastern Tanzania.	2015	Malaria research and treatment	Chilongola, Jaffu and Ndaro, Arnold and Tarimo, Hipolite and Shedrack, Tamara and Barthazary, Sakurani and Kaaya, Robert and Masokoto, Alutu and Kajeguka, Debora and Kavishe, Reginald A and Lusingu, John	RAYYAN-INCLUSION: {"Darius"=>"Excluded", "felix camarade"=>"Excluded"}	10.1155/2015/279028
97	Plasmodium falciparum infection in "humanised liver" mice.	2013	MalariaWorld journal	Coelho-Dos-Reis, Jordana G A and Li, Xiangming and Silveira, Eduardo L V and Mandraju, Rajakumar and Velmurugan, Soundarapandian and Chakravarty, Sumana and Suemizu, Hiroshi and Ito, Mamoru and Kim Lee Sim, B and Hoffman, Stephen and Tsuji, Moriya	RAYYAN-INCLUSION: {"felix camarade"=>"Excluded"}	10.5281/zenodo.10894832
98	PfeIF4E and PfeIF4A colocalize and their double-stranded RNA inhibits Plasmodium falciparum proliferation.	2010	Communicative & integrative biology	Tuteja, Renu and Pradhan, Arun	RAYYAN-INCLUSION: {"felix camarade"=>"Excluded"}	10.4161/cib.3.6.13396
99	Functional Studies of Plasmodium falciparum's Prohibitin1 and Prohibitin 2 in Yeast.	2020	Indian journal of medical microbiology	Chellappan, Savitha and Roy, Subarna and Nagmoti, Jyoti M and Tabassum, Wahida and Hoti, S L and Bhattacharyya, Mrinal Kanti and Nina, Praveen Balabaskaran	RAYYAN-INCLUSION: {"felix camarade"=>"Excluded"}	10.4103/ijmm.IJMM_20_28
100	Theoretical and Molecular Investigation of Bioactive Compounds as Potential Inhibitors of Plasmodium falciparum.	2025	Journal of vector borne diseases	Alothaid, Hani	RAYYAN-INCLUSION: {"felix camarade"=>"Excluded"}	10.4103/jvbd.jvbd_36_25
101	Common dietary flavonoids inhibit the growth of the intraerythrocytic malaria parasite.	2008	BMC research notes	Lehane, Adele M and Saliba, Kevin J	RAYYAN-INCLUSION: {"felix camarade"=>"Excluded"}	10.1186/1756-0500-1-26
102	Immunochromatographic Methods in Malaria Diagnosis.	2007	Medical journal, Armed Forces India	Mishra, M N and Misra, R N	RAYYAN-INCLUSION: {"felix camarade"=>"Excluded"}	10.1016/S0377-1237(07)80054-2
103	Andrographolide effect on both Plasmodium falciparum infected and non infected RBCs membranes.	2015	Asian Pacific journal of tropical medicine	Zaid, O I and Abd Majid, R and Sabariah, M N and Hasidah, M S and Al-Zihiry, K and Yam, M F and Basir, R	RAYYAN-INCLUSION: {"felix camarade"=>"Excluded"}	10.1016/j.apjtm.2015.06.007
104	Amino acid supplementation confers protection to red blood cells prior to Plasmodium falciparum bystander stress.	2023	bioRxiv : the preprint server for biology	Binns, Heather Colvin and Alipour, Elmira and Nahid, Dinah S and Whitesides, John F and Cox, Anderson O'Brien and Furdui, Cristina M and Marrs, Glen S and Kim-Shapiro, Daniel B and Cordy, Regina Joice	RAYYAN-INCLUSION: {"felix camarade"=>"Excluded"}	10.1101/2023.05.16.540951
105	In vitro antiplasmodial activity of Phyllanthus amarus against Plasmodium falciparum and evaluation of its acute toxicity effect in mouse model.	2021	Tropical parasitology	Aliyu, Karimatu and Mohammed, Yusuf and Abdullahi, Idris Nasir and Umar, Amina Abdullahi and Bashir, Fatima and Sani, Mujahid Nura and Kabuga, Auwal Idris and Adamu, Al-Mukhtar Yahuza and Akande, Azeez Oyebanji	RAYYAN-INCLUSION: {"felix camarade"=>"Excluded"}	10.4103/tp.TP_78_20
106	Molecular architecture and domain arrangement of the placental malaria protein VAR2CSA suggests a model for carbohydrate binding.	2020	The Journal of biological chemistry	Bewley, Maria C and Gautam, Lovely and Jagadeeshaprasad, Mashanipalya G and Gowda, D Channe and Flanagan, John M	RAYYAN-INCLUSION: {"felix camarade"=>"Excluded"}	10.1074/jbc.RA120.014676
107	Association between Plasmodium falciparum malaria and the mental health of children between five years and nineteen years in sub-Saharan Africa: A systematic review.	2012	JBI library of systematic reviews	Akpalu, Bright and Ae-Ngibise, Kenneth and Agbokey, Francis and Adjei, George and Enuameh, Yeetey	RAYYAN-INCLUSION: {"felix camarade"=>"Excluded"}
108	Severe atovaquone-resistant Plasmodium falciparum malaria in a Canadian traveller returned from the Indian subcontinent.	2009	Open medicine : a peer-reviewed, independent, open-access journal	Perry, Thomas L and Pandey, Prativa and Grant, Jennifer M and Kain, Kevin C	RAYYAN-INCLUSION: {"felix camarade"=>"Excluded"}
109	Molten globule nature of Plasmodium falciparum P2 homo-tetramer.	2015	Biochemistry and biophysics reports	Mishra, Pushpa and Choudhary, Sinjan and Mukherjee, Sujoy and Sengupta, Disha and Sharma, Shobhona and Hosur, Ramakrishna V	RAYYAN-INCLUSION: {"felix camarade"=>"Excluded"}	10.1016/j.bbrep.2015.03.010
110	Impact of the ABO and Rh Blood Groups on Malaria Incidence, Recurrence, and Severity Among a Moroccan Military Contingent in the Central African Republic.	2025	Cureus	El Faria, Walid and Loubadi, Youssef and Moutmir, Yasmine and Ababou, Mounir and Hammani, Adnane and Mahtat, El Mehdi and Jennane, Selim and El Maaroufi, Hicham and Doghmi, Kamal	RAYYAN-INCLUSION: {"felix camarade"=>"Excluded"}	10.7759/cureus.88100
111	Plasmodium falciparum infection of human erythroblasts induces transcriptional changes associated with dyserythropoiesis.	2023	bioRxiv : the preprint server for biology	Feldman, Tamar P and Ryan, Yana and Egan, Elizabeth S	RAYYAN-INCLUSION: {"felix camarade"=>"Excluded"}	10.1101/2023.04.23.538003
112	Dried-leaf Artemisia annua: A practical malaria therapeutic for developing countries?	2014	World journal of pharmacology	Weathers, Pamela J and Towler, Melissa and Hassanali, Ahmed and Lutgen, Pierre and Engeu, Patrick Ogwang	RAYYAN-INCLUSION: {"felix camarade"=>"Excluded"}
113	South-East Asian strains of Plasmodium falciparum display higherratio of non-synonymous to synonymous polymorphisms compared to African strains.	2016	F1000Research	Singh, Gajinder Pal and Sharma, Amit	RAYYAN-INCLUSION: {"felix camarade"=>"Excluded"}
114	An open dataset of Plasmodium falciparum genome variation in 7,000 worldwide samples.	2021	Wellcome open research	Ahouidi, Ambroise and Ali, Mozam and Almagro-Garcia, Jacob and Amambua-Ngwa, Alfred and Amaratunga, Chanaki and Amato, Roberto and Amenga-Etego, Lucas and Andagalu, Ben and Anderson, Tim J C and Andrianaranjaka, Voahangy and Apinjoh, Tobias and Ariani, Cristina and Ashley, Elizabeth A and Auburn, Sarah and Awandare, Gordon A and Ba, Hampate and Baraka, Vito and Barry, Alyssa E and Bejon, Philip a…	RAYYAN-INCLUSION: {"felix camarade"=>"Excluded"}	10.12688/wellcomeopenres.16168.2
115	Development of an anti-Pfs230 monoclonal antibody as a Plasmodium falciparum gametocyte blocker.	2023	Research square	Cuccurullo, Emilia C and Dong, Yuemei and Simoes, Maria L and Dimopoulos, George and Bier, Ethan	RAYYAN-INCLUSION: {"felix camarade"=>"Excluded"}	10.21203/rs.3.rs-3757253/v1
116	Measuring Growth, Resistance, and Recovery after Artemisinin Treatment of Plasmodium falciparum in a single semi-high-throughput Assay.	2024	bioRxiv : the preprint server for biology	Sievert, Mackenzie A C and Singh, Puspendra P and Shoue, Douglas A and Checkley, Lisa A and Brenneman, Katelyn M and Qahash, Tarrick and Cassady, Zione and Kumar, Sudhir and Li, Xue and Nosten, Francois H and Anderson, Timothy J C and Vaughan, Ashley M and Romero-Severson, Jeanne and Ferdig, Michael T	RAYYAN-INCLUSION: {"felix camarade"=>"Excluded"}	10.1101/2024.11.11.623064
117	Toxicological effect of Artemisinin-Based Combination Therapies plus Paracetamol in malaria patients.	2021	Toxicology reports	Aghahowa, S E and Ozolua, R I and Bafor, E E and Obarisiagbon, P and Isah, A O	RAYYAN-INCLUSION: {"felix camarade"=>"Excluded"}	10.1016/j.toxrep.2021.11.007
118	In vitro antiplasmodium and antitrypanosomal activities, beta-haematin formation inhibition, molecular docking and DFT computational studies of quinoline-urea-benzothiazole hybrids.	2024	Heliyon	Oyeneyin, Oluwatoba E and Moodley, Rashmika and Mashaba, Chakes and Garnie, Larnelle F and Omoboyowa, Damilola A and Rakodi, Goitsemodimo H and Maphoru, Mabuatsela V and Balogun, Mohamed O and Hoppe, Heinrich C and Egan, Timothy J and Tukulula, Matshawandile	RAYYAN-INCLUSION: {"felix camarade"=>"Excluded"}	10.1016/j.heliyon.2024.e38434
119	A first new antimalarial pregnane glycoside from Gongronema napalense.	2008	Asian journal of traditional medicines	Libman, Amey and Zhang, Hongjie and Ma, Cuiying and Southavong, Bounhong and Sydara, Kongmany and Bouamanivong, Somsanith and Tan, Ghee T and Fong, Harry H S and Soejarto, D Doel	RAYYAN-INCLUSION: {"felix camarade"=>"Excluded"}
120	Acetyl-CoA Synthetase Mutations S868G and V949I Do Not Confer Resistance to Antimalarial Drugs in vitro in Plasmodium falciparum.	2024	bioRxiv : the preprint server for biology	Zhao, Wei and Xiang, Zheng and Zeng, Weilin and Qin, Yucheng and Pan, Maohua and Wu, Yanrui and Duan, Mengxi and Mou, Ye and Liang, Tao and Zhang, Yanmei and Liu, Cheng and Tang, Xiuya and Huang, Yaming and Yang, Gongchao and Cui, Liwang and Yang, Zhaoqing	RAYYAN-INCLUSION: {"felix camarade"=>"Excluded"}	10.1101/2024.06.03.597226
121	Association study of Plasmodium falciparum Acetyl-CoA Synthetase Mutations S868G and V949I with antimalarial drugs.	2024	bioRxiv : the preprint server for biology	Zhao, Wei and Xiang, Zheng and Zeng, Weilin and Qin, Yucheng and Pan, Maohua and Wu, Yanrui and Duan, Mengxi and Mou, Ye and Liang, Tao and Zhang, Yanmei and Liu, Cheng and Tang, Xiuya and Huang, Yaming and Yang, Gongchao and Cui, Liwang and Yang, Zhaoqing	RAYYAN-INCLUSION: {"felix camarade"=>"Excluded"}	10.1101/2024.07.10.602966
122	Effects of Maternal Plasmodium falciparum Malaria and HIV infection on Birth Weight in Southeastern Nigeria.	2009	McGill journal of medicine : MJM : an international forum for the advancement of medical sciences by students	Uneke, Chigozie J and Duhlinska, Dochka D and Ujam, Treasure N	RAYYAN-INCLUSION: {"felix camarade"=>"Excluded"}
123	Comparison and Optimization of Different Methods for the In Vitro Production of Plasmodium falciparum Gametocytes.	2012	Journal of parasitology research	Roncales, Maria and Vidal-Mas, Jaume and Leroy, Didier and Herreros, Esperanza	RAYYAN-INCLUSION: {"felix camarade"=>"Excluded"}	10.1155/2012/927148
124	Anti-Plasmodium falciparum Activity of Extracts from 10 Cameroonian Medicinal Plants.	2018	Medicines (Basel, Switzerland)	Rufin Marie, Toghueo Kouipou and Mbetyoumoun Mfouapon, Heroine and Madiesse Kemgne, Eugenie Aimee and Jiatsa Mbouna, Cedric Derick and Tsouh Fokou, Patrick Valere and Sahal, Dinkar and Fekam Boyom, Fabrice	RAYYAN-INCLUSION: {"felix camarade"=>"Excluded"}	10.3390/medicines5040115
125	Indirect Benefits of Seasonal Malaria Chemoprevention for Non-Malarial Pediatric Infections and Routine Antibiotic Use in Real-World Programmatic Settings: A Pre-Post Study Using Positive and Negative Controls.	2025	medRxiv : the preprint server for health sciences	Gebreegziabher, Elisabeth A and Ouattara, Mamadou and Bountogo, Mamadou and Coulibaly, Boubacar and Boudo, Valentin and Ouedraogo, Thierry and Lebas, Elodie and Hu, Huiyu and O'Brien, Kieran S and Hsiang, Michelle S and Glidden, David V and Arnold, Benjamin F and Lietman, Thomas M and Sie, Ali and Oldenburg, Catherine E	RAYYAN-INCLUSION: {"felix camarade"=>"Excluded"}	10.1101/2025.05.08.25327228
126	An in vivo transcriptome data set of natural antisense transcripts from Plasmodium falciparum clinical isolates.	2014	Genomics data	Subudhi, Amit Kumar and Boopathi, P A and Garg, Shilpi and Middha, Sheetal and Acharya, Jyoti and Pakalapati, Deepak and Saxena, Vishal and Aiyaz, Mohammed and Orekondy, Harsha B and Mugasimangalam, Raja C and Sirohi, Paramendra and Kochar, Sanjay K and Kochar, Dhanpat K and Das, Ashis	RAYYAN-INCLUSION: {"felix camarade"=>"Excluded"}	10.1016/j.gdata.2014.10.010
127	Temporal and spatial dynamics of Plasmodium falciparum clonal lineages in Guyana.	2024	bioRxiv : the preprint server for biology	Vanhove, Mathieu and Schwabl, Philipp and Clementson, Colette and Early, Angela M and Laws, Margaret and Anthony, Frank and Florimond, Celia and Mathieu, Luana and James, Kashana and Knox, Cheyenne and Singh, Narine and Buckee, Caroline O and Musset, Lise and Cox, Horace and Niles-Robin, Reza and Neafsey, Daniel E	RAYYAN-INCLUSION: {"felix camarade"=>"Excluded"}	10.1101/2024.01.31.578156
128	Genomic surveillance of malaria parasites in an indigenous community in the Peruvian Amazon.	2024	Research square	Cabrera-Sosa, Luis and Nolasco, Oscar and Kattenberg, Johanna H and Fernandez-Minope, Carlos and Valdivia, Hugo O and Barazorda, Keare and Rios, Silvia Arevalo de Los and Rodriguez-Ferrucci, Hugo and Vinetz, Joseph M and Rosanas-Urgell, Anna and Geertruyden, Jean-Pierre Van and Gamboa, Dionicia and Delgado-Ratto, Christopher	RAYYAN-INCLUSION: {"felix camarade"=>"Excluded"}	10.21203/rs.3.rs-3979991/v1
129	Artemether-lumefantrine versus dihydroartemisinin-piperaquine for treatment of malaria: a randomized trial.	2007	PLoS clinical trials	Kamya, Moses R and Yeka, Adoke and Bukirwa, Hasifa and Lugemwa, Myers and Rwakimari, John B and Staedke, Sarah G and Talisuna, Ambrose O and Greenhouse, Bryan and Nosten, Francois and Rosenthal, Philip J and Wabwire-Mangen, Fred and Dorsey, Grant	RAYYAN-INCLUSION: {"felix camarade"=>"Excluded"}	10.1371/journal.pctr.0020020
130	Cost-effectiveness of three malaria treatment strategies in rural Tigray, Ethiopia where both Plasmodium falciparum and Plasmodium vivax co-dominate.	2011	Cost effectiveness and resource allocation : C/E	Lemma, Hailemariam and San Sebastian, Miguel and Lofgren, Curt and Barnabas, Gebreab	RAYYAN-INCLUSION: {"felix camarade"=>"Excluded"}	10.1186/1478-7547-9-2
131	Very low prevalence of validated kelch13 mutations and absence of hrp2/3 double gene deletions in South African malaria-eliminating districts (2022-2024).	2025	medRxiv : the preprint server for health sciences	Raman, Jaishree and Mabona, Maxwell and Nyawo, Qedusizi and Mangena, Brighton and Kok, Gerdalize and Mathaba, Lihle and Malatje, Gillian and Lauterbach, Sonja B and Makhanthisa, Takalani I and Gwarinda, Hazel and Letinic, Blazenka D and Ndadza, Arinao and Raswiswi, Eric and Shandukani, Mbavhalelo and Baloyi, Ednah and Fekema, Ziyanda and Ismail, Arshad and Featherston, Jonathan and Greenhouse, Br…	RAYYAN-INCLUSION: {"felix camarade"=>"Excluded"}	10.1101/2025.03.31.25324948
132	Peptide Inhibition of Topoisomerase IB from Plasmodium falciparum.	2011	Molecular biology international	Roy, Amit and D'Annessa, Ilda and Nielsen, Christine J F and Tordrup, David and Laursen, Rune R and Knudsen, Birgitta Ruth and Desideri, Alessandro and Andersen, Felicie Faucon	RAYYAN-INCLUSION: {"felix camarade"=>"Excluded"}	10.4061/2011/854626
133	Inheritance of the genome-less apicoplast in the "apicoplast-minus" Plasmodium falciparum.	2025	bioRxiv : the preprint server for biology	Xu, Wei and Nwankwo, Ikechukwu and Prigge, Sean T and Ke, Hangjun	RAYYAN-INCLUSION: {"felix camarade"=>"Excluded"}	10.1101/2025.03.05.641705
134	A proteomic glimpse into the effect of antimalarial drugs on Plasmodium falciparum proteome towards highlighting possible therapeutic targets.	2021	Pathogens and disease	Dousti, Majid and Manzano-Roman, Raul and Rashidi, Sajad and Barzegar, Gholamreza and Ahmadpour, Niloofar Bavarsad and Mohammadi, Alireza and Hatam, Gholamreza	RAYYAN-INCLUSION: {"felix camarade"=>"Excluded"}	10.1093/femspd/ftaa071
135	The sickle cell trait affects contact dynamics and endothelial cell activation in Plasmodium falciparum-infected erythrocytes.	2018	Communications biology	Lansche, Christine and Dasanna, Anil K and Quadt, Katharina and Frohlich, Benjamin and Missirlis, Dimitris and Tetard, Marilou and Gamain, Benoit and Buchholz, Bernd and Sanchez, Cecilia P and Tanaka, Motomu and Schwarz, Ulrich S and Lanzer, Michael	RAYYAN-INCLUSION: {"felix camarade"=>"Excluded"}	10.1038/s42003-018-0223-3
136	Molecular aspects of Plasmodium falciparum Infection during pregnancy.	2007	Journal of biomedicine & biotechnology	Ndam, Nicaise Tuikue and Deloron, Philippe	RAYYAN-INCLUSION: {"Jean Paul "=>"Excluded"}
137	Enzyme Mechanism and Slow-Onset Inhibition of Plasmodium falciparum Enoyl-Acyl Carrier Protein Reductase by an Inorganic Complex.	2011	Enzyme research	de Medeiros, Patricia Soares de Maria and Ducati, Rodrigo Gay and Basso, Luiz Augusto and Santos, Diogenes Santiago and da Silva, Luiz Hildebrando Pereira	RAYYAN-INCLUSION: {"Jean Paul "=>"Excluded"}	10.4061/2011/642758
138	Mefloquine and Its Enantiomers Are Active against Mycobacterium tuberculosis In Vitro and in Macrophages.	2014	Tuberculosis research and treatment	Bermudez, Luiz E and Meek, Laura	RAYYAN-INCLUSION: {"felix camarade"=>"Excluded"}	10.1155/2014/530815
139	Maintenance of pyrophosphate homeostasis in multiple subcellular compartments is essential in Plasmodium falciparum.	2025	bioRxiv : the preprint server for biology	Nwankwo, Ikechukwu and Ke, Hangjun	RAYYAN-INCLUSION: {"Jean Paul "=>"Excluded"}	10.1101/2025.02.20.639246
140	Target-agnostic identification of human antibodies to Plasmodium falciparum sexual forms reveals cross stage recognition of glutamate-rich repeats.	2024	bioRxiv : the preprint server for biology	Amen, Axelle and Yoo, Randy and Fabra-Garcia, Amanda and Bolscher, Judith and Stone, William J R and Bally, Isabelle and Dergan-Dylon, Sebastian and Kucharska, Iga and de Jong, Roos M and de Bruijni, Marloes and Bousema, Teun and Richter King, C and MacGill, Randall S and Sauerwein, Robert W and Julien, Jean-Philippe and Poignard, Pascal and Jore, Matthijs M	RAYYAN-INCLUSION: {"Jean Paul "=>"Excluded"}	10.1101/2023.11.03.565335
141	Strong isolation by distance and evidence of population microstructure reflect ongoing Plasmodium falciparum transmission in Zanzibar.	2024	medRxiv : the preprint server for health sciences	Connelly, Sean V and Brazeau, Nicholas F and Msellem, Mwinyi and Ngasala, Billy E and Aydemir, Ozkan and Goel, Varun and Niare, Karamoko and Giesbrecht, David J and Popkin-Hall, Zachary R and Hennelly, Christopher M and Park, Zackary and Moormann, Ann M and Ong'echa, John Michael and Verity, Robert and Mohammed, Safia and Shija, Shija J and Mhamilawa, Lwidiko E and Morris, Ulrika and Martensson, …	RAYYAN-INCLUSION: {"Jean Paul "=>"Excluded"}	10.1101/2023.02.15.23285960
142	Retraction: "Prevalence and associated factors of a positive Plasmodium falciparum antigen test among pregnant women at the Bamenda Regional Hospital, Cameroon: a cross-sectional analytical study (Pan African Medical Journal. 2024;47:99. doi: 10.11604/pamj.2024.47.99.40899)".	2024	The Pan African medical journal	Pan African Medical Journal	RAYYAN-INCLUSION: {"Darius"=>"Excluded", "felix camarade"=>"Excluded"} | RAYYAN-EXCLUSION-REASONS: Retracted	10.11604/pamj.2024.48.168.44101
143	Knowledge, attitude and practice on malaria prevention and sulfadoxine-pyrimethamine utilisation among pregnant women in Badagry, Lagos State, Nigeria.	2016	MalariaWorld journal	Chukwurah, Josephine N and Idowu, Emmanuel T and Adeneye, Adeniyi K and Aina, Oluwagbemiga O and Agomo, Philip U and Otubanjo, Adetoro O	RAYYAN-INCLUSION: {"Jean Paul "=>"Excluded"}	10.5281/zenodo.10797047
144	Enabling factors facilitating the use of neem-based remedies for the management of malaria in the Lower Shire District of Chikwawa, Malawi.	2014	MalariaWorld journal	Dembo, Edson and Dzinjalamala, Fraction and Habluetzel, Annette	RAYYAN-INCLUSION: {"Jean Paul "=>"Excluded"}	10.5281/zenodo.10887837
145	Effectiveness of seasonal malaria chemoprevention administered in a mass campaign in the Kedougou region of Senegal in 2016: a case-control study.	2022	Wellcome open research	Manga, Isaac Akhenaton and Tairou, Fassiatou and Seck, Amadou and Kouevidjin, Ekoue and Sylla, Khadime and Sow, Doudou and Gueye, Alioune Babara and Ba, Mady and Ndiaye, Magatte and Tine, Roger Clement Kouly and Gaye, Omar and Faye, Babacar and Ndiaye, Jean Louis Abdourahim	RAYYAN-INCLUSION: {"felix camarade"=>"Excluded"}	10.12688/wellcomeopenres.18057.1
146	Characterization of the Duffy-Binding-Like Domain of Plasmodium falciparum Blood-Stage Antigen 332.	2011	Malaria research and treatment	Nilsson, Sandra and Moll, Kirsten and Angeletti, Davide and Albrecht, Letusa and Kursula, Inari and Jiang, Ning and Sun, Xiaodong and Berzins, Klavs and Wahlgren, Mats and Chen, Qijun	RAYYAN-INCLUSION: {"felix camarade"=>"Excluded"}	10.4061/2011/671439
147	Emergence and Rising Prevalence of Artemisinin Partial Resistance Marker Kelch13 P441L in a Low Malaria Transmission Setting in Southern Zambia.	2025	medRxiv : the preprint server for health sciences	Martin, Anne C and Sadler, Jacob M and Simkin, Alfred and Musonda, Michael and Katowa, Ben and Matoba, Japhet and Schue, Jessica and Simulundu, Edgar and Bailey, Jeffrey A and Moss, William J and Juliano, Jonathan J and Fola, Abebe A	RAYYAN-INCLUSION: {"felix camarade"=>"Excluded"}	10.1101/2025.01.02.24319706
148	Designing synthetic drugs against Plasmodium falciparum: a computational study of histone-lysine N-methyltransferase (PfHKMT).	2014	Systems and synthetic biology	Sharma, Monal and Dhiman, Chhaya and Dangi, Poonam and Singh, Shailja	RAYYAN-INCLUSION: {"felix camarade"=>"Excluded"}	10.1007/s11693-014-9144-8
149	Semi-Synthesis and Evaluation of Sargahydroquinoic Acid Derivatives as Potential Antimalarial Agents.	2019	Medicines (Basel, Switzerland)	Munedzimwe, Tatenda C and van Zyl, Robyn L and Heslop, Donovan C and Edkins, Adrienne L and Beukes, Denzil R	RAYYAN-INCLUSION: {"Darius"=>"Excluded"}	10.3390/medicines6020047
150	Protein modification characteristics of the malaria parasite Plasmodium falciparum and the infected erythrocytes.	2020	Molecular & cellular proteomics : MCP	Wang, Jianhua and Jiang, Ning and Sang, Xiaoyu and Yang, Na and Feng, Ying and Chen, Ran and Wang, Xinyi and Chen, Qijun	RAYYAN-INCLUSION: {"felix camarade"=>"Excluded"}	10.1074/mcp.RA120.002375
151	Plasmodium falciparum infection rates for some Anopheles spp. from Guinea-Bissau, West Africa.	2014	F1000Research	Sanford, Michelle R and Cornel, Anthony J and Nieman, Catelyn C and Dinis, Joao and Marsden, Clare D and Weakley, Allison M and Han, Sarah and Rodrigues, Amabelia and Lanzaro, Gregory C and Lee, Yoosook	RAYYAN-INCLUSION: {"felix camarade"=>"Excluded"}	10.12688/f1000research.5485.1
152	Inhibition of the Growth of Plasmodium falciparum in Culture by Stearylamine-Phosphatidylcholine Liposomes.	2011	Journal of parasitology research	Hasan, Gulam Mustafa and Garg, Neha and Dogra, Enna and Surolia, Ranu and Ghosh, Prahlad Chandra	RAYYAN-INCLUSION: {"Nicolas"=>"Excluded"}	10.1155/2011/120462
153	Strong Positive Selection Biases Identity-By-Descent-Based Inferences of Recent Demography and Population Structure in Plasmodium falciparum.	2023	bioRxiv : the preprint server for biology	Guo, Bing and Borda, Victor and Laboulaye, Roland and Spring, Michele D and Wojnarski, Mariusz and Vesely, Brian A and Silva, Joana C and Waters, Norman C and O'Connor, Timothy D and Takala-Harrison, Shannon	RAYYAN-INCLUSION: {"Nicolas"=>"Excluded"}	10.1101/2023.07.14.549114
154	Sensitive and modular amplicon sequencing of Plasmodium falciparum diversity and resistance for research and public health.	2025	bioRxiv : the preprint server for biology	Aranda-Diaz, Andres and Vickers, Eric Neubauer and Murie, Kathryn and Palmer, Brian and Hathaway, Nicholas and Gerlovina, Inna and Boene, Simone and Garcia-Ulloa, Manuel and Cistero, Pau and Katairo, Thomas and Semakuba, Francis Ddumba and Nsengimaana, Bienvenu and Gwarinda, Hazel and Garcia-Fernandez, Carla and Louie, William and Esayas, Endashaw and Da Silva, Clemente and Datta, Debayan and Kiy…	RAYYAN-INCLUSION: {"felix camarade"=>"Excluded", "Nicolas"=>"Excluded"}	10.1101/2024.08.22.609145
155	Comparison of the Clinical Profile and Complications of Mixed Malarial Infections of Plasmodium Falciparum and Plasmodium Vivax versus Plasmodium Falciparum Mono-infection.	2011	Sultan Qaboos University medical journal	Joseph, Vivek and Varma, Muralidhar and Vidhyasagar, Sudha and Mathew, Alvin	RAYYAN-INCLUSION: {"felix camarade"=>"Excluded"}
156	Testing the effect of PAR1 inhibitors on Plasmodium falciparum-induced loss of endothelial cell barrier function.	2020	Wellcome open research	Storm, Janet and Wu, Yang and Davies, Jill and Moxon, Christopher A and Craig, Alister G	RAYYAN-INCLUSION: {"felix camarade"=>"Excluded", "Nicolas"=>"Excluded"}	10.12688/wellcomeopenres.15602.1
157	Seasonal variation and interspecies dynamics among Plasmodium falciparum and ovale species in Bagamoyo, Tanzania.	2025	medRxiv : the preprint server for health sciences	Carey-Ewend, Kelly and Marten, Aidan and Muller, Julia and Peter, Editruda Ernest and Odas, Melic and Dominick, Msolo Credo and Muller, Meredith and Chhetri, Srijana and Amagai, Kano and Rutha, Isaack and Kisandu, Fatuma and Beka, Lusekelo and Kharabora, Oksana and Popkin-Hall, Zachary R and Bailey, Jeffrey and Edwards, Jessie K and Gower, Emily W and Juliano, Jonathan J and Ngasala, Billy E and …	RAYYAN-INCLUSION: {"felix camarade"=>"Excluded", "Nicolas"=>"Excluded"}	10.1101/2025.03.12.25323778
158	Intercalating compounds alongside DNA helicase Q1 Plasmodium falciparum 3D7: Assessments of the Pharmacokinetic Properties Prediction of ADME.	2024	Journal of vector borne diseases	Shakoori, Afnan and Alhindi, Zain and Alobaidy, Mohammad and Moulana, Amna and Qashgari, Ayman and Bagadood, Rehab M and Sindi, Ghadir and Atwah, Banan and Khan, Anmar Anwar	RAYYAN-INCLUSION: {"Nicolas"=>"Excluded"}	10.4103/JVBD.JVBD_65_24
159	A simple and precise method for quantitative analysis of lumefantrine by planar chromatography.	2010	Pharmaceutical methods	Hamrapurkar, Purnima and Phale, Mitesh and Pawar, Sandeep and Patil, Priti and Gandhi, Mittal	RAYYAN-INCLUSION: {"Nicolas"=>"Excluded"}	10.4103/2229-4708.72230
160	Targeted malaria elimination interventions reduce Plasmodium falciparum infections up to 3 kilometers away.	2023	medRxiv : the preprint server for health sciences	Benjamin-Chung, Jade and Li, Haodong and Nguyen, Anna and Heitmann, Gabriella Barratt and Bennett, Adam and Ntuku, Henry and Prach, Lisa M and Tambo, Munyaradzi and Wu, Lindsey and Drakeley, Chris and Gosling, Roly and Mumbengegwi, Davis and Kleinschmidt, Immo and Smith, Jennifer L and Hubbard, Alan and van der Laan, Mark and Hsiang, Michelle S	RAYYAN-INCLUSION: {"Nicolas"=>"Excluded"}	10.1101/2023.09.19.23295806
161	Suppression by RNA Polymerase I Inhibitors Varies Greatly Between Distinct RNA Polymerase I Transcribed Genes in Malaria Parasites.	2024	bioRxiv : the preprint server for biology	Samuel, Hermela and Campelo-Morillo, Riward and Kafsack, Bjorn F C	RAYYAN-INCLUSION: {"Jean Paul "=>"Excluded"}	10.1101/2024.09.02.610888
162	Immunization with full-length Plasmodium falciparum merozoite surface protein 1 is safe and elicits functional cytophilic antibodies in a randomized first-in-human trial.	2020	NPJ vaccines	Blank, Antje and Furle, Kristin and Jaschke, Anja and Mikus, Gerd and Lehmann, Monika and Husing, Johannes and Heiss, Kirsten and Giese, Thomas and Carter, Darrick and Bohnlein, Ernst and Lanzer, Michael and Haefeli, Walter E and Bujard, Hermann	RAYYAN-INCLUSION: {"Jean Paul "=>"Excluded"}	10.1038/s41541-020-0160-2
163	Symptomatic malaria enhances protection from reinfection with homologous Plasmodium falciparum parasites.	2023	medRxiv : the preprint server for health sciences	Markwalter, Christine F and Petersen, Jens E V and Zeno, Erica E and Sumner, Kelsey M and Freedman, Elizabeth and Mangeni, Judith N and Abel, Lucy and Obala, Andrew A and Prudhomme-O'Meara, Wendy and Taylor, Steve M	RAYYAN-INCLUSION: {"Jean Paul "=>"Excluded"}	10.1101/2023.01.04.23284198
164	Severe Malaria Associated with Plasmodium falciparum and P. vivax among Children in Pawe Hospital, Northwest Ethiopia.	2016	Malaria research and treatment	Geleta, Getachew and Ketema, Tsige	RAYYAN-INCLUSION: {"Jean Paul "=>"Excluded"}	10.1155/2016/1240962
165	Artemether-Lumefantrine Combination Therapy for Treatment of Uncomplicated Malaria: The Potential for Complex Interactions with Antiretroviral Drugs in HIV-Infected Individuals.	2011	Malaria research and treatment	Byakika-Kibwika, Pauline and Lamorde, Mohammed and Mayanja-Kizza, Harriet and Khoo, Saye and Merry, Concepta and Van Geertruyden, Jean-Pierre	RAYYAN-INCLUSION: {"Jean Paul "=>"Excluded"}	10.4061/2011/703730
166	Clinical Variation of Plasmodium falciparum eba-175, ama-1, and msp-3 Genotypes in Young Children Living in a Seasonally High Malaria Transmission Setting in Burkina Faso.	2015	Journal of parasitology research	Soulama, Issiaka and Serme, Samuel S and Bougouma, Edith C and Diarra, Amidou and Tiono, Alfred B and Ouedraogo, Alphonse and Konate, Amadou T and Nebie, Issa and Sirima, Sodiomon B	RAYYAN-INCLUSION: {"Jean Paul "=>"Excluded"}	10.1155/2015/985651
167	Prevalence of Plasmodium falciparum in active conflict areas of eastern Burma: a summary of cross-sectional data.	2007	Conflict and health	Richards, Adam K and Smith, Linda and Mullany, Luke C and Lee, Catherine I and Whichard, Emily and Banek, Kristin and Mahn, Mahn and Shwe Oo, Eh Kalu and Lee, Thomas J	RAYYAN-INCLUSION: {"felix camarade"=>"Excluded"}	10.1186/1752-1505-1-9
168	Revisiting the Plasmodium falciparum druggable genome using predicted structures and data mining.	2025	NPJ drug discovery	Godinez-Macias, Karla P and Chen, Daisy and Wallis, J Lincoln and Siegel, Miles G and Adam, Anna and Bopp, Selina and Carolino, Krypton and Coulson, Lauren B and Durst, Greg and Thathy, Vandana and Esherick, Lisl and Farringer, Madeline A and Flannery, Erika L and Forte, Barbara and Liu, Tiqing and Godoy Magalhaes, Luma and Gupta, Anil K and Istvan, Eva S and Jiang, Tiantian and Kumpornsin, Kritt…	RAYYAN-INCLUSION: {"Jean Paul "=>"Excluded"}	10.1038/s44386-025-00006-5
169	AN INVESTIGATION INTO THE ANTIMALARIAL EFFECT OF METHANOLIC EXTRACT OF PAULLINIA PINNATA LEAVES IN PLASMODIUM BERGHEI INFECTED MICE AND COURSE OF INFECTION.	2014	African journal of medicine and medical sciences	Adeyemo-Salami, O A and Farombi, E O and Ademowo, O G	RAYYAN-INCLUSION: {"Jean Paul "=>"Excluded"}
170	Effect of controlled human Plasmodium falciparum infection on B cell subsets in individuals with different levels of malaria immunity.	2025	Research square	Requena, Pilar and Gomez-Perez, Gloria Patricia and McCall, Matthew B B and Barrios, Diana and Aguilar, Ruth and Fernandez-Morata, Julia and Vidal, Marta and Campo, Joseph J and Sanchez, Carla and Yazdabankhsh, Maria and Sim, B Kim Lee and Hoffman, Stephen L and Kremsner, Peter and Lell, Bertrand and Mordmuller, Benjamin and Dobano, Carlota and Moncunill, Gemma	RAYYAN-INCLUSION: {"Jean Paul "=>"Excluded"}	10.21203/rs.3.rs-6221433/v1
171	Extracts from Annona Muricata L. and Annona Reticulata L. (Annonaceae) Potently and Selectively Inhibit Plasmodium Falciparum.	2015	Medicines (Basel, Switzerland)	Yamthe, Lauve Rachel Tchokouaha and Fokou, Patrick Valere Tsouh and Mbouna, Cedric Derick Jiatsa and Keumoe, Rodrigue and Ndjakou, Bruno Lenta and Djouonzo, Paul Toukam and Mfopa, Alvine Ngoutane and Legac, Jennifer and Tsabang, Nole and Gut, Jiri and Rosenthal, Philip J and Boyom, Fabrice Fekam	RAYYAN-INCLUSION: {"Jean Paul "=>"Excluded"}	10.3390/medicines2020055
172	Adherence to Artemisinin Combination Therapy for the treatment of uncomplicated malaria in the Democratic Republic of the Congo.	2015	F1000Research	Siddiqui, M Ruby and Willis, Andrew and Bil, Karla and Singh, Jatinder and Mukomena Sompwe, Eric and Ariti, Cono	RAYYAN-INCLUSION: {"Jean Paul "=>"Excluded"}	10.12688/f1000research.6122.2
173	Reaction hijacking inhibition of Plasmodium falciparum asparagine tRNA synthetase.	2023	Research square	Xie, Stanley C and Wang, Yinuo and Morton, Craig J and Metcalfe, Riley D and Dogovski, Con and Pasaje, Charisse Flerida A and Dunn, Elyse and Luth, Madeline R and Kumpornsin, Krittikorn and Istvan, Eva S and Park, Joon Sung and Fairhurst, Kate J and Ketprasit, Nutpakal and Yeo, Tomas and Yildirim, Okan and Bhebhe, Mathamsanqa N and Klug, Dana M and Rutledge, Peter J and Godoy, Luiz C and Dey, Sum…	RAYYAN-INCLUSION: {"Jean Paul "=>"Excluded"}	10.21203/rs.3.rs-3198291/v1
174	The dynamin-related protein Dyn2 is essential for both apicoplast and mitochondrial fission in Plasmodium falciparum.	2024	bioRxiv : the preprint server for biology	Morano, Alexander A and Xu, Wei and Shadija, Neeta and Dvorin, Jeffrey D and Ke, Hangjun	RAYYAN-INCLUSION: {"Jean Paul "=>"Excluded"}	10.1101/2024.03.15.585229
175	3D-QSAR studies of triazolopyrimidine derivatives of Plasmodium falciparum dihydroorotate dehydrogenase inhibitors using a combination of molecular dynamics, docking, and genetic algorithm-based methods.	2012	Journal of chemical biology	Shah, Priyanka and Kumar, Sumit and Tiwari, Sunita and Siddiqi, Mohammad Imran	RAYYAN-INCLUSION: {"Jean Paul "=>"Excluded"}	10.1007/s12154-012-0072-3
176	Degradation of ribosomal RNA during Plasmodium falciparum gametocytogenesis.	2025	bioRxiv : the preprint server for biology	Grunebast, Janne and Singhal, Ritwik and Bromley, Robin and Kanatani, Sachie and Watson, Kaylee and Dumetz, Franck and Pascini, Tales Vicari and Tripathi, Abhai and Dunning Hotopp, Julie C and Sinnis, Photini and Llinas, Manuel and Serre, David	RAYYAN-INCLUSION: {"Jean Paul "=>"Excluded"}	10.1101/2025.02.12.637867
177	Bioinformatic Identification of Peptidomimetic-Based Inhibitors against Plasmodium falciparum Antigen AMA1.	2014	Malaria research and treatment	Alam, Asrar	RAYYAN-INCLUSION: {"Jean Paul "=>"Excluded"}	10.1155/2014/642391
178	Prospects and Pitfalls of Pregnancy-Associated Malaria Vaccination Based on the Natural Immune Response to Plasmodium falciparum VAR2CSA-Expressing Parasites.	2011	Malaria research and treatment	Kane, Elizabeth G and Taylor-Robinson, Andrew W	RAYYAN-INCLUSION: {"Jean Paul "=>"Excluded"}	10.4061/2011/764845
179	Structure of endogenous Pfs230:Pfs48/45 in complex with potent malaria transmission-blocking antibodies.	2025	bioRxiv : the preprint server for biology	Bekkering, Ezra T and Yoo, Randy and Hailemariam, Sophia and Heide, Fabian and Ivanochko, Danton and Jackman, Matthew and Proellochs, Nicholas I and Stoter, Rianne and van Gemert, Geert-Jan and Maeda, Ayana and Yuguchi, Takaaki and Wanders, Oscar T and van Daalen, Renate C and Inklaar, Maartje R and Andrade, Carolina M and Jansen, Pascal W T C and Vermeulen, Michiel and Bousema, Teun and Takashim…	RAYYAN-INCLUSION: {"felix camarade"=>"Excluded"}	10.1101/2025.02.14.638310
180	Antigenic diversity in malaria parasites is maintained on extrachromosomal DNA.	2023	bioRxiv : the preprint server for biology	Ebel, Emily R and Kim, Bernard Y and McDew-White, Marina and Egan, Elizabeth S and Anderson, Timothy J C and Petrov, Dmitri A	RAYYAN-INCLUSION: {"felix camarade"=>"Excluded"}	10.1101/2023.02.02.526885
181	PAK in pathogen-host interactions.	2012	Cellular logistics	Semblat, Jean-Philippe and Doerig, Christian	RAYYAN-INCLUSION: {"felix camarade"=>"Excluded"}
182	In Vitro and In Vivo Antimalarial Activity Assays of Seeds from Balanites aegyptiaca: Compounds of the Extract Show Growth Inhibition and Activity against Plasmodial Aminopeptidase.	2011	Journal of parasitology research	Kusch, Peter and Deininger, Susanne and Specht, Sabine and Maniako, Rudeka and Haubrich, Stefanie and Pommerening, Tanja and Lin, Paul Kong Thoo and Hoerauf, Achim and Kaiser, Annette	RAYYAN-INCLUSION: {"felix camarade"=>"Excluded"}	10.1155/2011/368692
183	Platelet distribution width, mean platelet volume and haematological parameters in patients with uncomplicated plasmodium falciparum and P. vivax malaria.	2017	F1000Research	A Ali, Elrazi and M Abdalla, Tajeldin and Adam, Ishag	RAYYAN-INCLUSION: {"felix camarade"=>"Excluded"}	10.12688/f1000research.11767.1
184	Prevalence of histidine-rich protein 2 deletion among the Plasmodium falciparum isolates from Kolkata.	2023	Tropical parasitology	Acharya, Alisha and Saha, Pabitra and Chaudhury, Abhijit and Guha, Subhasish Kamal and Maji, Ardhendu Kumar	RAYYAN-INCLUSION: {"felix camarade"=>"Excluded"}	10.4103/tp.tp_19_22
185	Bayesian evaluation of the performance of three diagnostic tests for Plasmodium falciparum infection in a low-transmission setting in Kilifi County, Kenya.	2019	Wellcome open research	Mweu, Marshal M and Wambua, Juliana and Njuga, Fixtan and Bejon, Philip and Mwanga, Daniel	RAYYAN-INCLUSION: {"felix camarade"=>"Excluded"}	10.12688/wellcomeopenres.15204.1
186	A Surge in Malaria Cases in the Eastern Health Region of Saudi Arabia During the COVID-19 Pandemic.	2023	Cureus	Alhaddad, Mousa J and Alsaeed, Ali and Alkhalifah, Ridha H and Alkhalaf, Makarem A and Altriki, Mohammed Y and Almousa, Arif A and Alqassim, Mohammed J and Alibrahim, Fatimah	RAYYAN-INCLUSION: {"felix camarade"=>"Excluded"}	10.7759/cureus.37740
187	Analogues of the anti-malaria drug mefloquine have broad spectrum antifungal activity and are efficacious in a model of disseminated Candida auris infection.	2024	bioRxiv : the preprint server for biology	Guin, Soumitra and Montoya, Marhiah C and Wang, Xiaoyu and Zarnowski, Robert and Andes, David R and Meyers, Marvin J and Williams, Noelle S and Krysan, Damian J	RAYYAN-INCLUSION: {"felix camarade"=>"Excluded"}	10.1101/2024.08.29.610379
188	Does Plasmodium falciparum have an Achilles' heel?	2014	Malaria chemotherapy, control & elimination	Chen, Liao Y	RAYYAN-INCLUSION: {"felix camarade"=>"Excluded"}
189	How Reliable Are Hematological Parameters in Predicting Uncomplicated Plasmodium falciparum Malaria in an Endemic Region?	2013	ISRN tropical medicine	Muwonge, Haruna and Kikomeko, Sharif and Sembajjwe, Larry Fred and Seguya, Abdul and Namugwanya, Christine	RAYYAN-INCLUSION: {"felix camarade"=>"Excluded"}
190	A Click Chemistry-Based Proteomic Approach Reveals that 1,2,4-Trioxolane and Artemisinin Antimalarials Share a Common Protein Alkylation Profile.	2016	Angewandte Chemie (Weinheim an der Bergstrasse, Germany)	Ismail, Hanafy M and Barton, Victoria E and Panchana, Matthew and Charoensutthivarakul, Sitthivut and Biagini, Giancarlo A and Ward, Stephen A and O'Neill, Paul M	RAYYAN-INCLUSION: {"felix camarade"=>"Excluded"}
191	Detailing organelle division and segregation in Plasmodium falciparum.	2024	bioRxiv : the preprint server for biology	Verhoef, Julie M J and Boshoven, Cas and Evers, Felix and Akkerman, Laura J and Gijsbrechts, Barend C A and van de Vegte-Bolmer, Marga and van Gemert, Geert-Jan and Vaidya, Akhil B and Kooij, Taco W A	RAYYAN-INCLUSION: {"felix camarade"=>"Excluded"}	10.1101/2024.01.30.577899
192	Contribution of Polymerase Chain Reaction for detection of malaria in Tunisia.	2015	La Tunisie medicale	Siala, Emna and Essid, Rym and Smiri, Marwa and Doggui, Amira and Ben Sghaier, Ines and Aoun, Karim and Bouratbine, Aida	RAYYAN-INCLUSION: {"felix camarade"=>"Excluded"}
193	Artemisinin susceptibility in the malaria parasite Plasmodium falciparum: propellers, adaptor proteins and the need for cellular healing.	2021	FEMS microbiology reviews	Sutherland, Colin J and Henrici, Ryan C and Artavanis-Tsakonas, Katerina	RAYYAN-INCLUSION: {"felix camarade"=>"Excluded"}	10.1093/femsre/fuaa056
194	Functional Characterization and Comparison of Plasmodium falciparum Proteins as Targets of Transmission-blocking Antibodies.	2020	Molecular & cellular proteomics : MCP	Nikolaeva, Daria and Illingworth, Joseph J and Miura, Kazutoyo and Alanine, Daniel G W and Brian, Iona J and Li, Yuanyuan and Fyfe, Alex J and Da, Dari F and Cohuet, Anna and Long, Carole A and Draper, Simon J and Biswas, Sumi	RAYYAN-INCLUSION: {"felix camarade"=>"Excluded"}	10.1074/mcp.RA117.000036
195	High susceptibility to severe malaria among patients with A blood group versus those with O blood group: A cross-sectional study in the Democratic Republic of the Congo.	2021	Tropical parasitology	Tonen-Wolyec, Serge and Batina-Agasa, Salomon	RAYYAN-INCLUSION: {"felix camarade"=>"Excluded"}	10.4103/tp.TP_87_20
196	Neutralizing Antibody Responses After mRNA COVID-19 Booster Vaccination are Unaffected by Parasitemia in a Malaria-Endemic Setting.	2025	medRxiv : the preprint server for health sciences	Samandari, Taraz and Achola, Millicent and Hutter, Jack N and Mboya, Grace and Otieno, Walter and Kee, Jia Jin and Huang, Yunda and Aponte, John J and Ockenhouse, Christian F and Lee, Cynthia K and Polakowski, Laura and Yacovone, Margaret and Tapley, Asa and Dadabhai, Sufia and Mkhize, Nonhlanhla N and Kaldine, Haajira and Bhebhe, Sinethemba and Moore, Penny L and Hural, John and Garrett, Nigel a…	RAYYAN-INCLUSION: {"felix camarade"=>"Excluded"}	10.1101/2025.04.12.25325718
197	Cyclic Nucleotide (cAMP and cGMP) Assays and Capture ELISA for Quantitative Analysis of Plasmodium falciparum Blood-stage Egress.	2014	Bio-protocol	Hackett, Fiona and Collins, Christine R and Strath, Malcolm and Blackman, Michael J	RAYYAN-INCLUSION: {"felix camarade"=>"Excluded"}	10.21769/BioProtoc.1055
198	Glycosylation of Plasmodium falciparum TRAP is essential for infection of mosquito salivary glands.	2025	bioRxiv : the preprint server for biology	Gupta, Priya and Rezakhani, Nastaran and Pazzagli, Lucia and Patel, Hardik and Zanghi, Gigliola and Kamil, Mohd and Watson, Alexander and Vigdorovich, Vladimir and Camargo, Nelly and Knutson, Erin and Sather, D Noah and Vaughan, Ashley M and Swearingen, Kristian E	RAYYAN-INCLUSION: {"felix camarade"=>"Excluded"}	10.1101/2025.06.26.658380
199	Ensemble machine learning modeling for the prediction of artemisinin resistance in malaria.	2020	F1000Research	Ford, Colby T and Janies, Daniel	RAYYAN-INCLUSION: {"felix camarade"=>"Excluded"}	10.12688/f1000research.21539.1
200	PfMORC protein regulates chromatin accessibility and transcriptional repression in the human malaria parasite, Plasmodium falciparum.	2024	bioRxiv : the preprint server for biology	Chahine, Z and Gupta, M and Lenz, T and Hollin, T and Abel, S and Banks, Cas and Saraf, A and Prudhomme, J and Bhanvadia, S and Florens, L and Le Roch, K G	RAYYAN-INCLUSION: {"felix camarade"=>"Excluded"}	10.1101/2023.09.11.557253
201	Treatment of a patient with shock complicating severe falciparum malaria: a case report.	2009	Cases journal	Kuethe, Friedhelm and Pfeifer, Ruediger and Rummler, Silke and Bauer, Katharina and Kamvissi, Virginia and Pfister, Wolfgang	RAYYAN-INCLUSION: {"felix camarade"=>"Excluded"}	10.1186/1757-1626-0002-0000006644
202	The Efficacy of Amodiaquine plus Artesunate Combination in Ghana.	2008	Ghana medical journal	Ahorlu, Collins	RAYYAN-INCLUSION: {"Jean Paul "=>"Excluded"}
203	Hyperglycemia in severe falciparum malaria: a case report.	2012	Case reports in critical care	Chianura, Leonardo and Errante, Isabella Corinna and Travi, Giovanna and Rossotti, Roberto and Puoti, Massimo	RAYYAN-INCLUSION: {"Jean Paul "=>"Excluded"}	10.1155/2012/312458
204	tRNA modifying enzymes MnmE and MnmG are essential for Plasmodium falciparum apicoplast maintenance.	2025	bioRxiv : the preprint server for biology	Elahi, Rubayet and Dinis, Luciana Ribeiro and Swift, Russell P and Liu, Hans B and Prigge, Sean T	RAYYAN-INCLUSION: {"Jean Paul "=>"Excluded"}	10.1101/2024.12.21.629855
205	Study of thrombocytopenia in patients of malaria.	2013	Tropical parasitology	Gupta, Narendra Kumar and Bansal, Shyam Babu and Jain, Uttam Chand and Sahare, Kiran	RAYYAN-INCLUSION: {"Nicolas"=>"Excluded"}	10.4103/2229-5070.113914
206	Role of Seasonal Importation and Random Genetic Drift on Selection for Drug-Resistant Genotypes of Plasmodium falciparum in High Transmission Settings.	2023	bioRxiv : the preprint server for biology	Zupko, Robert J and Servadio, Joseph L and Nguyen, Tran Dang and Tran, Thu Nguyen-Anh and Tran, Kien Trung and Some, Anyirekun Fabrice and Boni, Maciej F	RAYYAN-INCLUSION: {"felix camarade"=>"Excluded", "Nicolas"=>"Excluded"}	10.1101/2023.10.20.563204
207	Genetic Diversity of Plasmodium falciparum Field Isolates in Central Sudan Inferred by PCR Genotyping of Merozoite Surface Protein 1 and 2.	2013	North American journal of medical sciences	Hamid, Muzamil M Abdel and Mohammed, Sara B and El Hassan, Ibrahim M	RAYYAN-INCLUSION: {"felix camarade"=>"Excluded", "Nicolas"=>"Excluded"}	10.4103/1947-2714.107524
208	Asymptomatic malaria carriers and their characterization in hotpops of malaria at Mangalore.	2020	Tropical parasitology	Ramaswamy, Akash and Mahabala, Chakrapani and Basavaiah, Sridevi Hanaganahalli and Jain, Animesh and Chouhan, Ravi Raj Singh	RAYYAN-INCLUSION: {"Nicolas"=>"Excluded"}	10.4103/tp.TP_71_18
209	Comparative genomics of two protozoans Dictyostelium discoideum and Plasmodium falciparum reveals conserved as well as distinct regulatory pathways crucial for exploring novel therapeutic targets for Malaria.	2024	Heliyon	Nanda, Shivam and Pandey, Rajan and Sardar, Rahila and Panda, Ashutosh and Naorem, Aruna and Gupta, Dinesh and Malhotra, Pawan	RAYYAN-INCLUSION: {"felix camarade"=>"Excluded", "Nicolas"=>"Excluded"}	10.1016/j.heliyon.2024.e38500
210	Atlas of Plasmodium falciparum intraerythrocytic development using expansion microscopy.	2023	bioRxiv : the preprint server for biology	Liffner, Benjamin and Cepeda Diaz, Ana Karla and Blauwkamp, James and Anaguano, David and Frolich, Sonja and Muralidharan, Vasant and Wilson, Danny W and Dvorin, Jeffrey and Absalon, Sabrina	RAYYAN-INCLUSION: {"Nicolas"=>"Excluded"}	10.1101/2023.03.22.533773
211	tRNA lysidinylation is essential for the minimal translation system found in the apicoplast of Plasmodium falciparum.	2024	bioRxiv : the preprint server for biology	Elahi, Rubayet and Prigge, Sean T	RAYYAN-INCLUSION: {"felix camarade"=>"Excluded", "Nicolas"=>"Excluded"}	10.1101/2024.09.13.612944
212	In Vitro and In Silico Antimalarial Evaluation of FM-AZ, a New Artemisinin Derivative.	2022	Medicines (Basel, Switzerland)	Tsamesidis, Ioannis and Mousavizadeh, Farnoush and Egwu, Chinedu O and Amanatidou, Dionysia and Pantaleo, Antonella and Benoit-Vical, Francoise and Reybier, Karine and Giannis, Athanassios	RAYYAN-INCLUSION: {"felix camarade"=>"Excluded"}	10.3390/medicines9020008
213	Plasmodium falciparum exploits CD44 as a co-receptor for erythrocyte invasion.	2023	bioRxiv : the preprint server for biology	Baro-Sastre, Barbara and Kim, Chi Yong and Lin, Carrie and Kongsomboonvech, Angel K and Tetard, Marilou and Salinas, Nichole D and Tolia, Niraj H and Egan, Elizabeth S	RAYYAN-INCLUSION: {"felix camarade"=>"Excluded", "Nicolas"=>"Excluded"}	10.1101/2023.04.12.536503
214	Epstein-Barr virus infection modulates blood-brain barrier cells and its co-infection with Plasmodium falciparum induces RBC adhesion.	2021	Pathogens and disease	Indari, Omkar and Chandramohanadas, Rajesh and Jha, Hem Chandra	RAYYAN-INCLUSION: {"felix camarade"=>"Excluded", "Jean Paul "=>"Excluded", "Nicolas"=>"Excluded"}	10.1093/femspd/ftaa080
215	Plasmodium falciparum GCN5 plays a key role in regulating artemisinin resistance-related stress responses.	2023	bioRxiv : the preprint server for biology	Lucky, Amuza Byaruhanga and Wang, Chengqi and Shakri, Ahmad Rushdi and Kalamuddin, Mohammad and Chim-Ong, Anongruk and Li, Xiaolian and Miao, Jun	RAYYAN-INCLUSION: {"felix camarade"=>"Excluded", "Jean Paul "=>"Excluded", "Nicolas"=>"Excluded"}	10.1101/2023.01.11.523703
216	Neutrophils cast extracellular traps in response to protozoan parasites.	2012	Frontiers in immunology	Abi Abdallah, Delbert S and Denkers, Eric Y	RAYYAN-INCLUSION: {"felix camarade"=>"Excluded", "Jean Paul "=>"Excluded"}	10.3389/fimmu.2012.00382
217	Diversion at the ER: How Plasmodium falciparum exports proteins into host erythrocytes.	2012	F1000Research	Romisch, Karin	RAYYAN-INCLUSION: {"felix camarade"=>"Excluded", "Jean Paul "=>"Excluded"}	10.12688/f1000research.1-12.v1
218	Implications of Changes to the Mefloquine Product Monograph.	2017	The Canadian journal of hospital pharmacy	Nevin, Remington L	RAYYAN-INCLUSION: {"felix camarade"=>"Excluded", "Jean Paul "=>"Excluded"}
219	Prolonged Neuropsychiatric Symptoms in a Military Service Member Exposed to Mefloquine.	2016	Drug safety - case reports	Livezey, Jeffrey and Oliver, Thomas and Cantilena, Louis	RAYYAN-INCLUSION: {"felix camarade"=>"Excluded", "Jean Paul "=>"Excluded"}
220	The ART of Resistance.	2022	Autophagy reports	Ray, Ananya and Surolia, Namita	RAYYAN-INCLUSION: {"felix camarade"=>"Excluded", "Jean Paul "=>"Excluded", "Nicolas"=>"Excluded"}	10.1080/27694127.2022.2134254
221	Screening for Symptomatic Mefloquine Exposure Among Veterans With Chronic Psychiatric Symptoms.	2017	Federal practitioner : for the health care professionals of the VA, DoD, and PHS	Nevin, Remington L	RAYYAN-INCLUSION: {"felix camarade"=>"Excluded", "Jean Paul "=>"Excluded"}
222	Structural basis of multitasking by the apicoplast DNA polymerase from Plasmodium falciparum.	2025	bioRxiv : the preprint server for biology	Kumari, Anamika and Enache, Theodora and Craggs, Timothy D and Pata, Janice D and Lahiri, Indrajit	RAYYAN-INCLUSION: {"felix camarade"=>"Excluded"}	10.1101/2025.04.09.647933
223	Immune Signature Against Plasmodium falciparum Antigens Predicts Clinical Immunity in Distinct Malaria Endemic Communities.	2020	Molecular & cellular proteomics : MCP	Proietti, Carla and Krause, Lutz and Trieu, Angela and Dodoo, Daniel and Gyan, Ben and Koram, Kwadwo A and Rogers, William O and Richie, Thomas L and Crompton, Peter D and Felgner, Philip L and Doolan, Denise L	RAYYAN-INCLUSION: {"felix camarade"=>"Excluded"}	10.1074/mcp.RA118.001256
224	Optimization of BeWo model to investigate placental responses to Plasmodium falciparum infected erythrocytes.	2017	MalariaWorld journal	Kidima, Winifrida and Bobbili, Naveen and Taylor, Diane W	RAYYAN-INCLUSION: {"felix camarade"=>"Excluded"}	10.5281/zenodo.10757455
225	Differences in phenotype between long-lived memory B cells against Plasmodium falciparum merozoite antigens and variant surface antigens.	2024	bioRxiv : the preprint server for biology	Reyes, Raphael A and Turner, Louise and Ssewanyana, Isaac and Jagannathan, Prasanna and Feeney, Margaret E and Lavstsen, Thomas and Greenhouse, Bryan and Bol, Sebastiaan and Bunnik, Evelien M	RAYYAN-INCLUSION: {"felix camarade"=>"Excluded"}	10.1101/2024.06.01.596978
226	Concomitant infections of Plasmodium falciparum and Wuchereria bancrofti on the Kenyan coast.	2006	Filaria journal	Muturi, Ephantus J and Mbogo, Charles M and Mwangangi, Joseph M and Ng'ang'a, Zipporah W and Kabiru, Ephantus W and Mwandawiro, Charles and Beier, John C	RAYYAN-INCLUSION: {"felix camarade"=>"Excluded"}	10.1186/1475-2883-5-8
227	A second mechanism employed by artemisinins to suppress Plasmodium falciparum hinges on inhibition of hematin crystallization.	2020	The Journal of biological chemistry	Ma, Wenchuan and Balta, Victoria A and West, Rachel and Newlin, Katy N and Miljanic, Ognjen S and Sullivan, David J and Vekilov, Peter G and Rimer, Jeffrey D	RAYYAN-INCLUSION: {"felix camarade"=>"Excluded"}	10.1074/jbc.RA120.016115
228	Metabolism of host lysophosphatidylcholine in Plasmodium falciparum-infected erythrocytes.	2023	bioRxiv : the preprint server for biology	Liu, Jiapeng and Dapper, Christie and Klemba, Michael	RAYYAN-INCLUSION: {"felix camarade"=>"Excluded"}	10.1101/2023.04.17.537066
229	Formulation of quinine suppository for initiation of early treatment of malaria - a preliminary study.	2012	MalariaWorld journal	Soremekun, Rebecca O and Silva, Boladale O and Tayo, Fola and Igwilo, Cecilia I	RAYYAN-INCLUSION: {"felix camarade"=>"Excluded"}	10.5281/zenodo.10997879
230	Remoscope: a label-free imaging cytometer for malaria diagnostics.	2024	medRxiv : the preprint server for health sciences	Lebel, Paul M and Jeyakumar, Ilakkiyan and Khoo, Michelle W L and Charlton, Chris and Saxena, Aditi and Jacobsen, Axel and James, Emorut and Huynh, Emily and Wu, William and Courville, Greg and Fu, Pei-Chuan and Raghavan, Madhura and Puccinelli, Robert and Peter, Olwoch and Dorsey, Grant and Rosenthal, Phil and DeRisi, Joseph and Gomez-Sjoberg, Rafael	RAYYAN-INCLUSION: {"felix camarade"=>"Excluded"}	10.1101/2024.11.12.24317184
231	Genetic polymorphism and evidence of signatures of selection in the Plasmodium falciparum circumsporozoite protein gene in Tanzanian regions with different malaria endemicity.	2024	medRxiv : the preprint server for health sciences	Lyimo, Beatus M and Bakari, Catherine and Popkin-Hall, Zachary R and Giesbrecht, David J and Seth, Misago D and Pereus, Dativa and Moshi, Ramadhan and Boniface, Ruth and Mandara, Celine I and Madebe, Rashid and Juliano, Jonathan J and Bailey, Jeffrey A and Ishengoma, Deus S	RAYYAN-INCLUSION: {"felix camarade"=>"Excluded"}	10.1101/2024.01.23.24301587
232	Concurrent infection with dengue and malaria: an unusual presentation.	2013	Case reports in medicine	Mushtaq, Mohsin Bin and Qadri, Mehmood I and Rashid, Aaliya	RAYYAN-INCLUSION: {"felix camarade"=>"Excluded"}	10.1155/2013/520181
233	Endogenous structure of antimalarial target Pf ATP4 reveals new class of apicomplexan P-type ATPase modulators.	2025	bioRxiv : the preprint server for biology	Haile, Meseret T and Shukla, Anurag and Zhen, James and Mather, Michael W and Bhatnagar, Suyash and Zhang, Zhening and Vaidya, Akhil B and Ho, Chi-Min	RAYYAN-INCLUSION: {"felix camarade"=>"Excluded"}	10.1101/2025.02.25.640208
234	Cytokine profiles of Necator americanus and Plasmodium falciparum co-infected patients in rural Ghana.	2019	Cytokine: X	Amoani, Benjamin and Adu, Bright and Frempong, Margaret T and Sarkodie-Addo, Tracy and Victor Nuvor, Samuel and Abu, Emmanuel Kwasi and Harrison, Lisa M and Cappello, Michael and Gyan, Ben and Wilson, Michael D	RAYYAN-INCLUSION: {"felix camarade"=>"Excluded"}	10.1016/j.cytox.2019.100014
235	The winding road to developing a malaria vaccine. Study hypothesis.	2012	Germs	Solomons, Hilary Denis and Joubert, Chris Gerhardus and Beichter, Bonnie and Haefele, Zelda	RAYYAN-INCLUSION: {"felix camarade"=>"Excluded"}	10.11599/germs.2012.1018
236	Transmissibility of clinically relevant atovaquone-resistant Plasmodium falciparum by anopheline mosquitoes.	2023	bioRxiv : the preprint server for biology	Balta, Victoria A and Stiffler, Deborah and Sayeed, Abeer and Tripathi, Abhai K and Elahi, Rubayet and Mlambo, Godfree and Bakshi, Rahul P and Dziedzic, Amanda G and Jedlicka, Anne E and Nenortas, Elizabeth and Romero-Rodriguez, Keyla and Canonizado, Matthew A and Mann, Alexis and Owen, Andrew and Sullivan, David J and Prigge, Sean T and Sinnis, Photini and Shapiro, Theresa A	RAYYAN-INCLUSION: {"felix camarade"=>"Excluded"}	10.1101/2023.02.07.527535
237	Genetic ablation of the mitoribosome in the malaria parasite Plasmodium falciparum sensitizes it to antimalarials that target mitochondrial functions.	2020	The Journal of biological chemistry	Ling, Liqin and Mulaka, Maruthi and Munro, Justin and Dass, Swati and Mather, Michael W and Riscoe, Michael K and Llinas, Manuel and Zhou, Jing and Ke, Hangjun	RAYYAN-INCLUSION: {"felix camarade"=>"Excluded"}	10.1074/jbc.RA120.012646
238	Vaccination with virosomally formulated recombinant CyRPA elicits protective antibodies against Plasmodium falciparum parasites in preclinical in vitro and in vivo models.	2020	NPJ vaccines	Tamborrini, Marco and Hauser, Julia and Schafer, Anja and Amacker, Mario and Favuzza, Paola and Kyungtak, Kwak and Fleury, Sylvain and Pluschke, Gerd	RAYYAN-INCLUSION: {"felix camarade"=>"Excluded"}	10.1038/s41541-020-0158-9
239	Gametocyte production and transmission fitness of African and Asian Plasmodium falciparum isolates with differential susceptibility to artemisinins.	2025	bioRxiv : the preprint server for biology	Proellochs, Nicholas I and Andolina, Chiara and Ramjith, Jordache and Stoter, Rianne and van Gemert, Geert-Jan and Graumans, Wouter and Campino, Susana and Vanheer, Leen N and Okitwi, Martin and Tumwebaze, Patrick K and Conrad, Melissa D and Clark, Taane G and Fidock, David A and Menard, Didier and Mok, Sachel and Bousema, Teun	RAYYAN-INCLUSION: {"felix camarade"=>"Excluded"}	10.1101/2024.12.23.630038
240	Genetic diversity in the Plasmodium falciparum next-generation blood stage vaccine candidate antigen PfCyRPA in Senegal.	2024	medRxiv : the preprint server for health sciences	Ba, Aboubacar and Thiam, Laty Gaye and Pouye, Mariama Nicole and Guo, Yicheng and Patel, Saurabh D and Sene, Seynabou Diouf and Diallo, Fatoumata and Li, Rebecca and Cisse, Awa and Guerra, Noemi and Laqqa, Safia and Mangou, Khadidjatou and Moore, Adam J and Sadio, Bacary Djilocalisse and Ndiaye, Jean Louis Abdourahim and Mbengue, Alassane and Sheng, Zizhang and Shapiro, Lawrence and Bei, Amy K	RAYYAN-INCLUSION: {"felix camarade"=>"Excluded"}	10.1101/2024.10.13.24305808
241	Chromatin structure and var2csa - a tango in regulation of var gene expression in the human malaria parasite, Plasmodium falciparum?	2024	bioRxiv : the preprint server for biology	Lenz, Todd and Zhang, Xu and Chakraborty, Abhijit and Ardakany, Abbas Roayaei and Prudhomme, Jacques and Ay, Ferhat and Deitsch, Kirk and Le Roch, Karine G	RAYYAN-INCLUSION: {"felix camarade"=>"Excluded"}	10.1101/2024.02.13.580059
242	Plasmodium falciparum DNA repair dynamics reveal unique roles for TLS polymerases and PfRad51 in genome diversification.	2025	bioRxiv : the preprint server for biology	Vishwanatha, Akshay and Zhang, Xu and Liu, Yi Jing and Leung, Annie and Herring, Mikayla and Chan, Amanda and Calhoun, Susanah and Deitsch, Kirk and Kirkman, Laura	RAYYAN-INCLUSION: {"felix camarade"=>"Excluded"}	10.1101/2025.04.07.647301
243	Computational design, expression, and characterization of a Plasmodium falciparum multi-epitope, multi-stage vaccine candidate (PfCTMAG).	2025	Heliyon	Chick, Joan A and Abongdia, Nadege N and Shey, Robert A and Apinjoh, Tobias O	RAYYAN-INCLUSION: {"felix camarade"=>"Excluded"}	10.1016/j.heliyon.2025.e42014
244	Nucleotide-resolution Mapping of RNA N6-Methyladenosine (m6A) modifications and comprehensive analysis of global polyadenylation events in mRNA 3' end processing in malaria pathogen Plasmodium falciparum.	2025	bioRxiv : the preprint server for biology	Catacalos-Goad, Cassandra and Chakrabarti, Manohar and Salem, Doaa Hassan and Camporeale, Carli and Somalraju, Sahiti and Tegowski, Matthew and Singh, Ruchi and Reid, Robert W and Janies, Daniel A and Meyer, Kate D and Janga, Sarath Chandra and Hunt, Arthur G and Chakrabarti, Kausik	RAYYAN-INCLUSION: {"felix camarade"=>"Excluded"}	10.1101/2025.01.07.631827
245	Prevalence of glutathione S-transferase M1 null polymorphism in tobacco users, oral leukoplakia and oral squamous cell carcinoma patients in South Indian population: A polymerase chain reaction study.	2015	Contemporary clinical dentistry	Tanwar, Renu and Iyengar, Asha R and Nagesh, K S and Patil, Seema and Subhash, B V	RAYYAN-INCLUSION: {"felix camarade"=>"Excluded"}	10.4103/0976-237X.152941
246	The Effect of Antiretroviral Naive HIV-1 Infection on the Ability of Natural Killer Cells to Produce IFN-gamma upon Exposure to Plasmodium falciparum-Infected Erythrocytes.	2017	Biomedicine hub	Sake, Carole Stephanie and Ngu, Loveline and Ambada, Georgia and Chedjou, Jean Paul and Nji, Nadesh and Tchadji, Jules Colince and Lissom, Abel and Tchouangueu, Thibau Flaurant and Djukouo, Larissa and Njambe, Ghislain and Garcia, Rosario and Gutierrez, Anna and Bopda Waffo, Alain and Park, Chae Gyu and Mbacham, Wilfried and Etoa, Francois-Xavier and Nchinda, Godwin W	RAYYAN-INCLUSION: {"felix camarade"=>"Excluded"}	10.1159/000467386
247	Evaluating the performance of Plasmodium falciparum genetics for inferring National Malaria Control Program reported incidence in Senegal.	2023	Research square	Wong, Wesley and Schaffner, Stephen F and Thwing, Julie and Seck, Mame Cheikh and Gomis, Jules and Diedhiou, Younouss and Sy, Ngayo and Ndiop, Medoune and Ba, Fatou and Diallo, Ibrahima and Sene, Doudou and Diallo, Mamadou Alpha and Ndiaye, Yaye Die and Sy, Mouhamad and Sene, Aita and Sow, Djiby and Dieye, Baba and Tine, Abdoulaye and Ribado, Jessica and Suresh, Joshua and Lee, Albert and Battle,…	RAYYAN-INCLUSION: {"felix camarade"=>"Excluded"}	10.21203/rs.3.rs-3516287/v1
248	Coexistent malaria and filaria among the febrile patients attending for malaria diagnosis: A clinic-based study.	2020	Tropical parasitology	Acharya, Alisha and Rakshit, Anindita and Halder, Supriya and Chatterjee, Moytrey and Chakrabarti, Sourankur and Saha, Pabitra and Bera, Dilip Kumar and Chakraborty, Banya and Kundu, Pratip K and Ghosh, Tapashi and Maji, Ardhendu K	RAYYAN-INCLUSION: {"felix camarade"=>"Excluded"}	10.4103/tp.TP_93_20
249	Diversity and selection analyses identify transmission-blocking antigens as the optimal vaccine candidates in Plasmodium falciparum.	2024	medRxiv : the preprint server for health sciences	Ciubotariu, Ilinca I and Broyles, Bradley K and Xie, Shaojun and Thimmapuram, Jyothi and Mwenda, Mulenga C and Mambwe, Brenda and Mulube, Conceptor and Matoba, Japhet and Schue, Jessica L and Moss, William J and Bridges, Daniel J and He, Qixin and Carpi, Giovanna	RAYYAN-INCLUSION: {"felix camarade"=>"Excluded"}	10.1101/2024.05.11.24307175
250	Measuring changes in Plasmodium falciparum census population size in response to sequential malaria control interventions.	2025	medRxiv : the preprint server for health sciences	Tiedje, Kathryn E and Zhan, Qi and Ruybal-Pesantez, Shazia and Tonkin-Hill, Gerry and He, Qixin and Tan, Mun Hua and Argyropoulos, Dionne C and Deed, Samantha L and Ghansah, Anita and Bangre, Oscar and Oduro, Abraham R and Koram, Kwadwo A and Pascual, Mercedes and Day, Karen P	RAYYAN-INCLUSION: {"felix camarade"=>"Excluded"}	10.1101/2023.05.18.23290210
251	In vitro evaluation of aliphatic fatty alcohol metabolites of Perseaamericana seed as potential antimalarial and antimicrobial agents.	2014	Nigerian journal of biotechnology	Falodun, A and Erharuyi, O and Imieje, V and Ahomafor, J and Akunyuli, C and Jacobs, M and Khan, S and Hamann, M T and Langer, P	RAYYAN-INCLUSION: {"felix camarade"=>"Excluded"}
252	DOPS Adjuvant Confers Enhanced Protection against Malaria for VLP-TRAP Based Vaccines.	2018	Diseases (Basel, Switzerland)	Cabral-Miranda, Gustavo and M Salman, Ahmed and O Mohsen, Mona and L Storni, Federico and S Roesti, Elisa and A Skinner, Murray and D Heath, Matthew and F Kramer, Matthias and M Khan, Shahid and J Janse, Chris and V S Hill, Adrian and F Bachmann, Martin	RAYYAN-INCLUSION: {"felix camarade"=>"Excluded"}	10.3390/diseases6040107
253	Signaling transcript profile of the asexual intraerythrocytic development cycle of Plasmodium falciparum induced by melatonin and cAMP.	2016	Genes & cancer	Lima, Wania Rezende and Tessarin-Almeida, Giulliana and Rozanski, Andrei and Parreira, Kleber S and Moraes, Miriam S and Martins, David C and Hashimoto, Ronaldo F and Galante, Pedro A F and Garcia, Celia R S	RAYYAN-INCLUSION: {"felix camarade"=>"Excluded"}	10.18632/genesandcancer.118
254	CR1 exon variants are associated with lowered CR1 expression and increased susceptibility to SLE in a Plasmodium falciparum endemic population.	2016	Lupus science & medicine	Panda, Aditya K and Ravindran, Balachandran and Das, Bidyut K	RAYYAN-INCLUSION: {"felix camarade"=>"Excluded"}
255	Global gene expression of human malaria parasite liver stages throughout intrahepatocytic development.	2023	bioRxiv : the preprint server for biology	Zanghi, Gigliola and Patel, Hardik and Camargo, Nelly and Smith, Jenny L and Bae, Yeji and Flannery, Erika L and Chuenchob, Vorada and Fishbaugher, Matthew E and Mikolajczak, Sebastian A and Roobsoong, Wanlapa and Sattabongkot, Jetsumon and Hayes, Kiera and Vaughan, Ashley M and Kappe, Stefan H I	RAYYAN-INCLUSION: {"felix camarade"=>"Excluded"}	10.1101/2023.01.05.522945
256	Thrombocytopenia in malaria patients from an arid region of Western Rajasthan (India).	2020	Tropical parasitology	Bansal, Yashik and Maurya, Vinod and Aggarwal, Nidhima and Tak, Vibhor and Nag, Vijaya Lakshmi and Purohit, Abhishek and Goel, Akhil Dhanesh and Bohra, Gopal Krishna and Singh, Kuldeep	RAYYAN-INCLUSION: {"felix camarade"=>"Excluded"}	10.4103/tp.TP_68_19
257	Allelic frequency of msp2 and glurp genes in Plasmodium falciparum isolates from Awka, Anambra, Nigeria.	2025	MalariaWorld journal	Ikegbunam, Moses and Harrison, Abone and Egbuche, Chukwudi and Obidi, Nwasolu and Mbamalu, Judith and Emmanuel, Enyi and Kosisochukwu, Offojebe and Ezeunala, Mercy and Chibumma, Nzeukwu and Onochie-Igbinedion, Ifeyinwa and Igwe, Joy and Nnanna, Joy and Ezeagwuna, Dorothy and Duru, Vincent and Nworji, Frances and Esimone, Charles	RAYYAN-INCLUSION: {"felix camarade"=>"Excluded"}	10.5281/zenodo.14886922
258	Prevalence of Methylenetetrahydrofolate Reductase C677T Polymorphism in women with Polycystic Ovary Syndrome in southeast of Iran.	2015	Journal of medicine and life	Naghavi, A and Mozdarani, H and Garshasbi, M and Yaghmaei, M	RAYYAN-INCLUSION: {"felix camarade"=>"Excluded"}
259	Increased Prevalence of Glycoprotein IIb/IIIa Leu 33 Pro Polymorphism in End Stage Renal Disease Patients on Hemodialysis.	2008	International journal of biomedical science : IJBS	Al-Ali, Amein and Al-Muhanna, Fahad and Al-Mueilo, Samir and Larbi, Emmanuel and Al-Sultan, Ali and Rubaish, Abdullah and Al-Ateeq, Suad and Al-Zaharani, Alhusain	RAYYAN-INCLUSION: {"felix camarade"=>"Excluded"}
260	Plasmodium falciparum msp2 Genotypes and Multiplicity of Infections among Children under Five Years with Uncomplicated Malaria in Kibaha, Tanzania.	2015	Journal of parasitology research	Kidima, W and Nkwengulila, G	RAYYAN-INCLUSION: {"felix camarade"=>"Excluded"}	10.1155/2015/721201
261	Assessment of protein tyrosine phosphatases number 22 polymorphism prevalence among rheumatoid arthritis patients: A study on Iranian patients.	2014	Advanced biomedical research	Salesi, Mansour and Boroujeni, Golshan Taghipour and Salehi, Mansoor and Karimzadeh, Hadi	RAYYAN-INCLUSION: {"felix camarade"=>"Excluded"}	10.4103/2277-9175.143294
262	Single nucleotide polymorphism at -1087 locus of interleukin-10 gene promoter is associated with severe chronic periodontitis in nonsmoking patients.	2015	European journal of dentistry	Crena, Jasmine and Subramanian, Sangeetha and Victor, Dayanand John and Gnana, Prakash Ponnudurai Samuel and Ramanathan, Arvind	RAYYAN-INCLUSION: {"felix camarade"=>"Excluded"}	10.4103/1305-7456.163237
263	Web Exclusive. Annals On Call - COVID-19: Is Chloroquine the Answer?	2020	Annals of internal medicine	Centor, Robert M and Kim, Alfred Hyoungju and Sparks, Jeffrey A	RAYYAN-INCLUSION: {"felix camarade"=>"Excluded"}	10.7326/A20-0003
264	Haemophagocytic lymphohistiocytosis: a cause of unresponsive malaria in a 5-year-old girl.	2014	Paediatrics and international child health	Bhagat, Manish and Kanhere, Sujata and Kadakia Affiliation When The Manuscript Was Written Department Of Paediatrics K J Somaiya Medical... and Phadke, Varsha and George, Riya and Chaudhari, Kushagra	RAYYAN-INCLUSION: {"felix camarade"=>"Excluded", "Jean Paul "=>"Excluded"}
265	Inhibitory Activity and Docking Analysis of Antimalarial Agents from Stemona sp. toward Ferredoxin-NADP+ Reductase from Malaria Parasites.	2018	Journal of parasitology research	Pudjiastuti, Pratiwi and Puspaningsih, Ni Nyoman T and Siswanto, Imam and Fanani, Much Z and Ariga, Yoko K and Hase, Toshiharu and Sarker, Satyajit D and Nahar, Lutfun	RAYYAN-INCLUSION: {"felix camarade"=>"Excluded", "Jean Paul "=>"Excluded"}	10.1155/2018/3469132
266	Cajachalcone: An Antimalarial Compound from Cajanus cajan Leaf Extract.	2013	Journal of parasitology research	Ajaiyeoba, E O and Ogbole, O O and Abiodun, O O and Ashidi, J S and Houghton, P J and Wright, C W	RAYYAN-INCLUSION: {"Jean Paul "=>"Excluded"}	10.1155/2013/703781
267	Ceanothane-type triterpenoids from Cyphostemma adenocaule.	2016	Archives of pharmacal research	Chouna, Jean Rodolphe and Nardella, Flore and Lenta, Bruno Ndjakou and Vonthron-Senecheau, Catherine and Nkeng-Efouet-Alango, Pepin and Sewald, Norbert	RAYYAN-INCLUSION: {"Jean Paul "=>"Excluded"}
268	Malaria and pregnancy: a global health perspective.	2009	Reviews in obstetrics & gynecology	Schantz-Dunn, Julianna and Nour, Nawal M	RAYYAN-INCLUSION: {"Jean Paul "=>"Excluded"}
269	Pharmaceutical care of chloroquine phosphate in elderly patients with coronavirus pneumonia (COVID-19).	2020	Aging medicine (Milton (N.S.W))	Sun, Xuelin and Li, Shaoqiang and Li, Kexin and Hu, Xin	RAYYAN-INCLUSION: {"Jean Paul "=>"Excluded"}	10.1002/agm2.12104
270	Chloroquine proves ineffective as a flu virus vaccine.	2011	Nursing standard (Royal College of Nursing (Great Britain) : 1987)	[Anonymous]	RAYYAN-INCLUSION: {"Jean Paul "=>"Excluded"}	10.7748/ns.25.45.16.s21
271	10-year longitudinal study of malaria in children: Insights into acquisition and maintenance of naturally acquired immunity.	2021	Wellcome open research	Addy, John W G and Bediako, Yaw and Ndungu, Francis M and Valetta, John Joseph and Reid, Adam J and Mwacharo, Jedida and Ngoi, Joyce Mwongeli and Wambua, Joshua and Otieno, Edward and Musyoki, Jennifer and Said, Khadija and Berriman, Matthew and Marsh, Kevin and Bejon, Philip and Recker, Mario and Langhorne, Jean	RAYYAN-INCLUSION: {"Jean Paul "=>"Excluded"}	10.12688/wellcomeopenres.16562.1
272	Benchmarking and Optimization of Methods for the Detection of Identity-By-Descent in High-Recombining Plasmodium falciparum Genomes.	2025	bioRxiv : the preprint server for biology	Guo, Bing and Takala-Harrison, Shannon and O'Connor, Timothy D	RAYYAN-INCLUSION: {"Jean Paul "=>"Excluded"}	10.1101/2024.05.04.592538
273	An Optimized GATK4 Pipeline for Plasmodium falciparum Whole Genome Sequencing Variant Calling and Analysis.	2023	Research square	Niare, Karamoko and Greenhouse, Bryan and Bailey, Jeffrey A	RAYYAN-INCLUSION: {"Jean Paul "=>"Excluded"}	10.21203/rs.3.rs-2561857/v1
274	Characterization of sulfated polysaccharide activity against virulent Plasmodium falciparum PHISTb/RLP1 protein.	2020	F1000Research	Mutisya, Jennifer M and Mobegi, Victor A and Kinyua, Johnson K and Kivecu, Martha N and Okoth, Raphael O and Chemwor, Gladys C and Mwakio, Edwin W and Cheruiyot, Agnes C and Yeda, Redempta A and Okello, Charles O and Juma, Jackline A and Opot, Benjamin H and Juma, Dennis W and Roth, Amanda L and Akala, Hosea M and Andagalu, Ben M	RAYYAN-INCLUSION: {"Jean Paul "=>"Excluded"}	10.12688/f1000research.26756.1
275	Association between inflammatory cytokine levels and anemia during Plasmodium falciparum and Plasmodium vivax infections in Mangaluru: A Southwestern Coastal Region of India.	2019	Tropical parasitology	Punnath, Kishore and Dayanand, Kiran K and Chandrashekhar, Valleesha N and Achur, Rajeshwara N and Kakkilaya, Srinivasa B and Ghosh, Susanta K and Kumari, Suchetha N and Gowda, D Channe	RAYYAN-INCLUSION: {"Jean Paul "=>"Excluded"}	10.4103/tp.TP_66_18
276	Geostatistical analysis of Malawi's changing malaria transmission from 2010 to 2017.	2019	Wellcome open research	Chipeta, Michael Give and Giorgi, Emanuele and Mategula, Donnie and Macharia, Peter M and Ligomba, Chimwemwe and Munyenyembe, Alinane and Chirombo, James and Gumbo, Austin and Terlouw, Dianne J and Snow, Robert W and Kayange, Michael	RAYYAN-INCLUSION: {"Jean Paul "=>"Excluded"}	10.12688/wellcomeopenres.15193.1
277	Functional antibodies against Plasmodium falciparum sporozoites are associated with a longer time to qPCR-detected infection among schoolchildren in Burkina Faso.	2018	Wellcome open research	Barry, Aissata and Behet, Marije C and Nebie, Issa and Lanke, Kjerstin and Grignard, Lynn and Ouedraogo, Alphonse and Soulama, Issiaka and Drakeley, Chris and Sauerwein, Robert and Bolscher, Judith M and Dechering, Koen J and Bousema, Teun and Tiono, Alfred B and Goncalves, Bronner P	RAYYAN-INCLUSION: {"Jean Paul "=>"Excluded"}	10.12688/wellcomeopenres.14932.1
278	Asymptomatic Plasmodium falciparum parasitaemia among pregnant women: a health facility based survey in Nassarawa-Eggon, Nigeria.	2017	MalariaWorld journal	Emiasegen, Samuel E and Giwa, Fatima J and Ajumobi, Olufemi and Ajayi, IkeOluwapo O and Ahmed, Saad A and Olayinka, Adebola T	RAYYAN-INCLUSION: {"Jean Paul "=>"Excluded"}
279	Comparative Evaluation of Microscopy, Rapid Diagnostic Tests, and Polymerase Chain Reaction (PCR) for Malaria Diagnosis in Nigerian Children.	2024	Cureus	Osun, Oyindamola G and Ahmed, Abdulmalik S and Suliman, Salma A and Olorunfemi, Adedolapo B and Thomas, Bolaji N and Ojurongbe, Olusola	RAYYAN-INCLUSION: {"Jean Paul "=>"Excluded"}	10.7759/cureus.73739
280	Pro-inflammatory Cytokine Response and Genetic Diversity in Merozoite Surface Protein 2 of Plasmodium falciparum Isolates from Nigeria.	2017	Advanced biomedical research	Ajibaye, Olusola and Osuntoki, Akinniyi A and Ebuehi, Albert Ot and Iwalokun, Bamidele A and Balogun, Emmanuel O and Egbuna, Kathleen N	RAYYAN-INCLUSION: {"Jean Paul "=>"Excluded"}	10.4103/2277-9175.192631
281	Association of beta3-adrenergic receptor (ADRB3) Trp64Arg gene polymorphism with obesity and metabolic syndrome in the Balinese: a pilot study.	2011	BMC research notes	Malik, Safarina G and Saraswati, Made R and Suastika, Ketut and Trimarsanto, Hidayat and Oktavianthi, Sukma and Sudoyo, Herawati	RAYYAN-INCLUSION: {"Jean Paul "=>"Excluded"}	10.1186/1756-0500-4-167
282	In vitro antiplasmodial activity of selected plants from the Colombian North Coast with low cytotoxicity.	2022	Tropical parasitology	Vergara, Saray and Diaz, Fredyc and Diez, Amalia and Bautista, Jose M and Moneriz, Carlos	RAYYAN-INCLUSION: {"Jean Paul "=>"Excluded"}	10.4103/tp.tp_9_22
283	A report on incidence of COVID-19 among febrile patients attending a malaria clinic.	2021	Tropical parasitology	Guha, Subhasish Kamal and Biswas, Malabika and Gupta, Bishal and Acharya, Alisha and Halder, Supriya and Saha, Bibhuti and Chatterjee, Moytrey and Kundu, Pratip Kumar and Maji, Ardhendu Kumar	RAYYAN-INCLUSION: {"Jean Paul "=>"Excluded"}	10.4103/tp.TP_105_20
284	Toxic Epidermal Necrolysis and its possible association with chloroquine: A rare case report in a three-year-old child.	2025	Journal of vector borne diseases	Ghosh, Arun and Hosatti, Shivanand and Tayal, Vandana and Jhamb, Urmila and Roy, Vandana	RAYYAN-INCLUSION: {"Jean Paul "=>"Excluded"}	10.4103/JVBD.JVBD_185_24
285	Time to switch from quinine.	2012	Sudanese journal of paediatrics	Awad Adeel, Ahmed	RAYYAN-INCLUSION: {"Jean Paul "=>"Excluded"}
286	Optical coherence tomography findings in hydroxychloroquine and chloroquine-associated maculopathy.	2007	Retinal cases & brief reports	Fung, Anne E and Samy, Chander N and Rosenfeld, Philip J	RAYYAN-INCLUSION: {"Jean Paul "=>"Excluded"}	10.1097/01.iae.0000226540.61840.d7
287	Antiepileptic properties of quinine: A systematic review.	2011	JBI library of systematic reviews	[Anonymous]	RAYYAN-INCLUSION: {"Darius"=>"Excluded"}
288	Distinct populations suppress or escalate intake of cocaine paired with aversive quinine.	2024	bioRxiv : the preprint server for biology	Powers, Rosalie E and Fogel, Peter A and Reeves, Jayson H and Madrid, Pamela and Moschak, Travis M	RAYYAN-INCLUSION: {"Jean Paul "=>"Excluded"}	10.1101/2024.07.01.601599
289	Parkinsonism caused by adverse drug reactions: a case series.	2011	Journal of medical case reports	Ugoya, Solomon O and Agaba, Emmanuel I and Daniyam, Comfort A	RAYYAN-INCLUSION: {"Jean Paul "=>"Excluded"}	10.1186/1752-1947-5-105
290	Fixed artesunate-amodiaquine combined pre-formulation study for the treatment of malaria.	2010	International journal of pharmaceutics	Kauss, Tina and Fawaz, Fawaz and Guyot, Michel and Lagueny, Anne-Marie and Dos Santos, Isabelle and Bonini, Francois and Olliaro, Piero and Caminiti, Antonella and Millet, Pascal	RAYYAN-INCLUSION: {"Jean Paul "=>"Excluded"}
291	A common feature pharmacophore for FDA-approved drugs inhibiting the Ebola virus.	2014	F1000Research	Ekins, Sean and Freundlich, Joel S and Coffee, Megan	RAYYAN-INCLUSION: {"Jean Paul "=>"Excluded"}	10.12688/f1000research.5741.1
292	Colombian Anopheles triannulatus (Diptera: Culicidae) Naturally Infected with Plasmodium spp.	2013	ISRN parasitology	Rosero, Doris A and Naranjo-Diaz, Nelson and Alvarez, Natali and Cienfuegos, Astrid V and Torres, Carolina and Luckhart, Shirley and Correa, Margarita M	RAYYAN-INCLUSION: {"Jean Paul "=>"Excluded"}	10.5402/2013/927453
293	MHRA: quinine QT-prolonging effects and drug interactions.	2018	Drug and therapeutics bulletin	[Anonymous]	RAYYAN-INCLUSION: {"Jean Paul "=>"Excluded"}	10.1136/dtb.2018.2.0584
294	Emerging trends and new developments in global research on artemisinin and its derivatives.	2025	Heliyon	Lai, Yu and Zhang, Huize and Chen, Xi	RAYYAN-INCLUSION: {"Jean Paul "=>"Excluded"}	10.1016/j.heliyon.2024.e41086
295	CD14 C-159T polymorphism and its association with chronic lung diseases: A pilot study on isocyanate exposed population of Central India.	2013	Indian journal of human genetics	Bose, Protiti and Bathri, Rashmi and De, Sajal and Maudar, K K	RAYYAN-INCLUSION: {"Jean Paul "=>"Excluded"}	10.4103/0971-6866.116124
296	Chloroquine plays a cell-dependent role in the response to treatment of pancreatic adenocarcinoma.	2018	Oncotarget	Molejon, Maria Ines and Swayden, Mirna and Fanale, Daniele and Bintz, Jennifer and Gayet, Odile and Soubeyran, Philippe and Iovanna, Juan	RAYYAN-INCLUSION: {"Jean Paul "=>"Excluded"}	10.18632/oncotarget.25745
297	N-alkylation of amines for the synthesis of potential antiviral agents: A structural modification approach.	2024	Heliyon	Arrousse, Nadia and Berdimurodov, Elyor and Bogacheva, Mariia and Zakham, Fathiah and Esslali, Soukaina and El Kadiri, Sghir and Taleb, Mustapha and Vapalahti, Olli	RAYYAN-INCLUSION: {"Jean Paul "=>"Excluded"}	10.1016/j.heliyon.2024.e38587
298	Pathways through which intermittent preventive treatment for malaria in pregnancy influences child growth faltering: a mediation analysis.	2024	medRxiv : the preprint server for health sciences	Tong, Yanwei and Ratnasiri, Kalani and Hanif, Suhi and Nguyen, Anna T and Roh, Michelle E and Dorsey, Grant and Kakuru, Abel and Jagannathan, Prasanna and Benjamin-Chung, Jade	RAYYAN-INCLUSION: {"Jean Paul "=>"Excluded"}	10.1101/2024.06.09.24308656
299	Phase 1 study of two merozoite surface protein 1 (MSP1(42)) vaccines for Plasmodium falciparum malaria.	2007	PLoS clinical trials	Malkin, Elissa and Long, Carole A and Stowers, Anthony W and Zou, Lanling and Singh, Sanjay and MacDonald, Nicholas J and Narum, David L and Miles, Aaron P and Orcutt, Andrew C and Muratova, Olga and Moretz, Samuel E and Zhou, Hong and Diouf, Ababacar and Fay, Michael and Tierney, Eveline and Leese, Philip and Mahanty, Siddhartha and Miller, Louis H and Saul, Allan and Martin, Laura B	RAYYAN-INCLUSION: {"Jean Paul "=>"Excluded"}	10.1371/journal.pctr.0020012
300	A seven-year study on the effect of the pre-erythrocytic malaria vaccine candidate RTS,S/AS01 E on blood stage immunity in young Kenyan children.	2019	Wellcome open research	Ndungu, Francis M and Mwacharo, Jedida and Wambua, Juliana and Njuguna, Patricia and Marsh, Kevin and Drakeley, Chris and Bejon, Philip	RAYYAN-INCLUSION: {"Jean Paul "=>"Excluded"}	10.12688/wellcomeopenres.15002.1
301	Genetic diversity of Plasmodium falciparum in people living with HIV in Ogbomoso, Nigeria: Implications for malaria transmission and treatment.	2025	MalariaWorld journal	Olorunfemi, Adedolapo B and Odesola, Damilola E and Mbabie, Ure C and Makinde, Oreoluwa H and Olaosebikan, Iyanuoluwa O and James, Ogunniran A and Ayoola, Adeola O and Opaleye, Oluyinka O and Ojurongbe, Olusola	RAYYAN-INCLUSION: {"felix camarade"=>"Excluded", "Jean Paul "=>"Excluded", "Nicolas"=>"Excluded"}	10.5281/zenodo.15175103
302	Progressive optical coherence tomography deterioration in chloroquine maculopathy.	2009	Retinal cases & brief reports	Bergstrom, Chris and Garcia-Valenzuela, Enrique	RAYYAN-INCLUSION: {"felix camarade"=>"Excluded", "Jean Paul "=>"Excluded"}	10.1097/ICB.0b013e3181609a33
303	MULTIPLE, REDUNDANT CARBOXYLIC ACID TRANSPORTERS SUPPORT MITOCHONDRIAL METABOLISM IN PLASMODIUM FALCIPARUM.	2024	bioRxiv : the preprint server for biology	Rajaram, Krithika and Rangel, Gabriel W and Munro, Justin T and Nair, Sethu C and Llinas, Manuel and Prigge, Sean T	RAYYAN-INCLUSION: {"felix camarade"=>"Excluded"}	10.1101/2024.11.26.624872
304	Individual- and community-level correlates of intermittent preventive treatment of malaria in pregnancy in Ghana: further analysis of the 2019 Malaria Indicator Survey.	2024	Research in health services & regions	Sarfo, Jacob Owusu and Doe, Patience Fakornam and Mireku, Dickson Okoree	RAYYAN-INCLUSION: {"felix camarade"=>"Excluded"}	10.1007/s43999-024-00058-6
305	Machine learning enables de novo multi-epitope design of plasmodium falciparum circumsporozoite protein to target trimeric L9 antibody.	2025	bioRxiv : the preprint server for biology	Nelson, J Andrew D and Garfinkle, Samuel E and Lin, Zi Jie and Park, Joyce and Kim, Amber J and Bayruns, Kelly and McCanna, Madison E and Konrath, Kylie M and Agostino, Colby J and Kulp, Daniel W and John, Audrey R Odom and Pallesen, Jesper	RAYYAN-INCLUSION: {"felix camarade"=>"Excluded"}	10.1101/2025.06.29.662177
306	Risk Associated with Malaria Infection in Tihama Qahtan, Aseer Region, Kingdom of Saudi Arabia: 2006-2007.	2019	Malaria control & elimination	Alshahrani, A M and Abdelgader, T M and Mohya, M and Jubran, S and Abdoon, Amo and Daffalla, A A and Babiker, A and Kyalo, D and Noor, A M and Al-Zahrani, M H and Snow, R W	RAYYAN-INCLUSION: {"felix camarade"=>"Excluded"}	10.4172/2470-6965/1000144
307	Comparative Study on the Effects of Chloroquine and Artesunate on Histopathological Damages Caused by Plasmodium berghei in Four Vital Organs of Infected Albino Mice.	2012	Malaria research and treatment	Soniran, O T and Idowu, O A and Ajayi, O L and Olubi, I C	RAYYAN-INCLUSION: {"felix camarade"=>"Excluded"}	10.1155/2012/960758
308	Efficient electrochemical N-alkylation of N-boc-protected 4-aminopyridines: towards new biologically active compounds.	2014	ISRN organic chemistry	Feroci, Marta and Chiarotto, Isabella and Forte, Gianpiero and Simonetti, Giovanna and D'Auria, Felicia Diodata and Maes, Louis and De Vita, Daniela and Scipione, Luigi and Friggeri, Laura and Di Santo, Roberto and Tortorella, Silvano	RAYYAN-INCLUSION: {"felix camarade"=>"Excluded"}	10.1155/2014/621592
309	Trafficked Proteins-Druggable in Plasmodium falciparum?	2013	International journal of cell biology	Lindner, Jasmin and Meissner, Kamila Anna and Schettert, Isolmar and Wrenger, Carsten	RAYYAN-INCLUSION: {"felix camarade"=>"Excluded"}	10.1155/2013/435981
310	Experimental Models of Microvascular Immunopathology: The Example of Cerebral Malaria.	2014	Journal of neuroinfectious diseases	El-Assaad, Fatima and Combes, Valery and Grau, Georges Er	RAYYAN-INCLUSION: {"felix camarade"=>"Excluded"}
311	The neurology of parasitic diseases and malaria.	2011	Continuum (Minneapolis, Minn.)	Roman, Gustavo C	RAYYAN-INCLUSION: {"felix camarade"=>"Excluded"}	10.1212/01.CON.0000394678.13115.ad
312	Andrographolide: A Novel Antimalarial Diterpene Lactone Compound from Andrographis paniculata and Its Interaction with Curcumin and Artesunate.	2011	Journal of tropical medicine	Mishra, Kirti and Dash, Aditya P and Dey, Nrisingha	RAYYAN-INCLUSION: {"felix camarade"=>"Excluded"}	10.1155/2011/579518
313	Volkman's Contracture, Persistent Limb Ischaemia, and Amputation: A Complication of Brachial Artery Catheterisation for Haemodynamic Monitoring Using PiCCO.	2013	Case reports in critical care	Bagga, Veejay and Palmer, Marion and Sadasivan, Ramesh and Raghuraman, Govindan	RAYYAN-INCLUSION: {"felix camarade"=>"Excluded"}	10.1155/2013/474358
314	The Impact of HIV Coinfection on Cerebral Malaria Pathogenesis.	2012	Journal of neuroparasitology	Hochman, Sarah and Kim, Kami	RAYYAN-INCLUSION: {"felix camarade"=>"Excluded"}
315	High-Throughput Genotyping of Plasmodium vivax in the Peruvian Amazon via Molecular Inversion Probes.	2024	medRxiv : the preprint server for health sciences	Popkin-Hall, Zachary R and Niare, Karamoko and Crudale, Rebecca and Simkin, Alfred and Fola, Abebe A and Sanchez, Juan F and Pannebaker, Danielle L and Giesbrecht, David J and Kim, Isaac E and Aydemir, Ozkan and Bailey, Jeffrey A and Valdivia, Hugo O and Juliano, Jonathan J	RAYYAN-INCLUSION: {"felix camarade"=>"Excluded"}	10.1101/2024.06.27.24309599
316	Malaria parasite proteins involved in nutrient channels at the host erythrocyte membrane: advances and questions for future research.	2017	International journal of current multidisciplinary studies	Chalapareddy, S and Desai, S A	RAYYAN-INCLUSION: {"felix camarade"=>"Excluded"}
317	Leptin Gene G2548A Polymorphism among Mongolians with Metabolic Syndrome.	2018	Medical sciences (Basel, Switzerland)	Dagdan, Batnaran and Chuluun-Erdene, Ariunbold and Sengeragchaa, Orgil and Malchinkhuu, Munkhzol and Janlav, Munkhtsetseg	RAYYAN-INCLUSION: {"felix camarade"=>"Excluded"}	10.3390/medsci7010003
318	Cardiac Conduction Safety during Coadministration of Artemether-Lumefantrine and Lopinavir/Ritonavir in HIV-Infected Ugandan Adults.	2011	Chemotherapy research and practice	Byakika-Kibwika, Pauline and Lamorde, Mohammed and Lwabi, Peter and Nyakoojo, Wilson B and Okaba-Kayom, Violet and Mayanja-Kizza, Harriet and Boffito, Marta and Katabira, Elly and Back, David and Khoo, Saye and Merry, Concepta	RAYYAN-INCLUSION: {"felix camarade"=>"Excluded"}	10.1155/2011/393976
319	Parasite proteostasis and artemisinin resistance.	2023	Research square	Rosenthal, Melissa and Ng, Caroline	RAYYAN-INCLUSION: {"felix camarade"=>"Excluded"}	10.21203/rs.3.rs-2926003/v1
320	Connexin36 gap junction blockade is ineffective at reducing seizure-like event activity in neocortical mouse slices.	2010	Epilepsy research and treatment	Voss, Logan J and Mutsaerts, Noortje and Sleigh, James W	RAYYAN-INCLUSION: {"felix camarade"=>"Excluded"}	10.1155/2010/310753
321	FDA Black Box, VA Red Ink? A Successful Service-Connected Disability Claim for Chronic Neuropsychiatric Adverse Effects From Mefloquine.	2016	Federal practitioner : for the health care professionals of the VA, DoD, and PHS	Nevin, Remington L and Ritchie, Elspeth Cameron	RAYYAN-INCLUSION: {"felix camarade"=>"Excluded"}
322	John Sappington MD: The Missouri Country Doctor Who Introduced Quinine for the Treatment of Malaria in North America.	2025	Missouri medicine	Gale, Arthur	RAYYAN-INCLUSION: {"felix camarade"=>"Excluded"}
323	A Potential Regulatory Network of Selected Human Erythrocytic miRNAs with Plasmodium falciparum 3D7 mRNAs: A Computational Analysis.	2025	MicroRNA (Shariqah, United Arab Emirates)	Joshi, Urja and Motwani, Harsha and Jani, Dhara and George, Linz-Buoy and Highland, Hyacinth	RAYYAN-INCLUSION: {"felix camarade"=>"Excluded"}	10.2174/0122115366321119250123113447
324	A case of chloroquine-induced recurrent mania.	2012	The primary care companion for CNS disorders	Bhatia, Manjeet S and Jhanjee, Anurag and Oberoi, Anant	RAYYAN-INCLUSION: {"felix camarade"=>"Excluded"}	10.4088/PCC.11l01302
325	A Pharmacokinetic Study of Antimalarial 3,5-Diaryl-2-aminopyridine Derivatives.	2015	Malaria research and treatment	Dambuza, Ntokozo and Smith, Peter and Evans, Alicia and Taylor, Dale and Chibale, Kelly and Wiesner, Lubbe	RAYYAN-INCLUSION: {"felix camarade"=>"Excluded"}	10.1155/2015/405962
326	Evaluating the Diagnostic Accuracy of Rapid Malaria Tests in Pediatric Patients: A Retrospective Cohort Study.	2024	Cureus	Irshad, Mohammad and Khan, Inayatullah and Lnu, Ayesha and Shah, Gulmina and Sadiq, Rashida and Khan, Fahad R	RAYYAN-INCLUSION: {"felix camarade"=>"Excluded"}	10.7759/cureus.70817
327	Understudied anophelines may sustain residual transmission during the dry season in a pre-elimination setting in southern Zambia.	2025	medRxiv : the preprint server for health sciences	Martin, Anne C and Kamilar, Victoria and Simubali, Limonty and Mudenda, Twig and Hamapumbu, Harry and Schue, Jessica L and Gebhardt, Mary E and Ali, Renee L M N and Stevenson, Jennifer C and Shields, Timothy and Desjardins, Michael R and Curriero, Frank C and Moss, William J and Norris, Douglas E	RAYYAN-INCLUSION: {"felix camarade"=>"Excluded"}	10.1101/2025.03.31.25324992
328	Antimalarial drug and renal toxicity.	2016	Journal of nephropharmacology	Wiwanitkit, Viroj	RAYYAN-INCLUSION: {"felix camarade"=>"Excluded"}
329	A Study on MTHFR C677T Gene Polymorphism and Alcohol Dependence among Meiteis of Manipur, India.	2014	Journal of biomarkers	Singh, Huidrom Suraj and Salam, Kabita and Saraswathy, Kallur Nava	RAYYAN-INCLUSION: {"felix camarade"=>"Excluded"}	10.1155/2014/310241
330	Correlating quantitative real-time PCR to rapid diagnostic test and RNA transcript expression in isolated gametocytemia and asexual parasitemia of Plasmodium falciparum malaria.	2015	Tropical diseases, travel medicine and vaccines	Lau, Rachel and Phuong, Melissa and Ralevski, Filip and Boggild, Andrea K	RAYYAN-INCLUSION: {"felix camarade"=>"Excluded"}	10.1186/s40794-015-0008-3
331	Highly multiplex molecular inversion probe panel in Plasmodium falciparum targeting common SNPs approximates whole genome sequencing assessments for selection and relatedness.	2025	medRxiv : the preprint server for health sciences	Niare, Karamoko and Crudale, Rebecca and Fola, Abebe A and Wernsman Young, Neeva and Asua, Victor and Conrad, Melissa and Gashema, Pierre and Ghansah, Anita and Hangi, Stan and Ishengoma, Deus S and Mazarati, Jean-Baptiste and Zeleke, Ayalew Jejaw and Rosenthal, Philip J and Djimde, Abdoulaye A and Juliano, Jonathan J and Bailey, Jeffrey A	RAYYAN-INCLUSION: {"felix camarade"=>"Excluded"}	10.1101/2025.03.07.25323597
332	Genomic malaria surveillance of antenatal care users detects reduced transmission following elimination interventions in Mozambique.	2023	Research square	Mayor, Alfredo and Brokhattingen, Nanna and Matambisso, Gloria and da Silva, Clemente and Vickers, Eric Neubauer and Pujol, Arnau and Mbeve, Henriques and Cistero, Pau and Maculuve, Sonia and Cuna, Boaventura and Melembe, Cardoso and Ndimande, Nelo and Palmer, Brian and Garcia, Manuel and Munguambe, Humberto and Lopez, Julia Montana and Nhamussa, Lidia and Simone, Wilson and Chidimatembue, Arlind…	RAYYAN-INCLUSION: {"felix camarade"=>"Excluded"}	10.21203/rs.3.rs-3545903/v1
333	Molecular Modeling Studies and Synthesis of Isocryptolepine Derivatives as Antimalarial Using Docking, CoMFA, CoMSIA, and HQSAR.	2025	Current drug discovery technologies	Pratap, Shourya and Mittal, Abhilasha and Parida, Sambit Kumar	RAYYAN-INCLUSION: {"felix camarade"=>"Excluded"}	10.2174/0115701638333384250117165601
334	Prevalence of methylenetetrahydrofolate reductase C677T polymorphism in eastern Uttar Pradesh.	2012	Indian journal of human genetics	Rai, Vandana and Yadav, Upendra and Kumar, Pradeep	RAYYAN-INCLUSION: {"felix camarade"=>"Excluded"}	10.4103/0971-6866.96645
335	Metagenomic analysis reveals extreme complexity of Plasmodium spp. infections in high transmission in West Africa.	2025	medRxiv : the preprint server for health sciences	Tan, Mun Hua and Bangre, Oscar and Rios-Teran, Cecilia A and Tiedje, Kathryn E and Deed, Samantha L and Zhan, Qi and Rasyidi, Fathia and Pascual, Mercedes and Ansah, Patrick O and Day, Karen P	RAYYAN-INCLUSION: {"felix camarade"=>"Excluded"}	10.1101/2025.04.29.25326533
336	Pilot study on evaluation and determination of the prevalence of Polycystic Ovarian Syndrome (PCOS) associated gene markers in the South Indian population.	2021	Indian journal of endocrinology and metabolism	Ramanathan, Balaji and Murugan, Jeyasudha and Velayutham, Kumaravel	RAYYAN-INCLUSION: {"felix camarade"=>"Excluded"}	10.4103/ijem.ijem_340_21
337	Malaria Vaccines: Moving Forward After Encouraging First Steps.	2015	Current tropical medicine reports	Tran, Tuan M and Portugal, Silvia and Draper, Simon J and Crompton, Peter D	RAYYAN-INCLUSION: {"felix camarade"=>"Excluded"}
338	Malaria species prevalence among asymptomatic individuals in four regions of Mainland Tanzania.	2023	medRxiv : the preprint server for health sciences	Popkin Hall, Zachary R and Seth, Misago D and Madebe, Rashid A and Budodo, Rule and Bakari, Catherine and Francis, Filbert and Pereus, Dativa and Giesbrecht, David J and Mandara, Celine I and Mbwambo, Daniel and Aaron, Sijenunu and Lusasi, Abdallah and Lazaro, Samwel and Bailey, Jeffrey A and Juliano, Jonathan J and Gutman, Julie R and Ishengoma, Deus S	RAYYAN-INCLUSION: {"felix camarade"=>"Excluded"}	10.1101/2023.12.28.23300584
339	Antimalarials and the fight against malaria in Brazil.	2009	Therapeutics and clinical risk management	Carmargo, Luiz Ma and de Oliveira, Saulo and Basano, Sergio and Garcia, Celia Rs	RAYYAN-INCLUSION: {"felix camarade"=>"Excluded"}
340	Mixed Alkyl/Aryl Phosphonates Identify Metabolic Serine Hydrolases as Antimalarial Targets.	2024	bioRxiv : the preprint server for biology	Bennett, John M and Narwal, Sunil K and Kabeche, Stephanie and Abegg, Daniel and Hackett, Fiona and Yeo, Tomas and Li, Veronica L and Muir, Ryan K and Faucher, Franco F and Lovell, Scott and Blackman, Michael J and Adibekian, Alexander and Yeh, Ellen and Fidock, David A and Bogyo, Matthew	RAYYAN-INCLUSION: {"felix camarade"=>"Excluded"}	10.1101/2024.01.11.575224
341	Dietary L-3,4-dihydroxyphenylalanine (L-DOPA) augments cuticular melanization in Anopheles mosquitos while reducing their lifespan and malaria parasite burden.	2025	bioRxiv : the preprint server for biology	Camacho, Emma and Dong, Yuemei and Chrissian, Christine and Cordero, Radames J B and Saraiva, Raul G and Anglero-Rodriguez, Yessenia and Smith, Daniel F Q and Jacobs, Ella and Hartshorn, Isabelle and Patino-Medina, Jose Alberto and DePasquale, Michael and Dziedzic, Amanda and Jedlicka, Anne and Smith, Barbara and Mlambo, Godfree and Tripathi, Abhai and Broderick, Nichole A and Stark, Ruth E and D…	RAYYAN-INCLUSION: {"felix camarade"=>"Excluded"}	10.1101/2024.09.30.615839
342	Methods for detection of cardiac glycogen-autophagy.	2024	bioRxiv : the preprint server for biology	Koutsifeli, Parisa and Daniels, Lorna J and Neale, Joshua and Fong, Sarah and Varma, Upasna and Annandale, Marco and Li, Xun and Nursalim, Yohanes and Bell, James R and Weeks, Kate L and Stotland, Aleksandr and Taylor, David J and Gottlieb, Roberta A and Delbridge, Lea M D and Mellor, Kimberley M	RAYYAN-INCLUSION: {"felix camarade"=>"Excluded"}	10.1101/2024.08.11.607511
343	Prevalence and Clinical Profile of Maturity Onset Diabetes of the Young among People with Diabetes Attending a Tertiary Care Centre.	2022	Indian journal of endocrinology and metabolism	Bhat, Javaid Ahmad and Bhat, Moomin Hussain and Masoodi, Shariq Rashid and Ahmad, Hilal and Ahmad, Peerzada Ovais and Wangnoo, Bisma Rashid and Bashir, Mir Iftikhar and Wani, Arshad Iqbal and Misgar, Raiz Ahmad and Rashid, Imtiyaz and Ganai, Bashir Ahmad and Nissar, Kamran and Shah, Zafar Amin	RAYYAN-INCLUSION: {"Jean Paul "=>"Excluded"}	10.4103/ijem.ijem_334_22
344	Transscleral optical phase imaging of retinal pigment epithelium in a case of chloroquine maculopathy.	2025	American journal of ophthalmology case reports	Sasson, Michelle and Lombardo, Marco and Falsini, Benedetto and D'Apolito, Fabian and Sahel, Jose Alain and Cusumano, Andrea	RAYYAN-INCLUSION: {"Jean Paul "=>"Excluded"}	10.1016/j.ajoc.2025.102322
345	Association of MMP2 and MMP9 gene polymorphisms with nonsyndromic cleft lip/palate in an Iranian population.	2023	Journal of dental research, dental clinics, dental prospects	Zahedipour, Fatemeh and Khorram Khorshid, Hamid Reza and Esmaeilzadeh, Emran and Kamali, Koorosh and Ebadifar, Asghar	RAYYAN-INCLUSION: {"Jean Paul "=>"Excluded"}	10.34172/joddd.2023.40640
346	Enhancing IPTp-SP uptake: Community and stakeholder recommendations for improving access and utilisation - insights from a study in Bayelsa-Nigeria.	2025	MalariaWorld journal	Ogba, Patricia and Baumann, Andrea and Alabi, Tunde and Archer, Norm and Eniojukan, Joshua and Ibhawoh, Bonny and DiLiberto, Deborah D	RAYYAN-INCLUSION: {"felix camarade"=>"Excluded", "Jean Paul "=>"Excluded"}	10.5281/zenodo.15351243
347	Continuous oral chloroquine as a novel route for Plasmodium prophylaxis and cure in experimental murine models.	2011	BMC research notes	Lewis, Matthew D and Pfeil, Johannes and Mueller, Ann-Kristin	RAYYAN-INCLUSION: {"Jean Paul "=>"Excluded"}	10.1186/1756-0500-4-262
348	Prevalence of Mutations in the FGFR3 Gene in Individuals with Idiopathic Short Stature.	2006	Clinical pediatric endocrinology : case reports and clinical investigations : official journal of the Japanese Society for Pediatric Endocrinology	Mamada, Mitsukazu and Yorifuji, Tohru and Kurokawa, Keiji and Kawai, Masahiko and Momoi, Toru and Nakahata, Tatsutoshi	RAYYAN-INCLUSION: {"Jean Paul "=>"Excluded"}	10.1297/cpe.15.61
349	Comparison of culture and polymerase chain reaction-restriction fragment length polymorphism for identification of various Capnocytophaga species from subgingival plaque samples of healthy and periodontally diseased individuals.	2022	Journal of oral and maxillofacial pathology : JOMFP	Idate, Ulka and Bhat, Kishore and Kulkarni, R D and Kotrashetti, Vijayalakshmi and Kugaji, Manohar and Kumbar, Vijay	RAYYAN-INCLUSION: {"Jean Paul "=>"Excluded"}	10.4103/jomfp.jomfp_172_21
350	Zoonotic Transmissions and Host Switches of Malaria Parasites.	2021	Zoonoses (Shannon, Ireland)	Su, Xin-Zhuan and Wu, Jian	RAYYAN-INCLUSION: {"Jean Paul "=>"Excluded"}	10.15212/zoonoses-2021-0015
351	Medicines and illusions in the fight against COVID-19 in Brazil.	2021	Ethics, medicine, and public health	Silva, H M	RAYYAN-INCLUSION: {"Jean Paul "=>"Excluded"}	10.1016/j.jemep.2020.100622
352	Performance of Molecular Inversion Probe DR23K and Paragon MAD4HatTeR Amplicon Sequencing Panels for Detection of Plasmodium falciparum Mutations Associated with Antimalarial Drug Resistance.	2025	Research square	Katairo, Thomas and Asua, Victor and Nsengimaana, Bienvenu and Tukwasibwe, Stephen and Semakuba, Francis D and Wiringilimaana, Innocent and Garg, Shreeya and Kiyaga, Shahiid and Mbabazi, Monica and Kabbale, Kisakye D and Ayitewala, Alisen and Nsobya, Samuel L and Kamya, Moses R and Ssewanyana, Issac and Bailey, Jeffrey A and Aranda-Diaz, Andres and Rosenthal, Philip J and Greenhouse, Bryan and Br…	RAYYAN-INCLUSION: {"Jean Paul "=>"Excluded"}	10.21203/rs.3.rs-5743980/v1
353	From multiplicity of infection to force of infection for sparsely sampled Plasmodium falciparum populations at high transmission.	2025	medRxiv : the preprint server for health sciences	Zhan, Qi and Tiedje, Kathryn and Day, Karen Patricia and Pascual, Mercedes	RAYYAN-INCLUSION: {"Jean Paul "=>"Excluded"}	10.1101/2024.02.12.24302148
354	Phytochemical Analysis and Antimalarial Activity Aqueous Extract of Lecaniodiscus cupanioides Root.	2013	Journal of tropical medicine	Nafiu, Mikhail Olugbemiro and Abdulsalam, Taoheed Adedeji and Akanji, Musbau Adewumi	RAYYAN-INCLUSION: {"Jean Paul "=>"Excluded", "Nicolas"=>"Excluded"}	10.1155/2013/605393
355	Rapamycin up-regulation of autophagy reduces infarct size and improves outcomes in both permanent MCAL, and embolic MCAO, murine models of stroke.	2014	Experimental & translational stroke medicine	Buckley, Kathleen M and Hess, Daniel L and Sazonova, Irina Y and Periyasamy-Thandavan, Sudharsan and Barrett, John R and Kirks, Russell and Grace, Harrison and Kondrikova, Galina and Johnson, Maribeth H and Hess, David C and Schoenlein, Patricia V and Hoda, Md Nasrul and Hill, William D	RAYYAN-INCLUSION: {"Nicolas"=>"Excluded"}	10.1186/2040-7378-6-8
356	When there is a pandemic there is no time to waste: should we have hydroxychloroquine in our armoury against COVID-19 infected patients?	2020	Mediterranean journal of rheumatology	Bogdanos, Dimitrios P and Daniil, Zoi and Zakynthinos, Epaminondas and Gourgoulianis, Konstantinos and Sakkas, Lazaros I	RAYYAN-INCLUSION: {"Nicolas"=>"Excluded"}	10.31138/mjr.31.1.94
357	Molecular Evidence of High Proportion of Plasmodium vivax Malaria Infection in White Nile Area in Sudan.	2016	Journal of parasitology research	Suliman, Makarim M Adam and Hamad, Bushra M and Albasheer, Musab M Ali and Elhadi, Maytha and Amin Mustafa, Mutaz and Elobied, Maha and Hamid, Muzamil Mahdi Abdel	RAYYAN-INCLUSION: {"felix camarade"=>"Excluded", "Nicolas"=>"Excluded"}
358	Chemoproteomics validates selective targeting of Plasmodium M1 alanyl aminopeptidase as an antimalarial strategy.	2024	Research square	Creek, Darren and Giannangelo, Carlo and Challis, Matthew and Siddiqui, Ghizal and Edgar, Rebecca and Malcolm, Tess and Webb, Chaille and Drinkwater, Nyssa and Vinh, Natalie and MacRaild, Christopher and Counihan, Natalie and Duffy, Sandra and Wittlin, Sergio and Devine, Shane and Avery, Vicky and de Koning-Ward, Tania and Scammells, Peter and McGowan, Sheena	RAYYAN-INCLUSION: {"felix camarade"=>"Excluded", "Nicolas"=>"Excluded"}	10.21203/rs.3.rs-3251230/v3
359	Identification of alpha-azacyclic acetamide-based inhibitors of P. falciparum Na + pump ( Pf ATP4) with fast-killing asexual blood-stage antimalarial activity by phenotypic screening.	2025	bioRxiv : the preprint server for biology	Casas, Arturo and Imlay, Leah S and Thathy, Vandana and Fairhurst, Kate J and Lehane, Adele M and Lawong, Aloysus K and Deni, Ionna and Striepen, Josefine and Lee, Seungheon and Kumar, Ashwani and Xing, Chao and Niederstrasser, Hanspeter and Posner, Bruce A and Laleu, Benoit and Charman, Susan A and Fidock, David A and Ready, Joseph M and Phillips, Margaret A	RAYYAN-INCLUSION: {"felix camarade"=>"Excluded", "Nicolas"=>"Excluded"}	10.1101/2025.05.20.655166
360	Transcriptional plasticity of virulence genes provides malaria parasites with greater adaptive capacity for avoiding host immunity.	2024	bioRxiv : the preprint server for biology	Florini, Francesca and Visone, Joseph E and Hadjimichael, Evi and Malpotra, Shivali and Notzel, Christopher and Kafsack, Bjorn F C and Deitsch, Kirk W	RAYYAN-INCLUSION: {"felix camarade"=>"Excluded", "Nicolas"=>"Excluded"}	10.1101/2024.03.08.584127
361	Heterogeneous constraint and adaptation across the malaria parasite life cycle.	2025	bioRxiv : the preprint server for biology	Perkins, Sarah A and Neafsey, Daniel E and Early, Angela M	RAYYAN-INCLUSION: {"Jean Paul "=>"Excluded"}	10.1101/2025.02.11.636054
362	Evaluating evidence for co-geography in the Anopheles-Plasmodium host-parasite system.	2023	bioRxiv : the preprint server for biology	Rehmann, Clara T and Ralph, Peter L and Kern, Andrew D	RAYYAN-INCLUSION: {"Jean Paul "=>"Excluded"}	10.1101/2023.07.17.549405
363	Antiprotozoal and Antiglycation Activities of Sesquiterpene Coumarins from Ferula narthex Exudate.	2016	Molecules (Basel, Switzerland)	Amin, Adnan and Tuenter, Emmy and Cos, Paul and Maes, Louis and Exarchou, Vassiliki and Apers, Sandra and Pieters, Luc	RAYYAN-INCLUSION: {"Jean Paul "=>"Excluded"}
364	Functional profiling of the Toxoplasma genome during acute mouse infection.	2023	bioRxiv : the preprint server for biology	Giuliano, Christopher J and Wei, Kenneth J and Harling, Faye M and Waldman, Benjamin S and Farringer, Madeline A and Boydston, Elizabeth A and Lan, Tammy C T and Thomas, Raina W and Herneisen, Alice L and Sanderlin, Allen G and Coppens, Isabelle and Dvorin, Jeffrey D and Lourido, Sebastian	RAYYAN-INCLUSION: {"Darius"=>"Excluded"}	10.1101/2023.03.05.531216
365	Angiotensin-converting enzyme gene insertion/deletion polymorphism and small vessel cerebral stroke in Indian population.	2014	International journal of vascular medicine	Prabhakar, Puttachandra and De, Tanima and Nagaraja, Dindagur and Christopher, Rita	RAYYAN-INCLUSION: {"Jean Paul "=>"Excluded"}	10.1155/2014/305309
366	Lactate transport and receptor actions in cerebral malaria.	2014	Frontiers in neuroscience	Mariga, Shelton T and Kolko, Miriam and Gjedde, Albert and Bergersen, Linda H	RAYYAN-INCLUSION: {"Jean Paul "=>"Excluded", "Nicolas"=>"Excluded"}	10.3389/fnins.2014.00125
367	Predator odor stress produces sex- and subpopulation-specific increases in alcohol drinking, anxiety-like behavior, and lateral hypothalamic crh expression.	2025	bioRxiv : the preprint server for biology	Bonauto, S M and Brunke, O R and Vassoler, F M and Weera, M M	RAYYAN-INCLUSION: {"Jean Paul "=>"Excluded", "Nicolas"=>"Excluded"}	10.1101/2025.03.20.644324
368	Impact of combined intermittent preventive treatment of malaria and helminths on anaemia, sustained attention, and recall in Northern Ghanaian schoolchildren.	2016	Global health action	Opoku, Ernest Cudjoe and Olsen, Annette and Browne, Edmund and Hodgson, Abraham and Awoonor-Williams, John K and Yelifari, Lawrence and Williams, John and Magnussen, Pascal	RAYYAN-INCLUSION: {"Jean Paul "=>"Excluded", "Nicolas"=>"Excluded"}	10.3402/gha.v9.32197
369	JC virus granule cell neuronopathy associated with Ruxolitinib: A case report and review of the literature.	2020	eNeurologicalSci	Nakayama, Kentaro and Nakamura, Masataka and Konishi, Akiko and Kaneko, Satoshi and Nakamichi, Kazuo and Saijo, Masayuki and Yakushiji, Yusuke and Kusaka, Hirofumi	RAYYAN-INCLUSION: {"Jean Paul "=>"Excluded", "Nicolas"=>"Excluded"}	10.1016/j.ensci.2020.100269
370	Modelling transmission dynamics and genomic diversity in a recombining parasite population.	2024	Wellcome open research	Kwiatkowski, Dominic	RAYYAN-INCLUSION: {"Jean Paul "=>"Excluded", "Nicolas"=>"Excluded"}	10.12688/wellcomeopenres.19092.1
371	High Prevalence of Serine Protease Inhibitor Kazal Type 1 Gene Variations Detected by Whole Gene Sequencing in Patients with Fibrocalculous Pancreatic Diabetes.	2017	Indian journal of endocrinology and metabolism	Kolly, Anish and Shivaprasad, C and Pulikkal, Annie A and Atluri, Sridevi and Sarathi, Vijaya and Dwarakanath, C S	RAYYAN-INCLUSION: {"felix camarade"=>"Excluded"}	10.4103/ijem.IJEM_116_17
372	Prevalence of interleukin-28B single nucleotide polymorphism genotypes in patients with hepatitis C infection in Isfahan, Iran.	2016	Advanced biomedical research	Minakari, Mohammad and Golshani, Marjan and Yaran, Majid and Ataei, Behrooz	RAYYAN-INCLUSION: {"felix camarade"=>"Excluded"}	10.4103/2277-9175.183138
373	TLR2 polymorphisms, Arg753Gln and Arg677Trp, are not associated with increased burden of tuberculosis in Indian patients.	2009	BMC research notes	Biswas, Debasis and Gupta, Shailendra K and Sindhwani, Girish and Patras, Abhishek	RAYYAN-INCLUSION: {"Jean Paul "=>"Excluded", "Nicolas"=>"Excluded"}	10.1186/1756-0500-2-162
374	Delayed therapeutic hypothermia following cardiac arrest secondary to chloroquine toxicity.	2009	BMJ case reports	Haslam, George Mark and Thomas, Matt C and Laver, Stephen R	RAYYAN-INCLUSION: {"Jean Paul "=>"Excluded", "Nicolas"=>"Excluded"}	10.1136/bcr.08.2008.0824
375	Prevalence of the UGT1A1*28 promoter polymorphism and breast cancer risk among African American women in Memphis, TN.	2019	Cancer health disparities	Smith, Alana and Cropp, Cheryl D and Vidal, Gregory and Pritchard, Elizabeth and Cordero, Jennifer and Simpson, Claire and Starlard-Davenport, Athena	RAYYAN-INCLUSION: {"felix camarade"=>"Excluded"}	10.9777/chd.2019.1015
376	Failure of Supervised Chloroquine and Primaquine Regimen for the Treatment of Plasmodium vivax in the Peruvian Amazon.	2012	Malaria research and treatment	Graf, Paul C F and Durand, Salomon and Alvarez Antonio, Carlos and Montalvan, Carmen and Galves Montoya, Mariella and Green, Michael D and Santolalla, Meddly L and Salas, Carola and Lucas, Carmen and Bacon, David J and Fryauff, David J	RAYYAN-INCLUSION: {"Jean Paul "=>"Excluded", "Nicolas"=>"Excluded"}	10.1155/2012/936067
377	TRPA1 Channel is Involved in SLIGRL-Evoked Thermal and Mechanical Hyperalgesia in Mice.	2019	Medical sciences (Basel, Switzerland)	Tsagareli, Merab G and Nozadze, Ivliane and Tsiklauri, Nana and Gurtskaia, Gulnaz	RAYYAN-INCLUSION: {"Darius"=>"Excluded", "Jean Paul "=>"Excluded", "Nicolas"=>"Excluded"}	10.3390/medsci7040062
378	Worldwide study of the taste of bitter medicines and their modifiers.	2024	bioRxiv : the preprint server for biology	Nguyen, Ha and Lin, Cailu and Bell, Katherine and Huang, Amy and Hannum, Mackenzie and Ramirez, Vicente and Christensen, Carol and Rawson, Nancy E and Colquitt, Lauren and Domanico, Paul and Sasimovich, Ivona and Herriman, Riley and Joseph, Paule and Braimah, Oghogho and Reed, Danielle R	RAYYAN-INCLUSION: {"Jean Paul "=>"Excluded"}	10.1101/2024.04.24.590957
379	Population-Based Seroprevalence of Malaria in Hormozgan Province, Southeastern Iran: A Low Transmission Area.	2015	Malaria research and treatment	Hatam, Gholam Reza and Nejati, Fatemeh and Mohammadzadeh, Tahereh and Shahriari Rad, Reza and Sarkari, Bahador	RAYYAN-INCLUSION: {"Jean Paul "=>"Excluded"}	10.1155/2015/174570
380	Plasmodium falciparum malaria drives epigenetic reprogramming of human monocytes toward a regulatory phenotype.	2020	bioRxiv : the preprint server for biology	Guha, Rajan and Mathioudaki, Anna and Doumbo, Safiatou and Doumtabe, Didier and Skinner, Jeff and Arora, Gunjan and Siddiqui, Shafiuddin and Li, Shanping and Kayentao, Kassoum and Ongoiba, Aissata and Zaugg, Judith and Traore, Boubacar and Crompton, Peter D	RAYYAN-INCLUSION: {"Jean Paul "=>"Excluded"}	10.1101/2020.10.21.346197
381	Risk factors for placental malaria and associated low birth weight in a rural high malaria transmission setting of Cote d'Ivoire.	2020	Tropical parasitology	Toure, Offianan Andre and C Konan, Carole B and Kouame, Valery N and Gbessi, Eric A and Soumahoro, Adama and Bassinka, Issiaka and Jambou, Ronan	RAYYAN-INCLUSION: {"Jean Paul "=>"Excluded"}	10.4103/tp.TP_58_19
382	High Prevalence of Plasmodium falciparum Infection in Asymptomatic Individuals from the Democratic Republic of the Congo.	2016	Malaria research and treatment	Mvumbi, Dieudonne Makaba and Bobanga, Thierry Lengu and Melin, Pierrette and De Mol, Patrick and Kayembe, Jean-Marie Ntumba and Situakibanza, Hippolyte Nani-Tuma and Mvumbi, Georges Lelo and Nsibu, Celestin Ndosimao and Umesumbu, Solange Efundu and Hayette, Marie-Pierre	RAYYAN-INCLUSION: {"felix camarade"=>"Excluded"}	10.1155/2016/5405802
383	ABO/Rhesus blood group systems and malaria prevalence among students of the University of Dschang, Cameroon.	2016	MalariaWorld journal	Bamou, Roland and Sevidzem, Silas L	RAYYAN-INCLUSION: {"felix camarade"=>"Excluded"}	10.5281/zenodo.10797079
384	Molecular Detection of Plasmodium falciparum Infection in Matched Peripheral and Placental Blood Samples from Delivering Women in Libreville, Gabon.	2014	Malaria research and treatment	Tshibola Mbuyi, Marie L and Bouyou-Akotet, Marielle K and Mawili-Mboumba, Denise P	RAYYAN-INCLUSION: {"Jean Paul "=>"Excluded"}	10.1155/2014/486042
385	Artemisinin resistance mutations in Pfcoronin impede hemoglobin uptake.	2024	bioRxiv : the preprint server for biology	Ullah, Imran and Farringer, Madeline A and Burkhard, Anna Y and Hathaway, Erica and Khushu, Malhar and Willett, Bailey C and Shin, Sara H and Sharma, Aabha I and Martin, Morgan C and Shao, Kairon L and Dvorin, Jeffrey D and Hartl, Daniel L and Volkman, Sarah K and Bopp, Selina and Absalon, Sabrina and Wirth, Dyann F	RAYYAN-INCLUSION: {"Jean Paul "=>"Excluded"}	10.1101/2023.12.22.572193
386	Broadly inhibitory antibodies against severe malaria virulence proteins.	2024	bioRxiv : the preprint server for biology	Reyes, Raphael A and Raghavan, Sai Sundar Rajan and Hurlburt, Nicholas K and Introini, Viola and Kana, Ikhlaq Hussain and Jensen, Rasmus W and Martinez-Scholze, Elizabeth and Gestal-Mato, Maria and Bau, Cristina Bancells and Fernandez-Quintero, Monica Lisa and Loeffler, Johannes R and Ferguson, James Alexander and Lee, Wen-Hsin and Martin, Greg Michael and Theander, Thor G and Ssewanyana, Isaac a…	RAYYAN-INCLUSION: {"Jean Paul "=>"Excluded"}	10.1101/2024.01.25.577124
387	Integrated Proteomics Reveals Apoptosis-related Mechanisms Associated with Placental Malaria.	2019	Molecular & cellular proteomics : MCP	Kawahara, Rebeca and Rosa-Fernandes, Livia and Dos Santos, Ancely Ferreira and Bandeira, Carla Leticia and Dombrowski, Jamille G and Souza, Rodrigo M and Da Fonseca, Micaella Pereira and Festuccia, William T and Labriola, Leticia and Larsen, Martin R and Marinho, Claudio R F and Palmisano, Giuseppe	RAYYAN-INCLUSION: {"Jean Paul "=>"Excluded"}	10.1074/mcp.RA118.000907
388	Incidence of renal involvement in malaria in children of odisha.	2013	ISRN nephrology	Padhi, Rajesh Kumar and Mishra, Soumya	RAYYAN-INCLUSION: {"felix camarade"=>"Excluded"}	10.5402/2013/573735
389	An Essential Adaptor for Apicoplast Fission and Inheritance in Malaria Parasites.	2025	Research square	Blauwkamp, James and Rajaram, Krithika and Staggers, Sophia R and Harrigan, Oliver and Doud, Emma H and Prigge, Sean T and Sun, Stella Y and Absalon, Sabrina	RAYYAN-INCLUSION: {"felix camarade"=>"Excluded"}	10.21203/rs.3.rs-6457426/v1
390	Challenges in studies of the genetic basis of Type 2 diabetes.	2007	Expert review of endocrinology & metabolism	Laakso, Markku	RAYYAN-INCLUSION: {"felix camarade"=>"Excluded"}	10.1586/17446651.2.4.451
391	Mapping Plasmodium transitions and interactions in the Anopheles female.	2024	bioRxiv : the preprint server for biology	Yan, Yan and Cheung, Elaine and Verzier, Lisa H and Appetecchia, Federico and March, Sandra and Craven, Ailsa R and Du, Esrah and Probst, Alexandra S and Rinvee, Tasneem A and de Vries, Laura E and Kauffman, Jamie and Bhatia, Sangeeta N and Nelson, Elisabeth and Singh, Naresh and Peng, Duo and Shaw, W Robert and Catteruccia, Flaminia	RAYYAN-INCLUSION: {"felix camarade"=>"Excluded"}	10.1101/2024.11.12.623125
392	Gut Taste Stimulants Alter Brain Activity in Areas Related to Working Memory: a Pilot Study.	2016	Neuro-Signals	Meyer-Gerspach, Anne Christin and Suenderhauf, Claudia and Bereiter, Lukas and Zanchi, Davide and Beglinger, Christoph and Borgwardt, Stefan and Wolnerhanssen, Bettina K	RAYYAN-INCLUSION: {"felix camarade"=>"Excluded"}	10.1159/000442612
393	Malaria surveillance reveals parasite relatedness, signatures of selection, and correlates of transmission across Senegal.	2023	medRxiv : the preprint server for health sciences	Schaffner, Stephen F and Badiane, Aida and Khorgade, Akanksha and Ndiop, Medoune and Gomis, Jules and Wong, Wesley and Ndiaye, Yaye Die and Diedhiou, Younouss and Thwing, Julie and Seck, Mame Cheikh and Early, Angela and Sy, Mouhamad and Deme, Awa and Diallo, Mamadou Alpha and Sy, Ngayo and Sene, Aita and Ndiaye, Tolla and Sow, Djiby and Dieye, Baba and Ndiaye, Ibrahima Mbaye and Gaye, Amy and Nd…	RAYYAN-INCLUSION: {"felix camarade"=>"Excluded"}	10.1101/2023.04.11.23288401
394	Arbitrarily Accessible 3D Microfluidic Device for Combinatorial High-Throughput Drug Screening.	2016	Sensors (Basel, Switzerland)	Chen, Zhuofa and Li, Weizhi and Choi, Gihoon and Yang, Xiaonan and Miao, Jun and Cui, Liwang and Guan, Weihua	RAYYAN-INCLUSION: {"felix camarade"=>"Excluded"}
395	Malaria in tunisian military personnel after returning from external operation.	2013	Malaria research and treatment	Ajili, Faida and Battikh, Riadh and Laabidi, Janet and Abid, Rim and Bousetta, Najeh and Jemli, Bouthaina and Ben Abdelhafidh, Nadia and Bassem, Louzir and Gargouri, Saadia and Othmani, Salah	RAYYAN-INCLUSION: {"felix camarade"=>"Excluded"}	10.1155/2013/359192
396	Synthetic lethality of Mycobacterium tuberculosis NADH dehydrogenases is due to impaired NADH oxidation.	2023	bioRxiv : the preprint server for biology	Xu, Yuanyuan and Ehrt, Sabine and Schnappinger, Dirk and Beites, Tiago	RAYYAN-INCLUSION: {"felix camarade"=>"Excluded"}	10.1101/2023.04.10.536268
397	Polymorphism of the Beta-1 Gly389Arg receptor in patients with dual atrioventricular nodal physiology.	2020	Indian pacing and electrophysiology journal	Boris, Douglas Joel and Luz Leiria, Tiago Luiz and Chemello, Diego and Saffi, Marco Aurelio Lumertz and de Lima, Gustavo Glotz	RAYYAN-INCLUSION: {"felix camarade"=>"Excluded"}	10.1016/j.ipej.2020.03.007
398	G6PD variant distribution in sub-Saharan Africa and potential risks of using chloroquine/hydroxychloroquine based treatments for COVID-19.	2020	medRxiv : the preprint server for health sciences	da Rocha, Jorge and Othman, Houcemeddine and Tiemessen, Caroline T and Botha, Gerrit and Ramsay, Michele and Masimirembwa, Collen and Adebamowo, Clement and Choudhury, Ananyo and Brandenburg, Jean-Tristan and Matshaba, Mogomotsi and Simo, Gustave and Gamo, Francisco-Javier and Hazelhurst, Scott and H3Africa Consortium	RAYYAN-INCLUSION: {"felix camarade"=>"Excluded"}	10.1101/2020.05.27.20114066
399	Allele Frequencies of the Epidermal Growth Factor Receptors Polymorphism R521K in Colorectal Cancer Patients and Healthy Subjects Indicate a Risk-Reducing Effect of K521 in Syrian Population.	2013	North American journal of medical sciences	Mustafa, Ola Haj and Hamzeh, Abdul Rezzak and Ghabreau, Lina and Akil, Nizar and Almoustafa, Ala-Eddin and Alachkar, Amal	RAYYAN-INCLUSION: {"felix camarade"=>"Excluded"}	10.4103/1947-2714.109189
400	Caspase-dependent ablation of indirect medium spiny neurons projecting to external globus pallidus promotes compulsive ethanol-seeking and drinking behaviors.	2025	bioRxiv : the preprint server for biology	Haroon, Humza and Baker, Matthew and Choi, Doo-Sup	RAYYAN-INCLUSION: {"felix camarade"=>"Excluded"}	10.1101/2025.02.21.639573
401	A multi centre randomized open label trial of chloroquine for the treatment of adults with SARS-CoV-2 infection in Vietnam.	2020	Wellcome open research	Kestelyn, Evelyne and Dung, Nguyen Thi Phuong and Lam Minh, Yen and Hung, Le Manh and Quan, Nguyen Minh and Dung, Nguyen Thanh and Minh, Ngo Ngoc Quang and Xuan, Tran Chanh and Phong, Nguyen Thanh and Ninh Thi Thanh, Van and Donovan, Joseph and Tu, Tran Nguyen Hoang and Nhat, Le Thanh Hoang and Truong, Nguyen Thanh and Man, Dinh Nguyen Huy and Thao, Huynh Phuong and Ngoc, Nghiem My and Lam, Vo Th…	RAYYAN-INCLUSION: {"felix camarade"=>"Excluded"}	10.12688/wellcomeopenres.15936.1
402	Assessing methods to quantitatively validate TGFbeta-dependent autophagy.	2020	Biology open	Trelford, Charles B and Di Guglielmo, Gianni M	RAYYAN-INCLUSION: {"felix camarade"=>"Excluded"}	10.1242/bio.055103
403	SARS-CoV-2 omicron variants succumb in vitro to Artemisia annua hot water extracts.	2022	bioRxiv : the preprint server for biology	Nair, M S and Huang, Y and Weathers, P J	RAYYAN-INCLUSION: {"felix camarade"=>"Excluded"}	10.1101/2022.07.22.501141
404	The Association Between the Uncoupling Protein-1 Gene A-3826G Polymorphism and High-density Lipoprotein Cholesterol in A General Japanese Population: A Consideration of the Obesity Status.	2011	Journal of clinical medicine research	Kotani, Kazuhiko and Fujiwara, Shinji and Tsuzaki, Kokoro and Sano, Yoshiko and Nagai, Narumi and Yamada, Toshiyuki and Sakane, Naoki	RAYYAN-INCLUSION: {"felix camarade"=>"Excluded"}	10.4021/jocmr738w
405	Analysis of association between TLR-4 Asp299Gly and Thr399Ile gene polymorphisms and chronic periodontitis in a sample of south Indian population.	2011	Journal of Indian Society of Periodontology	Reddy, Bavigadda Harish and Jayakumar, N D and Akula, Sreenivasa Rao and Sharma, Rupali and Kaarthikeyan, G and Sankari	RAYYAN-INCLUSION: {"felix camarade"=>"Excluded"}	10.4103/0972-124X.92571
406	Insertion/deletion polymorphism of the angiotensin-converting enzyme gene and the risk of hypertension among residents of two cities, South-South Nigeria.	2014	Advanced biomedical research	Kooffreh, Mary Esien and Anumudu, Chiaka Ijeoma and Kumar, P Lava	RAYYAN-INCLUSION: {"felix camarade"=>"Excluded"}	10.4103/2277-9175.133184
407	Predictors of Adverse TB Treatment Outcome among TB/HIV Patients Compared with Non-HIV Patients in the Greater Accra Regional Hospital from 2008 to 2016.	2020	Tuberculosis research and treatment	Hayibor, Kenneth Mawuta and Bandoh, Delia Akosua and Asante-Poku, Adwoa and Kenu, Ernest	RAYYAN-INCLUSION: {"felix camarade"=>"Excluded"}	10.1155/2020/1097581
408	Prevalence of malaria: A 7-year trend analysis from a tertiary care center, Puducherry.	2023	Tropical parasitology	Kannambath, Rachana and Rajkumari, Nonika and Sivaradjy, Monika	RAYYAN-INCLUSION: {"felix camarade"=>"Excluded"}	10.4103/tp.tp_41_22
409	Oxidative Stress: A Potential Therapeutic Target in Placental Malaria.	2017	ImmunoHorizons	Sarr, Demba and Cooper, Caitlin A and Bracken, Tara C and Martinez-Uribe, Omar and Nagy, Tamas and Moore, Julie M	RAYYAN-INCLUSION: {"felix camarade"=>"Excluded"}	10.4049/immunohorizons.1700002
410	Enterocytozoon bieneusi Identification Using Real-Time Polymerase Chain Reaction and Restriction Fragment Length Polymorphism in HIV-Infected Humans from Kinshasa Province of the Democratic Republic of Congo.	2012	Journal of parasitology research	Wumba, Roger and Jean, Menotti and Benjamin, Longo-Mbenza and Madone, Mandina and Fabien, Kintoki and Josue, Zanga and Jean, Sala and Eric, Kendjo and A C, Guillo-Olczyk and Marc, Thellier	RAYYAN-INCLUSION: {"felix camarade"=>"Excluded"}	10.1155/2012/278028
411	Prevalence of the SNP rs10774671 of the OAS1 gene in Mexico as a possible predisposing factor for RNA virus disease.	2021	International journal of molecular epidemiology and genetics	Sanchez-Gonzalez, Maria Teresa and Cienfuegos-Jimenez, Oscar and Alvarez-Cuevas, Salomon and Perez-Maya, Antonio Ali and Borrego-Soto, Gissela and Marino-Martinez, Ivan Alberto	RAYYAN-INCLUSION: {"felix camarade"=>"Excluded"}
412	New Tricks in Amino Acid Synthesis: Applications to Complex Natural Products.	2009	ACS symposium series. American Chemical Society	Williams, Robert M and Burnett, Cameron M	RAYYAN-INCLUSION: {"felix camarade"=>"Excluded"}
413	Impact of vitamin D receptor gene polymorphism on susceptibility to tuberculosis infection in Indonesia.	2025	Monaldi archives for chest disease = Archivio Monaldi per le malattie del torace	Ismail, Ismail and Ratnawati, Ratnawati and Machmud, Yulianto and Harliani, Harliani	RAYYAN-INCLUSION: {"felix camarade"=>"Excluded"}	10.4081/monaldi.2025.3329
414	Treatment Outcome of Tuberculosis Patients Registered at DOTS Centre in Ogbomoso, Southwestern Nigeria: A 4-Year Retrospective Study.	2014	Tuberculosis research and treatment	Sunday, Olarewaju and Oladimeji, Olanrewaju and Ebenezer, Folorunso and Akintunde, Babatunde and Abiola, Temitayo-Oboh and Saliu, Abdulsalam and Abiodun, Oluwatoyin	RAYYAN-INCLUSION: {"felix camarade"=>"Excluded"}	10.1155/2014/201705
415	Preliminary formulation of a fixed-dose paediatric combination of artesunate and amodiaquine hydrochloride.	2010	MalariaWorld journal	Okwelogu, Chinyere O and De Matas, Marcel and Ifudu, David and Silva, Boladale and York, Peter	RAYYAN-INCLUSION: {"felix camarade"=>"Excluded"}	10.5281/zenodo.10998494
416	Correlation of hepatorenal dysfunction in pediatric malaria.	2018	Tropical parasitology	Nagaraj, Niranjan and Berwal, Pramod Kumar and Srinivas, Anusha and Prakash, Prem and Ramesh, M S and Berwal, Ayush	RAYYAN-INCLUSION: {"felix camarade"=>"Excluded"}	10.4103/tp.TP_2_16
417	A machine learning framework to identify complex physicochemical features of B cell epitopes.	2025	Research square	Grewal, Simranjit and Iyamu, Uwa and Vinals, Daniel and Mitran, Catherine and Hegde, Nidhi and Yanow, Stephanie	RAYYAN-INCLUSION: {"felix camarade"=>"Excluded"}	10.21203/rs.3.rs-6255613/v1
418	In silico elucidation and inhibition studies of selected phytoligands against Mitogen activated protein kinases of protozoan parasites.	2014	Interdisciplinary sciences, computational life sciences	Gupta, Chhedi Lal and Akhtar, Salman and Kumar, Nilesh and Ali, Jasarat and Pathak, Neelam and Bajpai, Preeti	RAYYAN-INCLUSION: {"felix camarade"=>"Excluded"}
419	Changes Related to Age in Natural and Acquired Systemic Self-IgG Responses in Malaria.	2011	Interdisciplinary perspectives on infectious diseases	Dasse, Romuald and Lefranc, Didier and Dubucquoi, Sylvain and Dussart, Patricia and Dutoit-Lefevre, Virginie and Sendid, Boualem and Sombo Mambo, Francois and Vermersch, Patrick and Prin, Lionel	RAYYAN-INCLUSION: {"felix camarade"=>"Excluded"}	10.1155/2011/462767
420	Malaria burden in pregnancy at mulago national referral hospital in kampala, Uganda.	2010	Malaria research and treatment	Namusoke, Fatuma and Rasti, Niloofar and Kironde, Fred and Wahlgren, Mats and Mirembe, Florence	RAYYAN-INCLUSION: {"felix camarade"=>"Excluded"}	10.4061/2010/913857
421	OocystMeter, a machine-learning algorithm to count and measure Plasmodium oocysts, reveals clustering patterns in the Anopheles midgut.	2025	bioRxiv : the preprint server for biology	Peng, Duo and Marrogi, Eryney and Nelson, Elisabeth and Liu, Qiushi and Rinvee, Tasneem A and de Vries, Laura E and Thornburg, Kate and Singh, Naresh and Shaw, W Robert and Catteruccia, Flaminia	RAYYAN-INCLUSION: {"felix camarade"=>"Excluded"}	10.1101/2025.06.28.662088
422	Structural characterization of the ACDC domain from ApiAP2 proteins of the malaria parasite.	2024	bioRxiv : the preprint server for biology	Le Berre, Marine and Tubiana, Thibault and Reutersward Waldner, Philippa and Lazar, Noureddine and Li de la Sierra, Ines and Santos, Joana Mendonca and Llinas, Manuel and Nessler, Sylvie	RAYYAN-INCLUSION: {"felix camarade"=>"Excluded"}	10.1101/2024.02.09.579679
423	Micro-heterogeneity of transmission shapes the submicroscopic malaria reservoir in coastal Tanzania.	2023	medRxiv : the preprint server for health sciences	Rapp, Tyler and Amagai, Kano and Sinai, Cyrus and Basham, Christopher and Loya, Mwajabu and Ngasala, Sifa and Said, Hamza and Muller, Meredith S and Chhetri, Srijana B and Yang, Guozheng and Francois, Ruthly and Odas, Melic and Mathias, Derrick and Juliano, Jonathan J and Lin, Feng-Chang and Ngasala, Billy and Lin, Jessica T	RAYYAN-INCLUSION: {"felix camarade"=>"Excluded"}	10.1101/2023.09.06.23295089
424	Prevalence of Plasmodium falciparum Malaria among Pregnant Students in Dodoma Region, Tanzania: No Cases Have Been Detected.	2015	Malaria research and treatment	Zablon, Karen N and Kakilla, Charles and Lykina, Tatiana and Minakova, Victoria and Chibago, Alphaxad and Bochkaeva, Zanda	RAYYAN-INCLUSION: {"felix camarade"=>"Excluded"}	10.1155/2015/473203
425	Evidence of insulin resistance in adult uncomplicated malaria: result of a two-year prospective study.	2014	Malaria research and treatment	Acquah, Samuel and Boampong, Johnson Nyarko and Eghan Jnr, Benjamin Ackon and Eriksson, Magdalena	RAYYAN-INCLUSION: {"felix camarade"=>"Excluded"}	10.1155/2014/136148
426	Natural Wolbachia infections in malaria vectors in Kayin state, Myanmar.	2019	Wellcome open research	Sawasdichai, Sunisa and Chaumeau, Victor and Dah, Tee and Kulabkeeree, Thithiworada and Kajeechiwa, Ladda and Phanaphadungtham, Monthicha and Trakoolchengkaew, Muesuwa and Kittiphanakun, Praphan and Akararungrot, Yanada and Oo, Kyi and Delmas, Gilles and White, Nicholas J and Nosten, Francois H	RAYYAN-INCLUSION: {"felix camarade"=>"Excluded"}	10.12688/wellcomeopenres.15005.1
427	Virus-like particle-based vaccines targeting the Anopheles mosquito salivary protein, TRIO.	2024	bioRxiv : the preprint server for biology	Francian, Alexandra and Flores-Garcia, Yevel and Powell, John R and Petrovsky, Nikolai and Zavala, Fidel and Chackerian, Bryce	RAYYAN-INCLUSION: {"felix camarade"=>"Excluded"}	10.1101/2024.09.05.611467
428	Evolutionary trade-offs between functional and immune selection shape multigene families in pathogens.	2025	bioRxiv : the preprint server for biology	Zhan, Qi and Pascual, Mercedes and He, Qixin	RAYYAN-INCLUSION: {"felix camarade"=>"Excluded"}	10.1101/2025.06.24.661038
429	Phenotype and function of IL-10 producing NK cells in individuals with malaria experience.	2024	bioRxiv : the preprint server for biology	McNitt, Sarah A and Dick, Jenna K and Hernandez Castaneda, Maria and Sangala, Jules A and Pierson, Mark and Macchietto, Marissa and Burrack, Kristina S and Crompton, Peter D and Seydel, Karl B and Hamilton, Sara E and Hart, Geoffrey T	RAYYAN-INCLUSION: {"felix camarade"=>"Excluded"}	10.1101/2024.05.11.593687
430	Side Effects of Chloroquine and Primaquine and Symptom Reduction in Malaria Endemic Area (Mancio Lima, Acre, Brazil).	2015	Interdisciplinary perspectives on infectious diseases	Braga, Cassio Braga E and Martins, Antonio Camargo and Cayotopa, Athaid David Escalante and Klein, Wagner Werner and Schlosser, Andreus Roberto and da Silva, Aline Ferreira and de Souza, Mardelson Nery and Andrade, Breno Wilson Benevides and Filgueira-Junior, Jose Alcantara and Pinto, Wagner de Jesus and da Silva-Nunes, Monica	RAYYAN-INCLUSION: {"felix camarade"=>"Excluded"}	10.1155/2015/346853
431	Critical parameters determining standard radiotherapy treatment outcome for glioblastoma multiforme: a computer simulation.	2008	The open biomedical engineering journal	Dionysiou, D D and Stamatakos, G S and Gintides, D and Uzunoglu, N and Kyriaki, K	RAYYAN-INCLUSION: {"felix camarade"=>"Excluded"}	10.2174/1874120700802010043
432	Genetic polymorphism of CYP2D6 in patients with systemic lupus erythematosus and systemic sclerosis.	2016	Autoimmunity	Baranska, Malgorzata and Rychlik-Sych, Mariola and Kaszuba, Andrzej and Dziankowska-Bartkowiak, Bozena and Skretkowicz, Jadwiga and Waszczykowska, Elzbieta	RAYYAN-INCLUSION: {"Jean Paul "=>"Excluded"}	10.3109/08916934.2015.1134508
433	Chloroquine, hydroxychloroquine and COVID-19.	2020	Toxicology communications	Erickson, T B and Chai, P R and Boyer, E W	RAYYAN-INCLUSION: {"Jean Paul "=>"Excluded"}	10.1080/24734306.2020.1757967
434	Can MRI Observations Predict Treatment Outcome of Lavage in Patients with Painful TMJ Disc Displacement without Reduction?	2015	Journal of oral & maxillofacial research	Ekberg, EwaCarin and Hansson, Lars-Goran and List, Thomas and Eriksson, Lars and Sahlstrom, Lotta Englesson and Petersson, Arne	RAYYAN-INCLUSION: {"Jean Paul "=>"Excluded"}	10.5037/jomr.2014.6105
435	Estimating Survival Functions in Children With Malaria in South Sudan: A Comparative Analysis of Associated Factors.	2025	Cureus	Jumi, Loro Gore Lado and Mohmmed, Altaiyb Omer Ahmed	RAYYAN-INCLUSION: {"Jean Paul "=>"Excluded", "Nicolas"=>"Excluded"}	10.7759/cureus.79074
436	Highly multiplexed design of an allosteric transcription factor to sense novel ligands.	2024	bioRxiv : the preprint server for biology	Nishikawa, Kyle K and Chen, Jackie and Acheson, Justin F and Harbaugh, Svetlana V and Huss, Phil and Frenkel, Max and Novy, Nathan and Sieren, Hailey R and Lodewyk, Ella C and Lee, Daniel H and Chavez, Jorge L and Fox, Brian G and Raman, Srivatsan	RAYYAN-INCLUSION: {"Jean Paul "=>"Excluded"}	10.1101/2024.03.07.583947
437	Treatment outcome of tuberculosis patients at enfraz health center, northwest ethiopia: a five-year retrospective study.	2014	Tuberculosis research and treatment	Endris, Mengistu and Moges, Feleke and Belyhun, Yeshambel and Woldehana, Eleni and Esmael, Ahmed and Unakal, Chandrashekhar	RAYYAN-INCLUSION: {"felix camarade"=>"Excluded"}	10.1155/2014/726193
438	Knowledge and practice on malaria diagnosis and treatment among healthcare providers working in private health facilities in Ethiopia: A cross-sectional facility-based survey.	2015	MalariaWorld journal	Argaw, Mesele Damte	RAYYAN-INCLUSION: {"felix camarade"=>"Excluded"}	10.5281/zenodo.10870388
439	Editors and Editorial Board.	2023	Circulation. Cardiovascular interventions	[Anonymous]	RAYYAN-INCLUSION: {"felix camarade"=>"Excluded"}	10.1161/HCV.0000000000000089
440	OLR1 Gene Polymorphism and Oxidized LDL Levels in Metabolic Syndrome in Indian Population.	2018	Indian journal of endocrinology and metabolism	Jamatia, Elvia and Lali, Pramod and Koner, B C and Dhanwal, D K and Masroor, Mirza and Krishnamurthy, Kritika and Singh, Aditi	RAYYAN-INCLUSION: {"felix camarade"=>"Excluded"}	10.4103/ijem.IJEM_112_18
441	Cholinergic mu-opioid receptor deletion alters reward preference and aversion-resistance.	2024	bioRxiv : the preprint server for biology	Beane, Cambria R and Lewis, Delainey G and Bruns, Nicolaus K and Pikus, Kat L and Durfee, Mary H and Zegarelli, Roman A and Perry, Thomas W and Sandoval, Oscar and Radke, Anna K	RAYYAN-INCLUSION: {"felix camarade"=>"Excluded"}	10.1101/2023.11.13.566881
442	Association of NOS3 (rs1799983) and DDAH2 (rs805305) Gene Polymorphisms With Coronary Artery Disease in the Northern Indian Cohort.	2025	Cureus	Shiraz Rizvi, S M and Mahdi, Farzana and Dwivedi, Jyoti and Mir, Bashir Ahmad and Zaidi, Zeashan H and Rajasekaran, Namakkal Soorappan	RAYYAN-INCLUSION: {"felix camarade"=>"Excluded"}	10.7759/cureus.79546
443	AATS 2022 Annual Meeting.	2024	Seminars in thoracic and cardiovascular surgery	[Anonymous]	RAYYAN-INCLUSION: {"felix camarade"=>"Excluded"}	10.1053/j.semtcvs.2022.09.010
444	Treatment outcome of schizophrenia in Chinese patients.	2012	Shanghai archives of psychiatry	Kua, Ee Heok	RAYYAN-INCLUSION: {"felix camarade"=>"Excluded"}	10.3969/j.issn.1002-0829.2012.05.012
445	Post-tuberculosis lung diseases: Beyond treatment outcome.	2022	Journal of family medicine and primary care	Dhamgaye, Tilak M	RAYYAN-INCLUSION: {"felix camarade"=>"Excluded"}	10.4103/jfmpc.jfmpc_2066_21
446	A Cross-Sectional Analysis of APOE Gene Polymorphism and the Risk of Cognitive Impairments in the Alzheimer's Disease Neuroimaging Initiative Study.	2021	JAR life	Wang, G and Vance, D E and Li, W and Alzheimers Disease Neuroimaging Initiative	RAYYAN-INCLUSION: {"felix camarade"=>"Excluded"}	10.14283/jarlife.2021.5
447	Gene expression analyses reveal differences in children's response to malaria according to their age.	2023	bioRxiv : the preprint server for biology	Tebben, Kieran and Yirampo, Salif and Coulibaly, Drissa and Kone, Abdoulaye K and Laurens, Matthew B and Stucke, Emily M and Dembele, Ahmadou and Tolo, Youssouf and Traore, Karim and Niangaly, Amadou and Berry, Andrea A and Kouriba, Bourema and Plowe, Christopher V and Doumbo, Ogobara K and Lyke, Kirsten E and Takala-Harrison, Shannon and Thera, Mahamadou A and Travassos, Mark A and Serre, David	RAYYAN-INCLUSION: {"felix camarade"=>"Excluded"}	10.1101/2023.10.24.563751
448	Prevalence of deletional alpha thalassemia and sickle gene in a tribal dominated malaria endemic area of eastern India.	2014	ISRN hematology	Purohit, Prasanta and Dehury, Snehadhini and Patel, Siris and Patel, Dilip Kumar	RAYYAN-INCLUSION: {"felix camarade"=>"Excluded"}	10.1155/2014/745245
449	Antibody response of a particle-inducing, liposome vaccine adjuvant admixed with a Pfs230 fragment.	2020	NPJ vaccines	Huang, Wei-Chiao and Deng, Bingbing and Seffouh, Amal and Ortega, Joaquin and Long, Carole A and Suresh, Ragavan V and He, Xuedan and Miura, Kazutoyo and Lee, Shwu-Maan and Wu, Yimin and Lovell, Jonathan F	RAYYAN-INCLUSION: {"felix camarade"=>"Excluded"}	10.1038/s41541-020-0173-x
450	Glutamatergic Projections from the Basolateral Amygdala to Medial Prefrontal Cortex Contribute to Acute Itch Sensation Processing.	2025	The Journal of investigative dermatology	Zhao, Qiuying and Fan, Ze and Zhang, Yiwen and Li, Jiaqi and Zhu, Yuanyuan and Lin, Yiting and Ni, Qingrong and Shi, Xiaotong and Liu, Ling and Wu, Shengxi and Huang, Jing	RAYYAN-INCLUSION: {"felix camarade"=>"Excluded"}	10.1016/j.jid.2025.02.138
451	Use of insecticide treated net and malaria preventive education: effect on malaria parasitemia among people living with AIDS in Nigeria, a cross-sectional study.	2013	Asia Pacific family medicine	Olowookere, Samuel Anu and Adeleke, Najemdeen Ajao and Abioye-Kuteyi, Emmanuel Akintunde and Mbakwe, Ijeoma Soromtochi	RAYYAN-INCLUSION: {"felix camarade"=>"Excluded"}	10.1186/1447-056X-12-2
452	Essential role for HSP40 in asexual replication and thermotolerance of malaria parasites.	2024	bioRxiv : the preprint server for biology	Roper, Brianne and Kannan, Deepika and Mathews, Emily S and John, Audrey R Odom	RAYYAN-INCLUSION: {"felix camarade"=>"Excluded"}	10.1101/2024.11.05.622024
453	Mean daily temperatures can predict the thermal limits of malaria transmission better than rate summation.	2024	bioRxiv : the preprint server for biology	Shocket, Marta S and Bernhardt, Joey R and Miazgowicz, Kerri L and Orakzai, Alyzeh and Savage, Van M and Hall, Richard J and Ryan, Sadie J and Murdock, Courtney C	RAYYAN-INCLUSION: {"felix camarade"=>"Excluded"}	10.1101/2024.09.20.614098
454	In Vitro and In Vivo Antimalarial Activity of Ficus thonningii Blume (Moraceae) and Lophira alata Banks (Ochnaceae), Identified from the Ethnomedicine of the Nigerian Middle Belt.	2014	Journal of parasitology research	Falade, M O and Akinboye, D O and Gbotosho, G O and Ajaiyeoba, E O and Happi, T C and Abiodun, O O and Oduola, A M J	RAYYAN-INCLUSION: {"felix camarade"=>"Excluded"}	10.1155/2014/972853
455	Characterization of experimental cerebral malaria by volumetric MRI A comparative study across the sexes.	2025	PloS one	Comino Garcia Munoz, Alicia and Marfouk, Oumaima and Michel, Constance P and Varlet, Isabelle and Royer, Emilien and Perles-Barbacaru, Teodora-Adriana and Viola, Angele	RAYYAN-INCLUSION: {"Jean Paul "=>"Excluded"}	10.1371/journal.pone.0328693
456	T follicular helper cell profiles differ by malaria antigen and for children compared to adults.	2025	bioRxiv : the preprint server for biology	Forconi, Catherine S and Nixon, Christina and Wu, Hannah W and Odwar, Boaz and Pond-Tor, Sunthorn and Ong'echa, John M and Kurtis, Jonathan and Moormann, Ann M	RAYYAN-INCLUSION: {"Jean Paul "=>"Excluded"}	10.1101/2024.04.13.589352
457	Double Life.	2021	Narrative inquiry in bioethics	Merriwether, Samantha Ren	RAYYAN-INCLUSION: {"Jean Paul "=>"Excluded"}	10.1353/nib.2021.0066
458	Tuberculosis Treatment Outcomes and Associated Factors among TB Patients Attending Public Hospitals in Harar Town, Eastern Ethiopia: A Five-Year Retrospective Study.	2019	Tuberculosis research and treatment	Tola, Assefa and Minshore, Kirubel Minsamo and Ayele, Yohanes and Mekuria, Abraham Nigussie	RAYYAN-INCLUSION: {"Darius"=>"Excluded", "Jean Paul "=>"Excluded"}	10.1155/2019/1503219
459	Biochemical Characterization and Inhibitor Discovery for Pf Sir2A - New Tricks for An Old Enzyme.	2024	bioRxiv : the preprint server for biology	Donu, Dickson and Boyle, Emily and Curry, Alyson and Cen, Yana	RAYYAN-INCLUSION: {"Jean Paul "=>"Excluded"}	10.1101/2024.09.25.614941
460	Reverse transcription PCR to detect low density malaria infections.	2021	Wellcome open research	Christensen, Peter and Bozdech, Zbynek and Watthanaworawit, Wanitda and Imwong, Mallika and Renia, Laurent and Malleret, Benoit and Ling, Clare and Nosten, Francois	RAYYAN-INCLUSION: {"Jean Paul "=>"Excluded"}	10.12688/wellcomeopenres.16564.3
461	A methoxylated flavone from Artemisia afra kills Mycobacterium tuberculosis.	2023	bioRxiv : the preprint server for biology	Kellogg, Joshua J and Alonso, Maria Natalia and Jordan, R Teal and Xiao, Junpei and Cafiero, Juan Hilario and Bush, Trevor and Towler, Melissa and Weathers, Pamela and Shell, Scarlet S	RAYYAN-INCLUSION: {"Jean Paul "=>"Excluded"}	10.1101/2023.10.11.561885
462	A single valine to leucine switch disrupts Plasmodium falciparum AP2-G DNA binding and reveals GDV1's role in ap2-g activation.	2025	bioRxiv : the preprint server for biology	Prajapati, Surendra K and Dong, Jeffrey X and Morahan, Belinda J and Dotrang, Thoai and Barbeau, Michelle C and Williams, April E and Hupalo, Daniel and Wilkerson, Matthew D and Dalgard, Clifton L and Kafsack, Bjorn F C and Llinas, Manuel and Williamson, Kim C	RAYYAN-INCLUSION: {"Jean Paul "=>"Excluded"}	10.1101/2025.04.22.648970
463	Prodrug activation in malaria parasites mediated by an imported erythrocyte esterase, acylpeptide hydrolase (APEH).	2024	bioRxiv : the preprint server for biology	Sundararaman, S A and Miller, J J and Daley, E C and O'Brien, K A and Kasak, P and Daniels, A M and Edwards, R L and Heidel, K M and Bague, D A and Wilson, M A and Koelper, A J and Kourtoglou, E C and White, A D and August, S A and Apple, G A and Rouamba, R W and Durand, A J and Esteb, J J and Muller, F L and Johnson, R J and Hoops, G C and Dowd, C S and Odom John, A R	RAYYAN-INCLUSION: {"Jean Paul "=>"Excluded"}	10.1101/2024.08.30.610542
464	Glucose-6-Phosphate Dehydrogenase Deficiency and Sickle Cell Trait among Prospective Blood Donors: A Cross-Sectional Study in Berekum, Ghana.	2016	Advances in hematology	Adu, Patrick and Simpong, David Larbi and Takyi, Godfred and Ephraim, Richard K D	RAYYAN-INCLUSION: {"felix camarade"=>"Excluded"}
465	Genetic risk score based on the prevalence of vertebral fracture in Japanese women with osteoporosis.	2016	Bone reports	Zhou, Heying and Mori, Seijiro and Ishizaki, Tatsuro and Takahashi, Atsushi and Matsuda, Koichi and Koretsune, Yukihiro and Minami, Shiro and Higashiyama, Masahiko and Imai, Shinji and Yoshimori, Kozo and Doita, Minoru and Yamada, Akira and Nagayama, Satoshi and Kaneko, Kazuo and Asai, Satoshi and Shiono, Masaki and Kubo, Michiaki and Ito, Hideki	RAYYAN-INCLUSION: {"felix camarade"=>"Excluded"}	10.1016/j.bonr.2016.07.001
466	Mefloquine reduces the bacterial membrane fluidity of Acinetobacter baumannii and distorts the bacterial membrane when combined with polymyxin B.	2025	bioRxiv : the preprint server for biology	Tharmalingam, Nagendran and Jayanthan, Harikrishna Sekar and Port, Jenna and Rossatto, Fernanda Cristina Possamai and Mylonakis, Eleftherios	RAYYAN-INCLUSION: {"Jean Paul "=>"Excluded"}	10.1101/2025.01.15.633232
467	Polymorphisms in NOS3, MTHFR, APOB and TNF-alpha Genes and Risk of Coronary Atherosclerotic Lesions in Iranian Patients.	2016	Research in cardiovascular medicine	Heidari, Mohammad Mehdi and Khatami, Mehri and Hadadzadeh, Mehdi and Kazemi, Mahbobeh and Mahamed, Sahar and Malekzadeh, Pegah and Mirjalili, Massomeh	RAYYAN-INCLUSION: {"Jean Paul "=>"Excluded"}	10.5812/cardiovascmed.29134
468	Proliferation and migration inhibition of adenoid cystic carcinoma cells through autophagy suppression via GLUT1 knockdown.	2025	Heliyon	Liu, Kan and Zhu, Jinlong and Bao, Yangyang and Fang, Jin and Zhou, Shuihong and Fan, Jun	RAYYAN-INCLUSION: {"Jean Paul "=>"Excluded"}	10.1016/j.heliyon.2025.e42894
469	CONCURRENT WHOLE BRAIN RADIOTHERAPY AND SHORT-COURSE CHLOROQUINE IN PATIENTS WITH BRAIN METASTASES: A PILOT TRIAL.	2013	Journal of radiation oncology	Eldredge, Harriet Belding and Denittis, Albert and Duhadaway, James B and Chernick, Michael and Metz, Richard and Prendergast, George C	RAYYAN-INCLUSION: {"Jean Paul "=>"Excluded"}	10.1007/s13566-013-0111-x
470	The influence of personality on the treatment outcome of psychopathology.	2011	World psychiatry : official journal of the World Psychiatric Association (WPA)	T Mulder, Roger	RAYYAN-INCLUSION: {"Jean Paul "=>"Excluded"}
471	Teleophthalmology Support for Primary Care Diagnosis and Management.	2018	Medical hypothesis, discovery & innovation ophthalmology journal	Torres, Elmar and Morales, Paulo H and Bittar, Olimpio J N V and Mansur, Nacime S and Salomao, Solange R and Belfort, Rubens Jr	RAYYAN-INCLUSION: {"Jean Paul "=>"Excluded"}
472	Borderline personality, self-harm behavior, and treatment outcome among eating disorders.	2005	Psychiatry (Edgmont (Pa. : Township))	Sansone, Randy A and Sansone, Lori A	RAYYAN-INCLUSION: {"Jean Paul "=>"Excluded"}
473	Chloroquine and hydroxychloroquine for combating COVID-19: Investigating efficacy and hypothesizing new formulations using Bio/chemoinformatics tools.	2020	Informatics in medicine unlocked	Hathout, Rania M and Abdelhamid, Sherihan G and Metwally, AbdelKader A	RAYYAN-INCLUSION: {"Jean Paul "=>"Excluded"}	10.1016/j.imu.2020.100446
474	Impact of a Brief Structured Psychoeducation Session on Antiepileptic Drug Adherence and Treatment Outcome in Persons with Epilepsy: A Prospective Cohort Study.	2021	Annals of Indian Academy of Neurology	Chahal, Savita and Govil, Nikhil and Nadda, Anuradha and Kaloti, Amandeep S and Gupta, Nishu	RAYYAN-INCLUSION: {"felix camarade"=>"Excluded"}	10.4103/aian.AIAN_447_20
475	Longitudinal trends in the association of metabolic syndrome with 550 k single-nucleotide polymorphisms in the Framingham Heart Study.	2009	BMC proceedings	Park, Yong-Moon and Province, Michael A and Gao, Xiaoyi and Feitosa, Mary and Wu, Jun and Ma, Duanduan and Rao, Dc and Kraja, Aldi T	RAYYAN-INCLUSION: {"felix camarade"=>"Excluded"}
476	Inhibition of In Vivo Growth of Plasmodium berghei by Launaea taraxacifolia and Amaranthus viridis in Mice.	2016	Malaria research and treatment	Adetutu, Adewale and Olorunnisola, Olubukola S and Owoade, Abiodun O and Adegbola, Peter	RAYYAN-INCLUSION: {"felix camarade"=>"Excluded"}	10.1155/2016/9248024
477	Predicting Inpatient Detoxification Outcome of Alcohol and Drug Dependent Patients: The Influence of Sociodemographic Environment, Motivation, Impulsivity, and Medical Comorbidities.	2017	Journal of addiction	Sofin, Yvonne and Danker-Hopfe, Heidi and Gooren, Tina and Neu, Peter	RAYYAN-INCLUSION: {"felix camarade"=>"Excluded"}	10.1155/2017/6415831
478	The intersection of geography and sociocultural factors in malaria epidemiology: A study of 6 years (2018-2023) surveillance data from three districts of Maharashtra, India, with diverse landscape.	2025	Tropical parasitology	Bawankar, Neha Sunil and Gedam, Dilip Shrirang and Meshram, Prashant P and Bhise, Swati M and Kapse, Nitin S and Madavi, Sunil L and Bahirwar, Narendra M and Chavhan, Vinod S and Tyadi, Aditi A	RAYYAN-INCLUSION: {"felix camarade"=>"Excluded"}	10.4103/tp.tp_52_24
479	Can incorporating genotyping data into efficacy estimators improve efficiency of early phase malaria vaccine trials?	2023	Research square	Potter, Gail E and Callier, Viviane and Shrestha, Biraj and Joshi, Sudhaunshu and Dwivedi, Ankit and Silva, Joana C and Laurens, Matthew B and Follmann, Dean A and Deye, Gregory A	RAYYAN-INCLUSION: {"felix camarade"=>"Excluded"}	10.21203/rs.3.rs-3370731/v1
480	Temozolomide, sirolimus and chloroquine is a new therapeutic combination that synergizes to disrupt lysosomal function and cholesterol homeostasis in GBM cells.	2018	Oncotarget	Hsu, Sanford P C and Kuo, John S and Chiang, Hsin-Chien and Wang, Hsin-Ell and Wang, Yu-Shan and Huang, Cheng-Chung and Huang, Yi-Chun and Chi, Mau-Shin and Mehta, Minesh P and Chi, Kwan-Hwa	RAYYAN-INCLUSION: {"felix camarade"=>"Excluded"}	10.18632/oncotarget.23855
481	Morphological Spectrum of Bone Marrow Aspirates in Infections: A Clinico-Hematological Analysis.	2024	Journal of microscopy and ultrastructure	Aggarwal, Divya and More, Shilpi and Singh, Ritika and Sikka, Meera and Kotru, Mrinalini	RAYYAN-INCLUSION: {"felix camarade"=>"Excluded"}	10.4103/jmau.jmau_20_23
482	Clinical profile of malaria at a tertiary care teaching hospital in North India.	2021	Tropical parasitology	Karoli, Ritu and Shakya, Shobhit and Gupta, Nikhil and Mittal, Vineeta and Upadhyay, Anil Kumar	RAYYAN-INCLUSION: {"felix camarade"=>"Excluded"}	10.4103/tp.TP_76_20
483	Welcome to the next generation of Malaria Rapid Diagnostic Tests: Comparative Analysis of NxTek Eliminate Malaria P.f, Biocredit Malaria Ag Pf, and SD Bioline Malaria Ag Pf for Plasmodium falciparum Diagnosis in Ghana.	2023	Research square	Kayode, Tolulope A and Addo, Agyapong Kofi Addo and Addison, Thomas Kwame and Tweneboah, Austine and Afriyie, Stephen Opoku and Abass, Dawood Ackom and Seth, Ayesha and Badu-Tawiah, Abraham K and Badu, Kingsley and Koepfli, Cristian	RAYYAN-INCLUSION: {"felix camarade"=>"Excluded"}	10.21203/rs.3.rs-3459263/v1
484	Comparison of Clinical Profile between P. vivax and P. falciparum Malaria in Children: A Tertiary Care Centre Perspective from India.	2014	Malaria research and treatment	Goyal, Jagdish Prasad and Makwana, Aarti M	RAYYAN-INCLUSION: {"felix camarade"=>"Excluded"}	10.1155/2014/132672
485	PfCAP-H is essential for assembly of condensin I complex and karyokinesis during asexual proliferation of Plasmodium falciparum.	2024	bioRxiv : the preprint server for biology	Gurung, Pratima and McGee, James P and Dvorin, Jeffrey D	RAYYAN-INCLUSION: {"felix camarade"=>"Excluded"}	10.1101/2024.02.26.582160
486	Identification of a divalent metal transporter required for cellular iron metabolism in malaria parasites.	2024	bioRxiv : the preprint server for biology	Loveridge, Kade M and Sigala, Paul A	RAYYAN-INCLUSION: {"felix camarade"=>"Excluded"}	10.1101/2024.05.10.587216
487	Natural hemozoin and beta-hematin induce tissue damage and apoptosis in human placental explants.	2025	Toxicology reports	Lopez-Guzman, Carolina and Herrera, Julieth and Zapata, Julian and Pabon, Adriana and Weis, Urlike Kemmerling and Vasquez, Ana Maria	RAYYAN-INCLUSION: {"felix camarade"=>"Excluded"}	10.1016/j.toxrep.2024.101857
488	How much could health worker absenteeism impact health outcomes? A modeling study of malaria in Kenya.	2024	Oxford open digital health	Finnegan, Amy and Muriuki, Janet and Velez, Olivia	RAYYAN-INCLUSION: {"felix camarade"=>"Excluded"}	10.1093/oodh/oqae031
489	Bed Nucleus of the Stria Terminalis (BNST) neurons containing the serotonin 5HT2c receptor modulate operant alcohol self-administration behavior in mice.	2023	bioRxiv : the preprint server for biology	Flanigan, Meghan E and Gianessi, Carol and Castle, Megan and Dorlean, Winifred and Sides, Tori and Kash, Thomas L	RAYYAN-INCLUSION: {"felix camarade"=>"Excluded"}	10.1101/2023.09.26.559653
490	Podocyte Glucocorticoid Receptor Expression and Treatment Outcome in Idiopathic Nephrotic Syndrome.	2025	Kidney international reports	van den Berge, Bartholomeus T and Jansen, Jitske and Wetzels, Jack F M and Smeets, Bart and Maas, Rutger J	RAYYAN-INCLUSION: {"felix camarade"=>"Excluded"}	10.1016/j.ekir.2025.04.034
491	Usefulness of induced sputum eosinophil count to assess severity and treatment outcome in asthma patients.	2013	Lung India : official organ of Indian Chest Society	Bandyopadhyay, Ankan and Roy, Partha P and Saha, Kaushik and Chakraborty, Semanti and Jash, Debraj and Saha, Debabrata	RAYYAN-INCLUSION: {"felix camarade"=>"Excluded"}	10.4103/0970-2113.110419
492	Influence of apical patency in endodontic treatment outcome - A systematic review of clinical studies.	2024	Journal of conservative dentistry and endodontics	Kuzhanchinathan, Manigandan and Dhakshinamurthi, Balaji and Rajendran, Mathan Rajan and Kalaiselvam, Rajeswari	RAYYAN-INCLUSION: {"felix camarade"=>"Excluded"}	10.4103/JCDE.JCDE_584_24
493	Using Machine Learning to Predict Antidepressant Treatment Outcome From Electronic Health Records.	2023	Psychiatric research and clinical practice	Xu, Zhenxing and Vekaria, Veer and Wang, Fei and Cukor, Judith and Su, Chang and Adekkanattu, Prakash and Brandt, Pascal and Jiang, Guoqian and Kiefer, Richard C and Luo, Yuan and Rasmussen, Luke V and Xu, Jie and Xiao, Yunyu and Alexopoulos, George and Pathak, Jyotishman	RAYYAN-INCLUSION: {"felix camarade"=>"Excluded"}	10.1176/appi.prcp.20220015
494	Treatment Outcome of Patients With Early Stage Cervical Cancer Treated With Laparotomy Compared to Robotically-Assisted Laparoscopic Approach.	2015	Journal of minimally invasive gynecology	Seader, K A and Hashemi, E A and Sommers, G and Anderson, P S	RAYYAN-INCLUSION: {"felix camarade"=>"Excluded"}	10.1016/j.jmig.2015.08.812
495	Polymorphisms of methylenetetrahydrofolate reductase gene as the genetic predispositions of coronary artery diseases in eastern India.	2010	Journal of cardiovascular disease research	Dhar, Soujatya and Chatterjee, Sumana and Ray, Saumitra and Dutta, Anjanlal and Sengupta, Bani and Chakrabarti, Shila	RAYYAN-INCLUSION: {"felix camarade"=>"Excluded"}	10.4103/0975-3583.70922
496	Emerging Challenges in Staphylococcus aureus Bloodstream Infections: Insights from Coagulase Typing, Toxin Genes, and Antibiotic Resistance Patterns.	2023	Advances in medicine	Zamani, Samira and Dadashi, Masoud and Bahonar, Sara and Haghighi, Mehrdad and Kakavandi, Sareh and Hashemi, Ali and Nasiri, Mohammad Javad and Hajikhani, Bahareh and Goudarzi, Mehdi	RAYYAN-INCLUSION: {"felix camarade"=>"Excluded"}	10.1155/2023/7041159
497	C-reactive protein gene rs1205 polymorphism is associated with low-grade chronic inflammation in postmenopausal women.	2020	Women's midlife health	de Santis, Iriane Prado and Lindenau, Juliana Dal-Ri and Ramos, Ramon Bossardi and Silva, Thais Rasia and Casanova, Gislaine and Oppermann, Karen and Spritzer, Poli Mara	RAYYAN-INCLUSION: {"felix camarade"=>"Excluded"}	10.1186/s40695-020-00051-2
498	SLC30A8 (ZnT8) Polymorphism is Associated with Young Age at Type 1 Diabetes Onset.	2008	The review of diabetic studies : RDS	Gohlke, Henning and Ferrari, Uta and Koczwara, Kerstin and Bonifacio, Ezio and Illig, Thomas and Ziegler, Anette-G	RAYYAN-INCLUSION: {"felix camarade"=>"Excluded"}	10.1900/RDS.2008.5.25
499	Cryotherapy in treatment of keloids: evaluation of factors affecting treatment outcome.	2012	Journal of cutaneous and aesthetic surgery	Barara, Meenu and Mendiratta, Vibhu and Chander, Ram	RAYYAN-INCLUSION: {"felix camarade"=>"Excluded"}	10.4103/0974-2077.101376
500	Balancing selection and the functional effects of shared polymorphism in cryptic Daphnia species.	2024	bioRxiv : the preprint server for biology	Murray, Connor S and Karram, Madison and Bass, David J and Doceti, Madison and Becker, Dorthe and Nunez, Joaquin C B and Ratan, Aakrosh and Bergland, Alan O	RAYYAN-INCLUSION: {"felix camarade"=>"Excluded"}	10.1101/2024.04.16.589693
501	Haplotype analysis of the 5,10-methylenetetrahydrofolate reductase (MTHFR) c.1298A>C (E429A) polymorphism.	2011	BMC research notes	Semmler, Alexander and Moskau, Susanna and Lutz, Holger and Meyer, Peter and Linnebank, Michael	RAYYAN-INCLUSION: {"felix camarade"=>"Excluded"}	10.1186/1756-0500-4-439
502	Untangling the Genetic Threads of Alzheimer's: Insights into Risk Factors and Biomarkers.	2025	Current gene therapy	Naiyeri, Atabak and Moqadami, Amin and Khalaj-Kondori, Mohammad	RAYYAN-INCLUSION: {"felix camarade"=>"Excluded"}	10.2174/0115665232338503241227111640
503	Classification tree for detection of single-nucleotide polymorphism (SNP)-by-SNP interactions related to heart disease: Framingham Heart Study.	2009	BMC proceedings	Yao, Li and Zhong, Wenjun and Zhang, Zhumin and Maenner, Matthew J and Engelman, Corinne D	RAYYAN-INCLUSION: {"felix camarade"=>"Excluded", "Jean Paul "=>"Excluded"}
504	Antiplasmodial Properties and Bioassay-Guided Fractionation of Ethyl Acetate Extracts from Carica papaya Leaves.	2011	Journal of parasitology research	Melariri, Paula and Campbell, William and Etusim, Paschal and Smith, Peter	RAYYAN-INCLUSION: {"felix camarade"=>"Excluded", "Jean Paul "=>"Excluded"}	10.1155/2011/104954
505	Clinical characteristics and treatment outcome of patients with isochromosome 17q (i17q) abnormality and myeloid neoplasms: A single center experience.	2018	Leukemia research reports	Ganguly, Siddhartha and Uvodich, Mason and Dias, Ajoy and McGuirk, Joseph P	RAYYAN-INCLUSION: {"felix camarade"=>"Excluded", "Jean Paul "=>"Excluded"}	10.1016/j.lrr.2018.06.002
506	Fibrillar alpha-synuclein toxicity depends on functional lysosomes.	2020	The Journal of biological chemistry	Guiney, Stephanie J and Adlard, Paul A and Lei, Peng and Mawal, Celeste H and Bush, Ashley I and Finkelstein, David I and Ayton, Scott	RAYYAN-INCLUSION: {"Jean Paul "=>"Excluded"}	10.1074/jbc.RA120.013428
507	Autophagy Blockade Sensitizes Prostate Cancer Cells towards Src Family Kinase Inhibitors.	2010	Genes & cancer	Wu, Zhaoju and Chang, Pei-Ching and Yang, Joy C and Chu, Cheng-Ying and Wang, Ling-Yu and Chen, Nien-Tsu and Ma, Ai-Hong and Desai, Sonal J and Lo, Su Hao and Evans, Christopher P and Lam, Kit S and Kung, Hsing-Jien	RAYYAN-INCLUSION: {"Jean Paul "=>"Excluded"}	10.1177/1947601909358324
508	While prediction of treatment outcome is possible on day 4, the technical epidural approach and steroid selection may make a difference.	2025	Interventional pain medicine	Tavelli, Bensu and Sekizkardes Tutuncu, Merve and Sencan, Savas and Kokar, Serdar and Gunduz, Osman Hakan	RAYYAN-INCLUSION: {"Jean Paul "=>"Excluded"}	10.1016/j.inpm.2025.100544
509	Virtual-screening workflow tutorials and prospective results from the Teach-Discover-Treat competition 2014 against malaria.	2017	F1000Research	Riniker, Sereina and Landrum, Gregory A and Montanari, Floriane and Villalba, Santiago D and Maier, Julie and Jansen, Johanna M and Walters, W Patrick and Shelat, Anang A	RAYYAN-INCLUSION: {"Jean Paul "=>"Excluded"}	10.12688/f1000research.11905.2
510	What is Our Development Progress for the Treatment Outcome of Newborn with Intestinal Atresia and Stenosis in a Period of 28 Years?	2013	North American journal of medical sciences	Akkoyun, Ibrahim and Erdogan, Derya and Cavusoglu, Yusuf Hakan and Tutun, Ozden	RAYYAN-INCLUSION: {"Jean Paul "=>"Excluded"}	10.4103/1947-2714.107539
511	WITHDRAWN: Treatment outcome of visual feedback training in an adult patient with habitual toe walking.	2014	European journal of physical and rehabilitation medicine	Pelykh, O and Klein, A M and Feist-Pagenstert, I and Schlick, C and Ilmberger, J	RAYYAN-INCLUSION: {"Jean Paul "=>"Excluded"}
512	Treatment Outcome and Associated Factors among Tuberculosis Patients in Debre Tabor, Northwestern Ethiopia: A Retrospective Study.	2016	Tuberculosis research and treatment	Melese, Addisu and Zeleke, Balew and Ewnete, Biniam	RAYYAN-INCLUSION: {"Darius"=>"Excluded", "Jean Paul "=>"Excluded"}	10.1155/2016/1354356
513	Genetic analysis: Therapeutic drug monitoring of metformin and glimepiride on diabetic patients' plasma including genetic polymorphism.	2024	Journal of advanced pharmaceutical technology & research	Ibrahim, Areen and Odeh, Mohanad and Mallah, Eyad and Abu-Qatouseh, Luay and Awaad, Ahmad Abu and Ahmad, Mohammad I A and Shdifat, Amjad and Saleh, Soadad and Al Hyari, Muwafaq and Khadra, Ibrahim and Omari, Khaled W and Arafat, Tawfiq	RAYYAN-INCLUSION: {"Jean Paul "=>"Excluded"}	10.4103/JAPTR.JAPTR_99_24
514	Direct long read visualization reveals metabolic interplay between two antimalarial drug targets.	2023	bioRxiv : the preprint server for biology	Liu, Shiwei and Ebel, Emily R and Luniewski, Aleksander and Zulawinska, Julia and Simpson, Mary Lewis and Kim, Jane and Ene, Nnenna and Braukmann, Thomas Werner Anthony and Congdon, Molly and Santos, Webster and Yeh, Ellen and Guler, Jennifer L	RAYYAN-INCLUSION: {"Jean Paul "=>"Excluded"}	10.1101/2023.02.13.528367
515	Prevalence of malaria and quantification of cytokine levels during infection in East Nile locality, Khartoum State: a cross-sectional study.	2019	F1000Research	Barkat, Hwida and Abd Alla, Ahmed Bakheet and Galander, Ahmed and Salah, Tagwa and Elfaki, Tayseer and Nasir, Ali	RAYYAN-INCLUSION: {"felix camarade"=>"Excluded"}	10.12688/f1000research.19217.2
516	Protective targets of PfSPZ vaccines identified from whole-genome sieve analysis of isolates from malaria vaccine efficacy trials in West Africa.	2025	medRxiv : the preprint server for health sciences	Dwivedi, Ankit and Scalsky, Ryan J and Harris, David G and Stabler, Thomas C and Shrestha, Biraj and Joshi, Sudhaunshu and Gandhi, Chakshu and Munro, James B and Ifeonu, Olukemi O and Ouedraogo, Alphonse and Tiono, Alfred B and Coulibaly, Drissa and Ouattara, Amed and Richie, Thomas L and Sim, B Kim Lee and Plowe, Christopher V and Lyke, Kirsten E and Takala-Harrison, Shannon and Hoffman, Stephen…	RAYYAN-INCLUSION: {"felix camarade"=>"Excluded"}	10.1101/2025.03.04.25323352
517	Gametocyte carriage in an era of changing malaria epidemiology: A 19-year analysis of a malaria longitudinal cohort.	2019	Wellcome open research	Muthui, Michelle K and Mogeni, Polycarp and Mwai, Kennedy and Nyundo, Christopher and Macharia, Alex and Williams, Thomas N and Nyangweso, George and Wambua, Juliana and Mwanga, Daniel and Marsh, Kevin and Bejon, Philip and Kapulu, Melissa C	RAYYAN-INCLUSION: {"felix camarade"=>"Excluded"}	10.12688/wellcomeopenres.15186.1
518	Comparative assessment of malaria rapid diagnostic tests (RDT) in Ibadan, Nigeria.	2017	MalariaWorld journal	Ilesanmi, Rose I and Olalubi, Oluwasogo A and Adetunde, Oluwasegun T and Ilesanmi, Ayodele O and Effedua, Hyacinth and Amoo, Abimbola O	RAYYAN-INCLUSION: {"Jean Paul "=>"Excluded"}
519	A Probabilistic Synthesis of Malaria Epidemiology: Exposure, Infection, Parasite Densities, and Detection.	2025	medRxiv : the preprint server for health sciences	Henry, John M and Carter, Austin R and Wu, Sean L and Smith, David L	RAYYAN-INCLUSION: {"Jean Paul "=>"Excluded"}	10.1101/2025.03.24.25324561
520	Challenges to clinical research in a rural african hospital; a personal perspective from Tanzania.	2014	Tropical medicine and health	Nadjm, Behzad	RAYYAN-INCLUSION: {"Jean Paul "=>"Excluded"}	10.2149/tmh.2014-S09
521	Angiotensin-converting enzyme gene polymophism in adult primary focal segmental glomerulosclerosis.	2014	Journal of clinical medicine research	Mohd, Rozita and Wahab, Zaimi Abdul and Cader, Rizna and Gafor, Halim A and Radzi, Azizah Md and Shah, Shamsul Azhar and Tong, Norella Kong Chiew	RAYYAN-INCLUSION: {"Jean Paul "=>"Excluded"}	10.14740/jocmr1550w
522	The Malaria System MicroApp: A New, Mobile Device-Based Tool for Malaria Diagnosis.	2017	JMIR research protocols	Oliveira, Allisson Dantas and Prats, Clara and Espasa, Mateu and Zarzuela Serrat, Francesc and Montanola Sales, Cristina and Silgado, Aroa and Codina, Daniel Lopez and Arruda, Mercia Eliane and I Prat, Jordi Gomez and Albuquerque, Jones	RAYYAN-INCLUSION: {"Jean Paul "=>"Excluded"}	10.2196/resprot.6758
523	Progressive heterogeneity of enlarged and irregularly shaped apicoplasts in P. falciparum persister blood stages after drug treatment.	2024	bioRxiv : the preprint server for biology	Micchelli, Chiara E and Percopo, Caroline and Traver, Maria and Brzostowski, Joseph and Amin, Shuchi N and Prigge, Sean T and Sa, Juliana M and Wellems, Thomas E	RAYYAN-INCLUSION: {"Jean Paul "=>"Excluded"}	10.1101/2024.01.03.574077
524	High-density Peptide Arrays Help to Identify Linear Immunogenic B-cell Epitopes in Individuals Naturally Exposed to Malaria Infection.	2019	Molecular & cellular proteomics : MCP	Jaenisch, Thomas and Heiss, Kirsten and Fischer, Nico and Geiger, Carolin and Bischoff, F Ralf and Moldenhauer, Gerhard and Rychlewski, Leszek and Sie, Ali and Coulibaly, Boubacar and Seeberger, Peter H and Wyrwicz, Lucjan S and Breitling, Frank and Loeffler, Felix F	RAYYAN-INCLUSION: {"Jean Paul "=>"Excluded"}	10.1074/mcp.RA118.000992
525	Malaria parasites require a divergent heme oxygenase for apicoplast gene expression and biogenesis.	2024	bioRxiv : the preprint server for biology	Blackwell, Amanda Mixon and Jami-Alahmadi, Yasaman and Nasamu, Armiyaw S and Kudo, Shota and Senoo, Akinobu and Slam, Celine and Tsumoto, Kouhei and Wohlschlegel, James A and Caaveiro, Jose M M and Goldberg, Daniel E and Sigala, Paul A	RAYYAN-INCLUSION: {"Jean Paul "=>"Excluded"}	10.1101/2024.05.30.596652
526	Systematic identification of inter-chromosomal interaction networks supports the existence of RNA factories.	2023	bioRxiv : the preprint server for biology	Hristov, Borislav Hrisimirov and Noble, William Stafford and Bertero, Alessandro	RAYYAN-INCLUSION: {"Jean Paul "=>"Excluded"}	10.1101/2023.09.21.558852
527	276G>T Polymorphism of the ADIPOQ Gene Influences Plasma Adiponectin in Type 2 Diabetes Patients but Is Not Predictive for Presence of Type 2 Diabetes in a Caucasian Cohort from Romania.	2012	Maedica	Kacso, Ina Maria and Farcas, Marius Florin and Pop, Ioan Victor and Bondor, Cosmina Ioana and Potra, Alina Ramona and Moldovan, Diana and Rusu, Crina and Nita, Cristina and Gherman, Caprioara Mirela and Hancu, Nicolae Dumitru	RAYYAN-INCLUSION: {"felix camarade"=>"Excluded"}
528	Prevalence of osteoporosis and vitamin D receptor gene polymorphisms (FokI) in an Iranian general population based study (Kurdistan) (IMOS).	2015	Medical journal of the Islamic Republic of Iran	Mohammadi, Zahra and Keshtkar, Abbasali and Fayyazbakhsh, Fateme and Ebrahimi, Mehdi and Amoli, Mahsa M and Ghorbani, Mostafa and Khashayar, Patricia and Dini, Mahboubeh and Ebrahimi-Rad, Mina and Larijani, Bagher	RAYYAN-INCLUSION: {"felix camarade"=>"Excluded"}
529	A study of blood serotonin and serotonin transporter promoter variant (5-HTTLPR) polymorphism in Egyptian autistic children.	2015	Advanced biomedical research	Meguid, Nagwa A and Gebril, Ola H and Khalil, Rehab O	RAYYAN-INCLUSION: {"felix camarade"=>"Excluded"}	10.4103/2277-9175.156658
530	Vitamin B Therapy, Methionine Synthase and Cystathionine Beta-Synthase (CBS) Gene Polymorphisms, and Their Impact on Homocysteine and Cardiovascular Events in Ischemic Stroke With Normal Renal Function: A Randomized Controlled Trial.	2025	Cureus	Kataria, Neetu and Kalyani, Vasantha C and Yadav, Shashi Ranjan Mani and Singh, Mritunjai and Mirza, Anissa A and Kumar, Nitesh and Kumar, Niraj	RAYYAN-INCLUSION: {"felix camarade"=>"Excluded"}	10.7759/cureus.86727
531	25th National and 11th International Annual Congress on Research and Technology of Iranian Medical Sciences Students, Urmia, Iran, 5-7 September, 2024.	2024	Iranian biomedical journal	Khakbaz, Amirhossein and Akbari, Ali and Naseri, Nahid and Vosoughi, Sajad and Fard Moghada, Nazanin	RAYYAN-INCLUSION: {"felix camarade"=>"Excluded"}
532	Symptom dimensions in obsessive-compulsive disorder as predictors of neurobiology and treatment response.	2018	Current treatment options in psychiatry	Thorsen, Anders Lillevik and Kvale, Gerd and Hansen, Bjarne and van den Heuvel, Odile A	RAYYAN-INCLUSION: {"felix camarade"=>"Excluded"}	10.1007/s40501-018-0142-4
533	MTHFR polymorphisms in Puerto Rican children with isolated congenital heart disease and their mothers.	2010	International journal of genetics and molecular biology	Garcia-Fragoso, Lourdes and Garcia-Garcia, Ines and Leavitt, Gloria and Renta, Jessicca and Ayala, Miguel A and Cadilla, Carmen L	RAYYAN-INCLUSION: {"felix camarade"=>"Excluded"}
534	Subtelomeric chromosomal rearrangements in a large cohort of unexplained intellectually disabled individuals in Indonesia: A clinical and molecular study.	2013	Indian journal of human genetics	Mundhofir, Farmaditya E P and Nillesen, Willy M and Van Bon, Bregje W M and Smeets, Dominique and Pfundt, Rolph and van de Ven-Schobers, Gaby and Ruiterkamp-Versteeg, Martina and Winarni, Tri I and Hamel, Ben C J and Yntema, Helger G and Faradz, Sultana M H	RAYYAN-INCLUSION: {"felix camarade"=>"Excluded"}
535	The Curative and Prophylactic Effects of Xylopic Acid on Plasmodium berghei Infection in Mice.	2013	Journal of parasitology research	Boampong, J N and Ameyaw, E O and Aboagye, B and Asare, K and Kyei, S and Donfack, J H and Woode, E	RAYYAN-INCLUSION: {"felix camarade"=>"Excluded"}	10.1155/2013/356107
536	Association of Novel ALX4 Gene Polymorphisms with Antidepressant Treatment Response: Findings from the CO-MED Trial.	2018	Molecular neuropsychiatry	Gadad, Bharathi S and Raj, Prithvi and Jha, Manish K and Carmody, Thomas and Dozmorov, Igor and Mayes, Taryn L and Wakeland, Edward K and Trivedi, Madhukar H	RAYYAN-INCLUSION: {"felix camarade"=>"Excluded"}	10.1159/000487321
537	Cardiac Toxicity of Chloroquine or Hydroxychloroquine in Patients With COVID-19: A Systematic Review and Meta-regression Analysis.	2021	Mayo Clinic proceedings. Innovations, quality & outcomes	Tleyjeh, Imad M and Kashour, Zakariya and AlDosary, Oweida and Riaz, Muhammad and Tlayjeh, Haytham and Garbati, Musa A and Tleyjeh, Rana and Al-Mallah, Mouaz H and Sohail, M Rizwan and Gerberi, Dana and Bin Abdulhak, Aref A and Giudicessi, John R and Ackerman, Michael J and Kashour, Tarek	RAYYAN-INCLUSION: {"felix camarade"=>"Excluded"}	10.1016/j.mayocpiqo.2020.10.005
538	Availability and utilization of the WHO recommended priority lifesaving medicines for under five-year old children in public health facilities in Uganda: a cross-sectional survey.	2015	Journal of pharmaceutical policy and practice	Nsabagasani, Xavier and Ogwal-Okeng, Jasper and Mbonye, Anthony and Ssengooba, Freddie and Muhumuza, Simon and Hansen, Ebba Holme	RAYYAN-INCLUSION: {"felix camarade"=>"Excluded"}	10.1186/s40545-015-0038-2
539	Study protocol for a cluster-randomized split-plot design trial to assess the effectiveness of targeted active malaria case detection among high-risk populations in Southern Lao PDR (the AcME-Lao study).	2019	Gates open research	Lover, Andrew A and Dantzer, Emily and Hocini, Sophia and Estera, Ronaldo and Rerolle, Francois and Smith, Jennifer L and Hwang, Jimee and Gosling, Roly and Yukich, Joshua and Greenhouse, Bryan and Jacobson, Jerry and Phetsouvanh, Rattanaxay and Hongvanthong, Bouasy and Bennett, Adam	RAYYAN-INCLUSION: {"felix camarade"=>"Excluded"}	10.12688/gatesopenres.13088.1
540	Impact of oxidative stress in response to malarial infection during pregnancy: Complications, histological changes, and pregnancy outcomes.	2022	Tropical parasitology	Chandrashekhar, Valleesha N and Punnath, Kishore and Dayanand, Kiran K and Kakkilaya, Srinivas B and Jayadev, Poornima and Kumari, Suchetha N and Achur, Rajeshwara N and Gowda, D Channe	RAYYAN-INCLUSION: {"felix camarade"=>"Excluded"}	10.4103/tp.TP_18_20
541	Effectiveness and safety of intermittent preventive treatment for malaria using either dihydroartemisinin-piperaquine or artesunate-amodiaquine in reducing malaria related morbidities and improving cognitive ability in school-aged children in Tanzania: A study protocol for a controlled randomised...	2020	Contemporary clinical trials communications	Makenga, Geofrey and Baraka, Vito and Francis, Filbert and Nakato, Swabra and Gesase, Samwel and Mtove, George and Madebe, Rashid and Kyaruzi, Edna and Minja, Daniel T R and Lusingu, John P A and Van Geertruyden, Jean-Pierre	RAYYAN-INCLUSION: {"felix camarade"=>"Excluded"}	10.1016/j.conctc.2020.100546
542	Comparison of gdh polymerase chain reaction-restriction fragment length polymorphism and tpi assemblage-specific primers for characterization of Giardia intestinalis in children.	2022	Tropical parasitology	Elhadad, Heba and Abdo, Sarah and Salem, Aziza I and Mohamed, Mostafa A and El-Taweel, Hend A and El-Abd, Eman A	RAYYAN-INCLUSION: {"felix camarade"=>"Excluded"}	10.4103/tp.tp_28_21
543	Placental Malaria Induces a Unique Methylation Profile Associated with Fetal Growth Restriction.	2024	bioRxiv : the preprint server for biology	Ozarslan, Nida and Mong, Corina and Ategeka, John and Li, Lin and Buarpung, Sirirak and Robinson, Joshua F and Kizza, Jimmy and Kakuru, Abel and Kamya, Moses R and Dorsey, Grant and Rosenthal, Phillip J and Gaw, Stephanie L	RAYYAN-INCLUSION: {"felix camarade"=>"Excluded"}	10.1101/2024.05.09.593431
544	Two mosquito salivary antigens demonstrate promise as biomarkers of recent exposure to P. falciparum infected mosquito bites.	2024	medRxiv : the preprint server for health sciences	Lapidus, Sarah and Goheen, Morgan M and Sy, Mouhamad and Deme, Awa B and Ndiaye, Ibrahima Mbaye and Diedhiou, Younous and Mbaye, Amadou Moctar and Hagadorn, Kelly A and Sene, Seynabou Diouf and Pouye, Mariama Nicole and Thiam, Laty Gaye and Ba, Aboubacar and Guerra, Noemi and Mbengue, Alassane and Raduwan, Hamidah and Vigan-Womas, Ines and Parikh, Sunil and Ko, Albert I and Ndiaye, Daouda and Fik…	RAYYAN-INCLUSION: {"felix camarade"=>"Excluded"}	10.1101/2024.04.20.24305430
545	Malaria species positivity rates among symptomatic individuals across regions of differing transmission intensities in Mainland Tanzania.	2023	medRxiv : the preprint server for health sciences	Popkin Hall, Zachary R and Seth, Misago D and Madebe, Rashid A and Budodo, Rule and Bakari, Catherine and Francis, Filbert and Pereus, Dativa and Giesbrecht, David J and Mandara, Celine I and Mbwambo, Daniel and Aaron, Sijenunu and Lazaro, Samwel and Bailey, Jeffrey A and Juliano, Jonathan J and Ishengoma, Deus S	RAYYAN-INCLUSION: {"felix camarade"=>"Excluded"}	10.1101/2023.09.19.23295562
546	Acute Epstein Barr Virus is a risk factor for severe malaria in infants under 24 months.	2025	medRxiv : the preprint server for health sciences	Cheng, Wayne T and Fogang, Balotin and Jain, Aarti and Davies, D Huw and Felgner, Philip L and Eboumbou, Carole and Koki, Paul N and Speck, Samuel H and Joyner, Chester J and Ayong, Lawrence S and Lamb, Tracey J	RAYYAN-INCLUSION: {"felix camarade"=>"Excluded"}	10.1101/2025.04.29.25326585
547	Structural comparisons of host and African swine fever virus dUTPases reveal new clues for inhibitor development.	2020	The Journal of biological chemistry	Liang, Rui and Wang, Gang and Zhang, Ding and Ye, Gang and Li, Mengxia and Shi, Yuejun and Shi, Jiale and Chen, Huanchun and Peng, Guiqing	RAYYAN-INCLUSION: {"felix camarade"=>"Excluded"}	10.1074/jbc.RA120.014005
548	Anopheles mosquito exposure is associated with age, gender and bed net use in areas in Uganda experiencing varying malaria transmission intensity.	2024	medRxiv : the preprint server for health sciences	Blanken, Sara Lynn and Kilama, Maxwell and Ramjith, Jordache and Musiime, Alex K and Lanke, Kjerstin and Ayo, Daniel and Huijbers, Kristiaan and Hofste, Tom and Conrad, Melissa and Krezanoski, Paul and Dorsey, Grant and Kamya, Moses R and Arinaitwe, Emmanuel and Bousema, Teun	RAYYAN-INCLUSION: {"felix camarade"=>"Excluded"}	10.1101/2024.12.12.24318757
549	Performance and usability evaluation of three LDH-based malaria rapid diagnostic tests in Kedougou, Senegal.	2024	medRxiv : the preprint server for health sciences	Sambe, Babacar Souleymane and Zobrist, Stephanie and Sheahan, William and Soni, Divya and Diagne, Aissatou and Sarr, Ibrahima and Diatta, Arona Sabene and Mbacke Diaw, Serigne Ousmane and Golden, Allison and Slater, Hannah and Jang, Ihn Kyung and Roa, Nerie and Pal, Sampa and Sarr, Fatoumata Diene and Faye, Joseph and Vigan-Womas, Ines and Dieye, Yakou and Cisse, Moustapha and Domingo, Gonzalo J …	RAYYAN-INCLUSION: {"felix camarade"=>"Excluded"}	10.1101/2024.12.12.24318945
550	Clinico-laboratory profile of severe Plasmodium vivax malaria in a tertiary care centre in Kolkata.	2013	Tropical parasitology	Sarkar, Debojyoti and Ray, Sayantan and Saha, Manjari and Chakraborty, Amitava and Talukdar, Arunansu	RAYYAN-INCLUSION: {"felix camarade"=>"Excluded"}	10.4103/2229-5070.113912
551	Progression of the canonical reference malaria parasite genome from 2002-2019.	2019	Wellcome open research	Bohme, Ulrike and Otto, Thomas D and Sanders, Mandy and Newbold, Chris I and Berriman, Matthew	RAYYAN-INCLUSION: {"felix camarade"=>"Excluded"}	10.12688/wellcomeopenres.15194.1
552	Proximate Family Biosocial Variables Associated with Severe Malaria Disease among Under-Five Children in Resource-Poor Setting of a Rural Hospital in Eastern Nigeria.	2013	Journal of family medicine and primary care	Iloh, Gabriel Uche Pascal and Chuku, Abali and Amadi, Agwu Nkwa and Ofoedu, John Nnaemeka	RAYYAN-INCLUSION: {"Jean Paul "=>"Excluded"}	10.4103/2249-4863.120739
553	Expression of the Fab enzymes (Fab I and Fab Z) from Plasmodium falciparum after exposure to Artemisia afra plant extracts and drugs screening.	2023	Journal of parasitic diseases : official organ of the Indian Society for Parasitology	Kane, Ndeye Fatou and Kyama, Mutinda Cleophas and Nganga, Joseph Kangethe and Hassanali, Ahmed and Diallo, Mouhamadou and Kimani, Francis T	RAYYAN-INCLUSION: {"Jean Paul "=>"Excluded", "Nicolas"=>"Excluded"}	10.1007/s12639-022-01537-8
554	Malaria surveillance amongst pregnant women attending antenatal care in private hospitals in Onitsha metropolis, South Eastern Nigeria.	2022	MalariaWorld journal	Ikegbunam, Moses N and Uba, Chibuzo and Flugge, Judith and Abone, Harrison and Ezeagwuna, Dorothy and Ushie, Simeon and Esimone, Charles	RAYYAN-INCLUSION: {"Jean Paul "=>"Excluded", "Nicolas"=>"Excluded"}
555	Susceptibility to febrile malaria is associated with an inflammatory gut microbiome.	2024	Research square	Schmidt, Nathan and Van Den Ham, Kristin and Bower, Layne and Li, Shanping and Lorenzi, Hernan and Doumbo, Safiatou and Doumtabe, Didier and Kayentao, Kassoum and Ongoiba, Aissata and Traore, Boubacar and Crompton, Peter	RAYYAN-INCLUSION: {"Jean Paul "=>"Excluded", "Nicolas"=>"Excluded"}	10.21203/rs.3.rs-3974068/v1
556	Pregnancy-associated malaria in a rural community of ghana.	2009	Ghana medical journal	Ofori, Mf and Ansah, E and Agyepong, I and Ofori-Adjei, D and Hviid, L and Akanmori, Bd	RAYYAN-INCLUSION: {"Jean Paul "=>"Excluded", "Nicolas"=>"Excluded"}
557	Employing Hexahydroquinolines as PfCDPK4 Inhibitors to Combat Malaria Transmission: An Advanced Computational Approach.	2024	Advances and applications in bioinformatics and chemistry : AABC	Oduselu, Gbolahan O and Elebiju, Oluwadunni F and Ogunnupebi, Temitope A and Akash, Shopnil and Ajani, Olayinka O and Adebiyi, Ezekiel	RAYYAN-INCLUSION: {"Jean Paul "=>"Excluded", "Nicolas"=>"Excluded"}	10.2147/AABC.S476404
558	Acquired antibody responses against merozoite surface protein-119 antigen during Plasmodium falciparum and P.vivax infections in South Indian city of Mangaluru.	2021	Journal of parasitic diseases : official organ of the Indian Society for Parasitology	Punnath, Kishore and Dayanand, Kiran K and Midya, Vishal and Chandrashekar, Valleesha N and Achur, Rajeshwara N and Kakkilaya, Srinivas B and Ghosh, Susanta K and Kumari, Suchetha N and Gowda, D Channe	RAYYAN-INCLUSION: {"Jean Paul "=>"Excluded", "Nicolas"=>"Excluded"}	10.1007/s12639-020-01288-4
559	Individual-level variations in malaria susceptibility and acquisition of clinical protection.	2021	Wellcome open research	Valletta, John Joseph and Addy, John W G and Reid, Adam J and Ndungu, Francis M and Bediako, Yaw and Mwacharo, Jedida and Mohammed, Khadija Said and Musyoki, Jennifer and Ngoi, Joyce Mwongeli and Wambua, Joshua and Otieno, Edward and Berriman, Matt and Bejon, Philip and Marsh, Kevin and Langhorne, Jean and Newbold, Chris I and Recker, Mario	RAYYAN-INCLUSION: {"Darius"=>"Excluded", "Nicolas"=>"Excluded"} | RAYYAN-EXCLUSION-REASONS: Preprint	10.12688/wellcomeopenres.16524.3
560	Prevalence of submicroscopic Plasmodium falciparum infections in asymptomatic children in low transmission settings in Bagamoyo, Tanzania.	2016	MalariaWorld journal	Sumari, Deborah and Mugasa, Joseph and Selemani, Majige and Shekalaghe, Seif and Mugittu, Kefas and Gwakisa, Paul	RAYYAN-INCLUSION: {"felix camarade"=>"Excluded"}	10.5281/zenodo.10798301
561	Diversity, resistance and vector competence of endophilic anophelines from southern Ghana.	2015	MalariaWorld journal	Osae, Michael and Kwawukume, Alessi and Wilson, Michael and Wilson, David and Koekemoer, Lizette L	RAYYAN-INCLUSION: {"Darius"=>"Excluded", "Nicolas"=>"Excluded"}	10.5281/zenodo.10876351
562	A superhydrophobic cone to facilitate the xenomonitoring of filarial parasites, malaria, and trypanosomes using mosquito excreta/feces.	2017	Gates open research	Cook, Darren A N and Pilotte, Nils and Minetti, Corrado and Williams, Steven A and Reimer, Lisa J	RAYYAN-INCLUSION: {"Nicolas"=>"Excluded"}	10.12688/gatesopenres.12749.2
563	The role of haematological parameters in predicting malaria with special emphasis on neutrophil lymphocyte count ratio and monocyte lymphocyte ratio: A single Institutional experience.	2016	Tropical parasitology	Philipose, Cheryl Sarah and Umashankar, T	RAYYAN-INCLUSION: {"Nicolas"=>"Excluded"}
564	An In-Solution Hybridisation Method for the Isolation of Pathogen DNA from Human DNA-rich Clinical Samples for Analysis by NGS.	2012	The open genomics journal	Smith, Miriam and Campino, Susana and Gu, Yong and Clark, Taane G and Otto, Thomas D and Maslen, Gareth and Manske, Magnus and Imwong, Mallika and Dondorp, Arjen M and Kwiatkowski, Dominic P and Quail, Michael A and Swerdlow, Harold	RAYYAN-INCLUSION: {"Darius"=>"Excluded"}	10.2174/1875693X01205010018
565	Structure guided mimicry of an essential P. falciparum receptor-ligand complex enhances cross neutralizing antibodies.	2023	Research square	Srinivasan, Prakash and Yanik, Sean and Venkatesh, Varsha and Parker, Michelle and Diouf, Ababacar and Sarkar, Deepti and Miura, Kazutoyo and Long, Carole and Boulanger, Martin	RAYYAN-INCLUSION: {"Darius"=>"Excluded"}	10.21203/rs.3.rs-2733434/v1
566	Beijing strains of Mycobacterium tuberculosis in smear-positive tuberculosis patients in North-West and West of Iran.	2016	Advanced biomedical research	Sahebi, Leyla and Ansarin, Khalil and Hoffner, Sven and Mohajeri, Parviz and Mohammadi, Abolghasem	RAYYAN-INCLUSION: {"Darius"=>"Excluded"}	10.4103/2277-9175.190982
567	Quality assurance of malaria rapid diagnostic tests: An aid in malaria elimination.	2023	The Indian journal of medical research	Srivastava, Bina and Sharma, Supriya and Ahmed, Naseem and Kumari, Preeti and Gahtori, Renuka and Sinha, Swati and Kumar, Sandeep and Sanalkumar, M and Mahale, Paras and Swarnkar, Deendayal and Anvikar, Anupkumar R	RAYYAN-INCLUSION: {"Darius"=>"Excluded"}	10.4103/ijmr.ijmr_2262_21
568	A study on multi-organ dysfunction syndrome in malaria using sequential organ failure assessment score.	2020	Tropical parasitology	Bhutani, Amish and Kaushik, Rajeev Mohan and Kaushik, Reshma	RAYYAN-INCLUSION: {"Darius"=>"Excluded"}	10.4103/tp.TP_12_19
569	Analytic optimization of Plasmodium falciparum marker gene haplotype recovery from amplicon deep sequencing of complex mixtures.	2023	medRxiv : the preprint server for health sciences	Lapp, Zena and Freedman, Elizabeth and Huang, Kathie and Markwalter, Christine F and Obala, Andrew A and Prudhomme-O'Meara, Wendy and Taylor, Steve M	RAYYAN-INCLUSION: {"Darius"=>"Excluded"} | RAYYAN-EXCLUSION-REASONS: Review	10.1101/2023.08.17.23294237
570	Antibody responses to the RTS,S/AS01E vaccine and Plasmodium falciparum antigens after a booster dose within the phase 3 trial in Mozambique.	2020	NPJ vaccines	Sanchez, Lina and Vidal, Marta and Jairoce, Chenjerai and Aguilar, Ruth and Ubillos, Itziar and Cuamba, Inocencia and Nhabomba, Augusto J and Williams, Nana Aba and Diez-Padrisa, Nuria and Cavanagh, David and Angov, Evelina and Coppel, Ross L and Gaur, Deepak and Beeson, James G and Dutta, Sheetij and Aide, Pedro and Campo, Joseph J and Moncunill, Gemma and Dobano, Carlota	RAYYAN-INCLUSION: {"Darius"=>"Excluded"}	10.1038/s41541-020-0192-7
571	Monitoring the density of Plasmodium spp. gametocytes in isolates from patient samples in the region of Porto Velho, Rondonia.	2023	3 Biotech	do Nascimento Martinez, Leandro and Silva, Deyse Conrado and Brilhante-da-Silva, Nairo and da Silva Rodrigues, Francisco Lurdevanhe and de Lima, Alzemar Alves and Tada, Mauro Shugiro and Costa, Joana D 'Arc Neves	RAYYAN-INCLUSION: {"felix camarade"=>"Excluded", "Nicolas"=>"Excluded"}	10.1007/s13205-023-03822-6
572	Estimating the relative contribution of parasitic infections and nutrition for anaemia among school-aged children in Kenya: a subnational geostatistical analysis.	2013	BMJ open	Pullan, Rachel L and Gitonga, Carol and Mwandawiro, Charles and Snow, Robert William and Brooker, Simon J	RAYYAN-INCLUSION: {"Nicolas"=>"Excluded"}	10.1136/bmjopen-2012-001936
573	Antiviral therapies against Ebola and other emerging viral diseases using existing medicines that block virus entry.	2015	F1000Research	Long, Jason and Wright, Edward and Molesti, Eleonora and Temperton, Nigel and Barclay, Wendy	RAYYAN-INCLUSION: {"felix camarade"=>"Excluded"}	10.12688/f1000research.6085.1
574	A Novel RP-HPLC-DAD Method Development for Anti-Malarial and COVID-19 Hydroxy Chloroquine Sulfate Tablets and Profiling of In-Vitro Dissolution in Multimedia.	2020	Research square	Dongala, Thirupathi and Ettaboina, Santhosh Kumar and Katari, Naresh Kumar	RAYYAN-INCLUSION: {"felix camarade"=>"Excluded"}	10.21203/rs.3.pex-880/v2
575	Prevalence of hearing loss in newborns of mothers who had malaria and were treated with antimalaric drugs in pregnancy.	2014	The international tinnitus journal	Aurelio, Fernanda Soares and Dutra, Isis Pereira and Silva, Virginia Braz da and Sampaio, Andre Luiz Lopes and Oliveira, Carlos Augusto Costa Pires	RAYYAN-INCLUSION: {"felix camarade"=>"Excluded"}	10.5935/0946-5448.20140010
576	Venetoclax inhibits autophagy in chronic lymphocytic leukemia cells.	2023	Autophagy reports	Chen, Yongqiang and Kost, Sara E F and Yang, Xiaoyan and Banerji, Versha and Johnston, James B and Katyal, Sachin and Gibson, Spencer B	RAYYAN-INCLUSION: {"felix camarade"=>"Excluded"}	10.1080/27694127.2023.2169518
577	Efficacy of eosin B as a new antimalarial drug in a murine model.	2012	Malaria research and treatment	Zamani, Zahra and Tafreshi, Alireza Sadeghi and Nahrevanian, Hossein and Lame-Rad, Behzad and Pourfallah, Fatemeh and Eslamifar, Hossein and Sadeghi, Sedigheh and Vahabi, Farideh and Iravani, Ayda and Arjmand, Mohammad	RAYYAN-INCLUSION: {"felix camarade"=>"Excluded"}	10.1155/2012/381724
578	Molecular characterization of glucose-6-phosphate dehydrogenase deficiency in Jeddah, Kingdom of Saudi Arabia.	2011	BMC research notes	Al-Jaouni, Soad K and Jarullah, Jummanah and Azhar, Essam and Moradkhani, Kamran	RAYYAN-INCLUSION: {"felix camarade"=>"Excluded"}	10.1186/1756-0500-4-436
579	Haptoglobin polymorphism in individuals with type 2 diabetic microangiopathy.	2013	North American journal of medical sciences	Amiri, Ahmad Ahmadzadeh and Hashemi-Soteh, Mohammad Bagher and Haghshenas, Mohammad Reza and Daneshvar, Fatemeh and Rastegar, Afsaneh and Farazmand, Toraj	RAYYAN-INCLUSION: {"felix camarade"=>"Excluded"}	10.4103/1947-2714.118929
580	Prevalence Pattern of Key Polymorphisms in the Vitamin D Receptor gene among Patients of Type 2 Diabetes Mellitus in Northeast India.	2018	Indian journal of endocrinology and metabolism	Sarma, Dipti and Chauhan, Vikram Singh and Saikia, Kandarpa Kumar and Sarma, Partha and Nath, Sukanta	RAYYAN-INCLUSION: {"felix camarade"=>"Excluded"}	10.4103/ijem.IJEM_213_17
581	The CROWN Initiative: journal editors invite researchers to develop core outcomes in women's health.	2015	Maternal health, neonatology and perinatology	Khan, Khalid and Chief Editors of Journals participating in The CROWN Initiative	RAYYAN-INCLUSION: {"felix camarade"=>"Excluded"}	10.1186/s40748-014-0005-y
582	Relevance of the A1555G Mutation in the 12S rRNA Gene for Hearing Impairment in Austria.	2007	Otology & neurotology : official publication of the American Otological Society, American Neurotology Society [and] European Academy of Otology and Neurotology	Ramsebner, Reinhard and Lucas, Trevor and Schoefer, Christian and Ludwig, Martin and Baumgartner, Wolf-Dieter and Wachtler, Franz J and Kirschhofer, Karin and Frei, Klemens	RAYYAN-INCLUSION: {"felix camarade"=>"Excluded"}
583	The Relationship of Early Sleep Improvement With Response to Pharmacotherapy in Unipolar Psychotic Depression.	2023	Journal of clinical psychopharmacology	Vos, Cornelis F and Birkenhager, Tom K and Nolen, Willem A and van den Broek, Walter W and Ter Hark, Sophie E and Schellekens, Arnt F A and Verkes, Robbert-Jan and Janzing, Joost G E	RAYYAN-INCLUSION: {"felix camarade"=>"Excluded"}	10.1097/JCP.0000000000001756
584	Low expression Macrophage Migration Inhibitory Factor (MIF) alleles and tuberculosis in HIV infected South Africans.	2019	Cytokine: X	Reid, Duncan and Shenoi, Sheela and Singh, Ravesh and Wang, Max and Patel, Vinod and Das, Rituparna and Hiramen, Keshni and Moosa, Yunus and Eksteen, Francois and Moll, Anthony P and Ndung'u, Thumbi and Kasprowicz, Victoria and Leng, Lin and Friedland, Gerald H and Bucala, Richard	RAYYAN-INCLUSION: {"felix camarade"=>"Excluded"}	10.1016/j.cytox.2019.100004
585	Tuberculosis treatment and Smoking, Armenia, 2014-2016.	2017	Journal of clinical tuberculosis and other mycobacterial diseases	Balian, Dikran Raffi and Davtyan, Karapet and Balian, Andre and Grigoryan, Anna and Hayrapetyan, Armen and Davtyan, Hayk	RAYYAN-INCLUSION: {"felix camarade"=>"Excluded"}	10.1016/j.jctube.2017.04.001
586	EFHC1 mutation in Indian juvenile myoclonic epilepsy patient.	2017	Epilepsia open	Thounaojam, Romita and Langbang, Leader and Itisham, Kavish and Sobhani, Roohollah and Srivastava, Shivani and Ramanujam, Bhargavi and Verma, Ramesh and Tripathi, Manjari and Aguan, Kripamoy	RAYYAN-INCLUSION: {"felix camarade"=>"Excluded"}	10.1002/epi4.12037
587	Evaluation of mandibular incisor extraction treatment outcome in patients with bolton discrepancy using peer assessment rating index.	2012	Journal of dentistry (Tehran, Iran)	Safavi, Sm and Namazi, Ah	RAYYAN-INCLUSION: {"felix camarade"=>"Excluded"}
588	"Unraveling the role of CHRNA6, the neuronal alpha6 nicotinic acetylcholine receptor subunit".	2025	Receptors (Basel, Switzerland)	Heydary, Yasamin Hajy and Castro, Emily M and Lotfipour, Shahrdad and Leslie, Frances M	RAYYAN-INCLUSION: {"felix camarade"=>"Excluded"}	10.3390/receptors4010001
589	Characteristics of Sinus Fungus Ball: A Unique Form of Rhinosinusitis.	2018	Clinical medicine insights. Ear, nose and throat	Jiang, Rong-San and Huang, Wan-Chun and Liang, Kai-Li	RAYYAN-INCLUSION: {"felix camarade"=>"Excluded"}	10.1177/1179550618792254
590	Local Anesthetic Like Inhibition of the Cardiac Na+ Channel Nav1.5 by Chloroquine and Hydroxychloroquine.	2022	Journal of experimental pharmacology	Hage, Axel and de Vries, Mathis and Leffler, Andreas and Stoetzer, Carsten	RAYYAN-INCLUSION: {"felix camarade"=>"Excluded"}	10.2147/JEP.S375349
591	Sustained Release Formulation of Primaquine for Prevention of Relapse of Plasmodium vivax Malaria: A Randomized, Double-Blind, Comparative, Multicentric Study.	2015	Malaria research and treatment	Pareek, Anil and Chandurkar, Nitin and Gogtay, Nithya and Deshpande, Alaka and Kakrani, Arjun and Kaneria, Mala and Karmakar, Partha and Jain, Arvind and Kochar, Dhanpat and Chogle, Arun and Ray, Arnab	RAYYAN-INCLUSION: {"felix camarade"=>"Excluded"}	10.1155/2015/579864
592	Genetic and polygenic contributions to familial hypercholesterolemia in Thailand: Implications for diagnosis and lipid management.	2025	Journal of clinical lipidology	Pasookhush, Phongthana and Surawit, Apinya and Suta, Sophida and Pumeiam, Sureeporn and Mongkolsucharitkul, Pichanun and Pinsawas, Bonggochpass and Ophakas, Suphawan and Mayurasakorn, Korapat	RAYYAN-INCLUSION: {"felix camarade"=>"Excluded"}	10.1016/j.jacl.2025.06.020
593	Prevalence of GBV-C among Iranian HBV positive patients using PCR-RFLP technique.	2013	Gastroenterology and hepatology from bed to bench	Yazdani, Laleh and Ravanshad, Mehrdad and Khanlari, Zahra and Dawood Mousavi Nasab, Seyed and Ali Ahmadi, Nayeb and Imanzad, Masoumeh	RAYYAN-INCLUSION: {"felix camarade"=>"Excluded"}
594	Protective effect of quercetin on chloroquine-induced oxidative stress and hepatotoxicity in mice.	2013	Malaria research and treatment	Kumar Mishra, Shrawan and Singh, Prabhat and Rath, Srikanta Kumar	RAYYAN-INCLUSION: {"felix camarade"=>"Excluded"}	10.1155/2013/141734
595	Risk of pre-term births and major birth defects resulting from paternal intake of COVID-19 medications prior to conception.	2020	Research square	Rizzi, Silvia and Wensink, Maarten Jan and Lindahl-Jacobsen, Rune and Tian, Lu and Lu, Ying and Eisenberg, Michael	RAYYAN-INCLUSION: {"felix camarade"=>"Excluded"}	10.21203/rs.3.rs-59420/v2
596	Buthionine sulfoximine increases the efficacy of arteether antimalarial activity in arteether-resistant Plasmodium vinckei by glutathione depletion.	2015	MalariaWorld journal	Chandra, Ramesh and Kumar, Santosh and Puri, Sunil Kumar	RAYYAN-INCLUSION: {"felix camarade"=>"Excluded"}	10.5281/zenodo.10870048
597	Predisposition of Angiotensin-converting Enzyme Deletion/Deletion Genotype to Coronary Artery Disease with Type 2 Diabetes Mellitus in South India.	2017	Indian journal of endocrinology and metabolism	Mani, Dhivakar and Chinniah, Rathika and Ravi, Padmamalini and Swaminathan, Krishnan and Janarthanan, R A and Vijayan, Murali and Raju, Kamaraj and Karuppiah, Balakrishnan	RAYYAN-INCLUSION: {"Nicolas"=>"Excluded"}	10.4103/ijem.IJEM_215_17
598	Methylenetetrahydrofolate Reductase C677T and A1298C Mutations in Women with Recurrent Spontaneous Abortions in the Northwest of Iran.	2012	ISRN obstetrics and gynecology	Poursadegh Zonouzi, Ahmad and Chaparzadeh, Nader and Asghari Estiar, Mehrdad and Mehrzad Sadaghiani, Mahzad and Farzadi, Laya and Ghasemzadeh, Alieh and Sakhinia, Masoud and Sakhinia, Ebrahim	RAYYAN-INCLUSION: {"felix camarade"=>"Excluded", "Nicolas"=>"Excluded"}	10.5402/2012/945486
599	The TECPR1:ATG5-ATG12 complex conjugates LC3/ATG8 to damaged lysosomes that expose luminal glycans in response to osmotic imbalance.	2025	Autophagy reports	Wang, Yingxue and Jefferson, Matthew and Ramos, Maria and Whelband, Matthew and Kreuzer, Kristin and Khuu, Grace and Lazarou, Michael and Mccoll, James and Lazenby, James and Whitchurch, Cynthia B and Verkade, Paul and Mayer, Ulrike and Wileman, Thomas	RAYYAN-INCLUSION: {"Nicolas"=>"Excluded"}	10.1080/27694127.2025.2476218
600	Response to the Letter to the Editor: Re: Wertli MM, Burgstaller JM, Weiser S, Steurer J, Kofmehl R, Held U. Influence of catastrophizing on treatment outcome in patients with nonspecific low back pain. A systematic review. Spine 2014;39: 263-273.	2014	Spine	Wertli, Maria M and Burgstaller, Jakob Martin and Held, Ulrike and Steurer, Johann and Weiser, Sherri	RAYYAN-INCLUSION: {"felix camarade"=>"Excluded"}
601	Endothelial nitric oxide synthase gene polymorphisms and cardiovascular damage in hypertensive subjects: an Italian case-control study.	2008	Immunity & ageing : I & A	Colomba, Daniela and Duro, Giovanni and Corrao, Salvatore and Argano, Christiano and Di Chiara, Tiziana and Nuzzo, Domenico and Pizzo, Federica and Parrinello, Gaspare and Scaglione, Rosario and Licata, Giuseppe	RAYYAN-INCLUSION: {"Darius"=>"Excluded"}	10.1186/1742-4933-5-4
602	Reduced Bitter Taste and Enhanced Appetitive Odor Identification in Individuals at Risk for Alcohol Use Disorder: National Health and Nutrition Examination Survey (NHANES) 2013-2014.	2024	Journal of studies on alcohol and drugs	Agarwal, Khushbu and Schaffe-Odeleye, Tanique and Marzouk, Marinza and Joseph, Paule V	RAYYAN-INCLUSION: {"felix camarade"=>"Excluded"}	10.15288/jsad.24-00104
603	Standard rodent diets differentially impact alcohol consumption and preference and gut microbiome diversity.	2024	bioRxiv : the preprint server for biology	Zaparte, Aline and Dore, Evan and White, Selby and Paliarin, Franciely and Gabriel, Cameron and Copenhaver, Katherine and Basavanhalli, Samhita and Garcia, Emily and Vaddavalli, Rishith and Luo, Meng and Taylor, Christopher M and Welsh, David and Maiya, Rajani	RAYYAN-INCLUSION: {"Darius"=>"Excluded"}	10.1101/2024.02.06.579237
604	Factors Associated with Use of Guideline in Home Management of Malaria among Children in Rural South West Nigeria.	2011	Malaria research and treatment	Akerele, Adekunle and Yusuf, Oyindamola B and Falade, Catherine O and Ajayi, Ikeoluwapo O and Pagnoni, Franco	RAYYAN-INCLUSION: {"Nicolas"=>"Excluded"}	10.4061/2011/701320
605	Treatment outcome clustering patterns correspond to discrete asthma phenotypes in children.	2021	Asthma research and practice	Banic, Ivana and Lovric, Mario and Cuder, Gerald and Kern, Roman and Rijavec, Matija and Korosec, Peter and Turkalj, Mirjana	RAYYAN-INCLUSION: {"Jean Paul "=>"Excluded"}	10.1186/s40733-021-00077-x
606	The roles of betulinic acid on circulating concentrations of creatine kinase and immunomodulation in mice infected with chloroquine-susceptible and resistant strains of Plasmodium berghei.	2022	Journal of parasitic diseases : official organ of the Indian Society for Parasitology	Olanlokun, John Oludele and Okoro, Praise Oghenegare and Olorunsogo, Olufunso Olabode	RAYYAN-INCLUSION: {"Jean Paul "=>"Excluded"}	10.1007/s12639-021-01407-9
607	Prevalence of malaria and clinical profile of febrile HIV infected patients in three HIV clinics in Ivory Coast.	2017	MalariaWorld journal	Aba, Yapo T and Moh, Raoul and Ello, Nogbou F and Assi, Serge-Brice and Ano, Ama M and Koffi, Brigitte and Mossou, Melaine C and Diallo, Zelica and Bissagnene, Emmanuel	RAYYAN-INCLUSION: {"felix camarade"=>"Excluded"}
608	Host-Derived Geranylgeraniol Shields Intraerythrocytic Stages of Malaria Parasites from Fosmidomycin.	2025	Research square	Verdaguer, Ignasi and Chen, Cathy and Filho, Mauricio Mazzine and Santos, Matheus and Castro, Gabriela and Yamaguchi, Lydia and de Oliveira, Sandra and Peres, Manoel and Hernandez, Agustin and Kronenberger, Thales and Bargieri, Daniel and Angeli, Claudia and Hodge, Dana and Palmisano, Giuseppe and Izquierdo, Luis and Azevedo, Luciana and John, Audrey Odom and Katzin, Alejandro and Crispim, Marcell	RAYYAN-INCLUSION: {"Jean Paul "=>"Excluded"}	10.21203/rs.3.rs-6574048/v1
609	Assessment of competence of participants before and after 7-day intensive malaria microscopy training courses in Nigeria.	2015	MalariaWorld journal	Olukosi, Yetunde A and Agomo, Chimere O and Aina, Oluwagbemiga O and Akindele, Samuel K and Okoh, Hilary I and Akinyele, Margaret O and Ajibaye, Olusola and Orok, Bassey A and Iwalokun, Bamidele A and Enya, Veronica and Igbasi, Uche T and Awolola, Samson	RAYYAN-INCLUSION: {"Jean Paul "=>"Excluded"}	10.5281/zenodo.10870129
610	Malaria elimination transmission and costing in the Asia-Pacific: Developing an investment case.	2019	Wellcome open research	Shretta, Rima and Silal, Sheetal Prakash and Celhay, Olivier J and Gran Mercado, Chris Erwin and Kyaw, Shwe Sin and Avancena, Anton and Fox, Katie and Zelman, Brittany and Baral, Ranju and White, Lisa Jane and Maude, Richard James	RAYYAN-INCLUSION: {"Jean Paul "=>"Excluded"}	10.12688/wellcomeopenres.14769.2
611	Pharmacoeconomics of Antimalarials in Private-for-Profit (PFP) Drug-Outlets in Gulu and Kitgum Towns, Northern Uganda.	2015	American journal of pharmacological sciences	Maghanga, Mshilla and Gerald, Obai and David, Musoke	RAYYAN-INCLUSION: {"Jean Paul "=>"Excluded"}
612	PERSISTENCE OF PLASMODIUM FALCIPARUM HRP2 ANTIGEN AFTER EFFECTIVE ANTIMALARIAL THERAPY.	2021	Annals of Ibadan postgraduate medicine	Michael, O S and Orimadegun, A E and Falade, C O	RAYYAN-INCLUSION: {"Jean Paul "=>"Excluded"}
613	HPLC separation and in vitro antimalarial studies of Artemisia annua plants from two different origins: Cameroon versus Luxembourg.	2014	MalariaWorld journal	Akkawi, Mutaz and Jaber, Suhair and Abu-Lafi, Saleh and Qutob, Mutaz and Abu-Rmeleh, Qassem and Lutgen, Pierre	RAYYAN-INCLUSION: {"felix camarade"=>"Excluded"}	10.5281/zenodo.10887904
614	LLIN Evaluation in Uganda Project (LLINEUP) - Plasmodium infection prevalence and genotypic markers of insecticide resistance in Anopheles vectors from 48 districts of Uganda.	2023	medRxiv : the preprint server for health sciences	Lynd, Amy and Gonahasa, Samuel and Staedke, Sarah G and Oruni, Ambrose and Maiteki-Sebuguzi, Catherine and Hancock, Penny and Knight, Erin and Dorsey, Grant and Opigo, Jimmy and Yeka, Adoke and Katureebe, Agaba and Kyohere, Mary and Hemingway, Janet and Kamya, Moses R and McDermott, Daniel and Lucas, Eric R and Donnelly, Martin J	RAYYAN-INCLUSION: {"felix camarade"=>"Excluded"}	10.1101/2023.07.31.23293323
615	PfAP2-MRP DNA-binding protein is a master regulator of parasite pathogenesis during malaria parasite blood stages.	2023	bioRxiv : the preprint server for biology	Subudhi, Amit Kumar and Green, Judith L and Satyam, Rohit and Lenz, Todd and Salunke, Rahul P and Shuaib, Muhammad and Isaioglou, Ioannis and Abel, Steven and Gupta, Mohit and Esau, Luke and Mourier, Tobias and Nugmanova, Raushan and Mfarrej, Sara and Sivapurkar, Rupali and Stead, Zenaida and Rached, Fathia Ben and Otswal, Yogesh and Sougrat, Rachid and Dada, Ashraf and Kadamany, Abdullah Fuaad a…	RAYYAN-INCLUSION: {"Jean Paul "=>"Excluded"}	10.1101/2023.05.23.541898
616	Association of rs7216389 Polymorphism in Gasdermin B (GSDMB) With Childhood Asthma: A Case-Control Study.	2025	Cureus	Khan, Qudsia U and Bano, Afreen and Mazhar, Ismail and Asif, Aimen B and Tahir, Muhammad Ibrahim and Ahmad, Amaan and Zahid, Arhamah and Ahmed Khan, Maryam	RAYYAN-INCLUSION: {"Jean Paul "=>"Excluded"}	10.7759/cureus.76937
617	Simultaneous activation and blockade of autophagy to fight hepatocellular carcinoma.	2024	Autophagy reports	Shalhoub, Hala and Gonzalez, Patrick and Dos Santos, Alexandre and Guillermet-Guibert, Julie and Moniaux, Nicolas and Dupont, Nicolas and Faivre, Jamila	RAYYAN-INCLUSION: {"Jean Paul "=>"Excluded"}	10.1080/27694127.2024.2326241
618	Central and Peripheral Nervous System Disorders Following Ivermectin Mass Administration: A Descriptive Study Based on the Democratic Republic of Congo Pharmacovigilance System.	2017	Drugs - real world outcomes	Nzolo, Didier and Anto, Francis and Hailemariam, Sarah and Bakajika, Didier and Muteba, Daniel and Makenga, Jean-Claude and Mesia, Gautier and Nsibu, Celestin and Mampunza, Samuel and Tona, Gaston	RAYYAN-INCLUSION: {"Jean Paul "=>"Excluded"}	10.1007/s40801-017-0110-0
619	Late sporogonic stages of Plasmodium parasites are susceptible to the melanization response in Anopheles gambiae mosquitoes.	2024	bioRxiv : the preprint server for biology	Zeineddine, Suheir and Jaber, Sana and Saab, Sally A and Nakhleh, Johnny and Dimopoulos, George and Osta, Mike A	RAYYAN-INCLUSION: {"Jean Paul "=>"Excluded"}	10.1101/2024.05.31.596773
620	Undetected Plasmodium malariae and P. ovale infections in HRP2 RDT-positive children with uncomplicated malaria in Nanoro, Burkina Faso.	2025	MalariaWorld journal	Kouevi, Amele Fifi Chantal and Bayala, Ipene Mylene Carenne and Sondo, Paul and Kabore, Berenger and Millogo, Kie Solange and Kambou, Sie A Elisee and Compaore, Eulalie W and Nikiema, Moustapha and Kazienga, Adama and Rouamba, Toussaint and Gneme, Awa and Tinto, Halidou	RAYYAN-INCLUSION: {"Jean Paul "=>"Excluded"}	10.5281/zenodo.15965746
621	Assessment of Efficacy of Palm Polymerase Chain Reaction with Microscopy, Rapid Diagnostic Test and Conventional Polymerase Chain Reaction for Diagnosis of Malaria.	2019	Indian journal of medical microbiology	Mahale, Paras and Warke, Rajas and Ramaiya, Mira and Balasubramanian, Deepa and Shetty, Suvin and Mankeshwar, Ranjit and Chowdhary, Abhay	RAYYAN-INCLUSION: {"Jean Paul "=>"Excluded"}	10.4103/ijmm.IJMM_19_169
622	Elevated anti-Zta IgG levels and EBV viral load are associated with site of tumor presentation in endemic Burkitt's lymphoma patients: a case control study.	2010	Infectious agents and cancer	Asito, Amolo S and Piriou, Erwan and Odada, Peter Sumba and Fiore, Nancy and Middeldorp, Jaap M and Long, Carole and Dutta, Sheetij and Lanar, David E and Jura, Walter G and Ouma, Collins and Otieno, Juliana A and Moormann, Ann M and Rochford, Rosemary	RAYYAN-INCLUSION: {"felix camarade"=>"Excluded"}	10.1186/1750-9378-5-13
623	Long-Read Genome Assembly and Gene Model Annotations for the Rodent Malaria Parasite Plasmodium yoelii 17XNL.	2023	bioRxiv : the preprint server for biology	Godin, Mitchell J and Sebastian, Aswathy and Albert, Istvan and Lindner, Scott E	RAYYAN-INCLUSION: {"felix camarade"=>"Excluded"}	10.1101/2023.01.06.523040
624	Malaria in travellers returning or migrating to Canada: surveillance report from CanTravNet surveillance data, 2004-2014.	2016	CMAJ open	Boggild, Andrea K and Geduld, Jennifer and Libman, Michael and Yansouni, Cedric P and McCarthy, Anne E and Hajek, Jan and Ghesquiere, Wayne and Vincelette, Jean and Kuhn, Susan and Freedman, David O and Kain, Kevin C	RAYYAN-INCLUSION: {"felix camarade"=>"Excluded"}
625	Virus-like particle vaccines targeting a key epitope in circumsporozoite protein provide sterilizing immunity against malaria.	2025	bioRxiv : the preprint server for biology	Yogesh Nepal and Francian, Alexandra and Flores-Garcia, Yevel and Roberts, Bryce T and David, Sunil A and Zavala, Fidel and Chackerian, Bryce	RAYYAN-INCLUSION: {"felix camarade"=>"Excluded"}	10.1101/2025.03.03.641239
626	Epidemiology of Relapsing and Falciparum Malaria in the Highlands of Cameroon: An Integrated Community Survey of Human Infection and Vector Abundance.	2025	medRxiv : the preprint server for health sciences	White, Samuel J and Tchuenkam, Valery P K and Mbouh, Mariama and Gaither, Claudia and Bouopda-Tuedom, Aline Gaelle and Kiam, Belinda and Popkin-Hall, Zachary R and Sadler, Jacob M and Carey-Ewend, Kelly and Hand, Emily and Ngum, Miriam N and Ngomsi, Yannick N and Bailey, Jeffrey A and Kaunda, Darlin B and Mafo, Lethicia K and Lemogo, Giresse N and Dinka, Clifford L and Nsani, Clifford A and Noubo…	RAYYAN-INCLUSION: {"felix camarade"=>"Excluded"}	10.1101/2025.04.28.25326551
627	Malaria epidemic outbreaks in the Democratic Republic of Congo, part I: cross-sectional survey in Mweka District.	2015	MalariaWorld journal	Nsibu, Celestin N and Mumba, Dieudonne N and Mesia, Gauthier K and Bobanga, Thierry L and Manianga, Celestin de P and Mbo, Clarisse M and Mampunza, Samuel M and Tona, Gaston L	RAYYAN-INCLUSION: {"felix camarade"=>"Excluded"}	10.5281/zenodo.10870408
628	Revisiting Koch's postulates: A tailored approach for clinical parasitology.	2025	Tropical parasitology	Parija, Subhash Chandra and Khurana, Sumeeta	RAYYAN-INCLUSION: {"felix camarade"=>"Excluded"}	10.4103/tp.tp_2_25
629	SEVUparin as a potential Adjunctive Treatment in children with severe malaria: A phase I trial safety and dose finding trial (SEVUSMAART).	2023	Wellcome open research	Maitland, Kathryn and Hamaluba, Mainga and Obonyo, Nchafatso and Oguda, Emmanuel and Mogoka, Christabel and Williams, Thomas N and Chaponda, Mike and Miti, Sam and Kamavu, Luc Kambale and Jonathan Gwasupika, Jonathan and Connon, Roisin and Gibb, Diana M and Dondorp, Arjen and Day, Nick and White, Nick and Walker, A Sarah and George, Elizabeth C and Severe Malaria in African Children A Research an…	RAYYAN-INCLUSION: {"felix camarade"=>"Excluded"}	10.12688/wellcomeopenres.20111.2
630	Deep venous thrombosis in the antenatal period in a large cohort of pregnancies from western India.	2007	Thrombosis journal	Vora, Sonal and Ghosh, Kanjaksha and Shetty, Shrimati and Salvi, Vinita and Satoskar, Purnima	RAYYAN-INCLUSION: {"felix camarade"=>"Excluded"}	10.1186/1477-9560-5-9
631	The Proportion of Student Tuberculosis Cases and Treatment Outcome at Jimma University Medical Center: 5-Year Retrospective Study (11 Sep. 2010-10 Sep. 2015).	2019	Tuberculosis research and treatment	Tibebu, Hiwot and Hebo, Habtemu J	RAYYAN-INCLUSION: {"felix camarade"=>"Excluded"}	10.1155/2019/4597154
632	Clinical profile of cerebral malaria at a secondary care hospital.	2014	Journal of family medicine and primary care	Koshy, Jency Maria and Koshy, Jacob	RAYYAN-INCLUSION: {"felix camarade"=>"Excluded"}	10.4103/2249-4863.130276
633	Parabrachial Calca neurons influence aversive and appetitive taste function.	2025	bioRxiv : the preprint server for biology	Lemon, Christian H and Li, Jinrong and Ali, Md Sams Sazzad and Ngum, Neville M and Zumpano, Kyle T and Roberts, Catori J	RAYYAN-INCLUSION: {"felix camarade"=>"Excluded"}	10.1101/2025.02.28.640892
634	Implementation of post treatment critical evaluation improved the quality of orthodontic care in postgraduate orthodontic clinic: A 10 years comparative study.	2015	Indian journal of dentistry	Verma, Rashmi and Utreja, Ashok Kumar and Singh, Satinder Pal and Jena, Ashok Kumar	RAYYAN-INCLUSION: {"felix camarade"=>"Excluded"}	10.4103/0975-962X.163035
635	Assessment of orthodontic treatment outcome using Peer Assessment Rating (PAR) index among patients with non-syndromic unilateral cleft lip and palate.	2020	Journal of orthodontic science	Tintodana, Komil and Verma, Sanjeev and Singh, Satinder P and Kumar, Vinay and Verma, Raj K and Bhupali, Nameksh R	RAYYAN-INCLUSION: {"felix camarade"=>"Excluded"}	10.4103/jos.JOS_4_20
636	Adult-onset familial mediterranean Fever in northwestern iran; clinical feature and treatment outcome.	2011	Middle East journal of digestive diseases	Nobakht, H and Zamani, F and Ajdarkosh, H and Mohamadzadeh, Z and Fereshtehnejad, Sm and Nassaji, M	RAYYAN-INCLUSION: {"felix camarade"=>"Excluded"}
637	The unique role of nucS -mediated non-canonical mismatch repair in Mycobacterium tuberculosis resistance evolution.	2025	bioRxiv : the preprint server for biology	Martin-Blecua, Isabel and Valverde, Jose Ramon and Garcia-Bravo, Pablo and Ruiz-Enamorado, Angel and Prados-Rosales, Rafael and Sastre-Dominguez, Jorge and Das, Lahari and Jacobs, William R and San Millan, Alvaro and Blazquez, Jesus and Gullon, Sonia	RAYYAN-INCLUSION: {"felix camarade"=>"Excluded"}	10.1101/2025.06.19.660520
638	The inverse starving test is not a suitable provocation test for Gilbert's syndrome.	2008	BMC research notes	Teich, Niels and Lehmann, Inken and Rosendahl, Jonas and Troltzsch, Michael and Mossner, Joachim and Schiefke, Ingolf	RAYYAN-INCLUSION: {"felix camarade"=>"Excluded"}	10.1186/1756-0500-1-35
639	CTLA-4 Gene Haplotypes and the Risk of Chronic Hepatitis C Infection; a Case Control Study.	2017	Reports of biochemistry & molecular biology	Sepahi, Samaneh and Pasdar, Alireza and Gerayli, Sina and Rostami, Sina and Gholoobi, Aida and Meshkat, Zahra	RAYYAN-INCLUSION: {"felix camarade"=>"Excluded"}
640	Functional connectivity of brain structures correlates with treatment outcome in major depressive disorder.	2011	Frontiers in psychiatry	Kozel, F Andrew and Rao, Uma and Lu, Hanzhang and Nakonezny, Paul A and Grannemann, Bruce and McGregor, Tamara and Croarkin, Paul E and Mapes, Kimberly S and Tamminga, Carol A and Trivedi, Madhukar H	RAYYAN-INCLUSION: {"felix camarade"=>"Excluded"}	10.3389/fpsyt.2011.00007
641	Comparison of treatment outcome definitions in drug-resistant tuberculosis patients with high incidence of acquired second-line drug resistance.	2022	African journal of thoracic and critical care medicine	Anderson, K and Pietersen, E and Dheda, K and van der Heijden, Y F	RAYYAN-INCLUSION: {"felix camarade"=>"Excluded"}	10.7196/AJTCCM.2022.v28i2.177
642	Applying patient centered approach in management of pulmonary tuberculosis: A case report from Malaysia.	2011	Journal of basic and clinical pharmacy	Atif, M and Sulaiman, Sas and Shafi, Aa and Muttalif, Ar and Ali, I and Saleem, F	RAYYAN-INCLUSION: {"felix camarade"=>"Excluded"}
643	Evaluation of treatment outcomes in a 3 years post-graduate orthodontic program using the peer assessment rating (par).	2014	Journal of clinical and experimental dentistry	Gonzalez-Gil-de-Bernabe, Paloma and Bellot-Arcis, Carlos and Montiel-Company, Jose M and Gandia-Franco, Jose L	RAYYAN-INCLUSION: {"felix camarade"=>"Excluded"}	10.4317/jced.51512
644	Assessing genetic diversity of Mycobacterium tuberculosis by spoligotyping and IS6110-based restriction fragment length polymorphism in North India.	2016	International journal of mycobacteriology	Mathuria, Jitendra Prasad and Sharma, Pragya and Prakash, Pradyot and Samaria, Jai Kumar and Katoch, Vishwa Mohan and Anupurba, Shampa	RAYYAN-INCLUSION: {"felix camarade"=>"Excluded"}	10.1016/j.ijmyco.2016.11.015
645	Peculiarities of a malaria case imported from Myanmar to Moscow (Russian Federation).	2013	MalariaWorld journal	Kondrashin, Anatoly and Rabinovich, Susanna and Sergiev, Vladimir and Tokmalaev, Anatoly	RAYYAN-INCLUSION: {"Jean Paul "=>"Excluded"}	10.5281/zenodo.10894616
646	Whole Genome Analysis and Targeted Drug Discovery Using Computational Methods and High Throughput Screening Tools for Emerged Novel Coronavirus (2019-nCoV).	2020	Journal of pharmaceutics and drug research	Manikyam, Hemanth Kumar and Joshi, Sunil K	RAYYAN-INCLUSION: {"Jean Paul "=>"Excluded"}
647	Hexokinase II inhibitor, 3-BrPA induced autophagy by stimulating ROS formation in human breast cancer cells.	2014	Genes & cancer	Zhang, Qianwen and Zhang, Yuanyuan and Zhang, Pei and Chao, Zhenhua and Xia, Fei and Jiang, Chenchen and Zhang, Xudong and Jiang, Zhiwen and Liu, Hao	RAYYAN-INCLUSION: {"Jean Paul "=>"Excluded"}
648	Treatment Characteristics and Outcome of Depression Among Depressed Adolescent Outpatients With and Without Comorbid Axis II Disorders.	2013	Journal of personality disorders	Strandholm, Thea and Karlsson, Linnea and Kiviruusu, Olli and Pelkonen, Mirjami and Marttunen, Mauri	RAYYAN-INCLUSION: {"Jean Paul "=>"Excluded"}
649	Treatment outcome differences between pass and fail scores and correlation between cephalometric changes and cast-radiograph evaluation of the American Board of Orthodontics.	2018	Journal of orthodontic science	Neoh, Siew Peng and Komoltri, Chulaluk and Viwattanatipa, Nita	RAYYAN-INCLUSION: {"Jean Paul "=>"Excluded"}	10.4103/jos.JOS_33_18
650	Clinical Characteristics and Treatment Outcome of Paediatric Rhabdomyosarcoma; A Retrospective Review.	2021	Journal of cancer & allied specialties	Mansoor, Raheela and Shaukat, Zunaira and Shaheen, Najma and Sarfraz, Saliha and Seher, Komal	RAYYAN-INCLUSION: {"Jean Paul "=>"Excluded"}	10.37029/jcas.v7i2.393
651	Electroconvulsive therapy-induced brain functional connectivity predicts therapeutic efficacy in patients with schizophrenia: a multivariate pattern recognition study.	2017	NPJ schizophrenia	Li, Peng and Jing, Ri-Xing and Zhao, Rong-Jiang and Ding, Zeng-Bo and Shi, Le and Sun, Hong-Qiang and Lin, Xiao and Fan, Teng-Teng and Dong, Wen-Tian and Fan, Yong and Lu, Lin	RAYYAN-INCLUSION: {"Jean Paul "=>"Excluded"}	10.1038/s41537-017-0023-7
652	Posterior Urethral Valves in Children: Pattern of Presentation and Outcome of Initial Treatment in Ile-Ife, Nigeria.	2015	Nigerian journal of surgery : official publication of the Nigerian Surgical Research Society	Talabi, Ademola Olusegun and Sowande, Oludayo Adedapo and Etonyeaku, Amarachukwu Chiduziem and Salako, Abdulkadir A and Adejuyigbe, Olusanya	RAYYAN-INCLUSION: {"Jean Paul "=>"Excluded"}	10.4103/1117-6806.162591
653	The accuracy of the first response histidine-rich protein2 rapid diagnostic test compared with malaria microscopy for guiding field treatment in an outbreak of falciparum malaria.	2012	Tropical parasitology	Ghouth, Abdulla Salim Bin and Nasseb, Faraj Mubarak and Al-Kaldy, Khaled Hussin	RAYYAN-INCLUSION: {"Jean Paul "=>"Excluded"}	10.4103/2229-5070.97237
654	Association between angiotensinogen (AGT), angiotensin-converting enzyme (ACE) and angiotensin-II receptor 1 (AGTR1) polymorphisms and COVID-19 infection in the southeast of Iran: a preliminary case-control study.	2021	Translational medicine communications	Kouhpayeh, Hamid Reza and Tabasi, Farhad and Dehvari, Mohammad and Naderi, Mohammad and Bahari, Gholamreza and Khalili, Tahereh and Clark, Courtney and Ghavami, Saeid and Taheri, Mohsen	RAYYAN-INCLUSION: {"Jean Paul "=>"Excluded"}	10.1186/s41231-021-00106-0
655	Cross-reactivity of rPvs48/45, a recombinant Plasmodium vivax protein, with sera from Plasmodium falciparum endemic areas of Africa.	2024	bioRxiv : the preprint server for biology	Balam, Saidou and Miura, Kazutoyo and Ayadi, Imen and Konate, Drissa and Incandela, Nathan C and Agnolon, Valentina and Guindo, Merepen A and Diakite, Seidina A S and Olugbile, Sope and Nebie, Issa and Herrera, Sonia M and Long, Carole and Kajava, Andrey V and Diakite, Mahamadou and Corradin, Giampietro and Herrera, Socrates and Herrera, Myriam Arevalo	RAYYAN-INCLUSION: {"Jean Paul "=>"Excluded"}	10.1101/2024.04.10.588966
656	Prevalence of asymptomatic P. falciparum gametocyte carriage in schoolchildren and assessment of the association between gametocyte density, multiplicity of infection and mosquito infection prevalence.	2020	Wellcome open research	Touray, Abdoulie O and Mobegi, Victor A and Wamunyokoli, Fred and Butungi, Hellen and Herren, Jeremy K	RAYYAN-INCLUSION: {"felix camarade"=>"Excluded"}	10.12688/wellcomeopenres.16299.1
657	Sexually Dimorphic Role for Insular Perineuronal Nets in Aversion-Resistant Ethanol Consumption.	2023	bioRxiv : the preprint server for biology	de Carvalho, Luana Martins and Chen, Hu and Sutter, Mason and Lasek, Amy W	RAYYAN-INCLUSION: {"Jean Paul "=>"Excluded"}	10.1101/2023.01.27.525899
658	Multi-locus investigation of Anopheles-mediated selective pressure on Plasmodium falciparum in Africa.	2024	Research square	Gunarathna, Isuru and Spear, Joseph D and Carter, Tamar E	RAYYAN-INCLUSION: {"Jean Paul "=>"Excluded"}	10.21203/rs.3.rs-5040478/v1
659	Point-of-admission hypoglycaemia among under-five Nigerian children with plasmodium falciparum malaria: prevalence and risk factors.	2012	Medical journal of the Islamic Republic of Iran	Onyiriuka, Alphonsus N and Peter, Olasimbo O and Onyiriuka, Louis C and Awaebe, Patience O and Onyiriuka, Fidelis U	RAYYAN-INCLUSION: {"felix camarade"=>"Excluded"}
660	Prevalence and molecular characterization of Glucose-6-Phosphate dehydrogenase deficient variants among the Kurdish population of Northern Iraq.	2010	BMC blood disorders	Al-Allawi, Nasir and Eissa, Adil A and Jubrael, Jaladet Ms and Jamal, Shakir Ar and Hamamy, Hanan	RAYYAN-INCLUSION: {"felix camarade"=>"Excluded"}	10.1186/1471-2326-10-6
661	Activation of the Plasmodium egress effector subtilisin-like protease 1 is achieved by plasmepsin X destruction of the propiece.	2023	bioRxiv : the preprint server for biology	Mukherjee, Sumit and Nasamu, Armiyaw S and Rubiano, Kelly and Goldberg, Daniel E	RAYYAN-INCLUSION: {"Jean Paul "=>"Excluded"}	10.1101/2023.01.13.524002
662	Laboratory evaluation of molecular xenomonitoring using mosquito excreta/feces to amplify Plasmodium, Brugia, and Trypanosoma DNA.	2019	Gates open research	Pilotte, Nils and Cook, Darren A N and Pryce, Joseph and Zulch, Michael F and Minetti, Corrado and Reimer, Lisa J and Williams, Steven A	RAYYAN-INCLUSION: {"Jean Paul "=>"Excluded"}	10.12688/gatesopenres.13093.1
663	Optimisation and standardisation of a multiplex immunoassay of diverse Plasmodium falciparum antigens to assess changes in malaria transmission using sero-epidemiology.	2019	Wellcome open research	Wu, Lindsey and Hall, Tom and Ssewanyana, Isaac and Oulton, Tate and Patterson, Catriona and Vasileva, Hristina and Singh, Susheel and Affara, Muna and Mwesigwa, Julia and Correa, Simon and Bah, Mamadou and D'Alessandro, Umberto and Sepulveda, Nuno and Drakeley, Chris and Tetteh, Kevin K A	RAYYAN-INCLUSION: {"Jean Paul "=>"Excluded"}	10.12688/wellcomeopenres.14950.1
664	Hematological Profile of Patients Having Malaria-positive Peripheral Blood Smears: A Cross-sectional Study at a Diagnostic Research Center in Khyber Pakhtunkhwa, Pakistan.	2018	Cureus	Ullah, Inam and Ali, Muhammad U and Ali, Saeed and Rafiq, Ahmad and Sattar, Zeeshan and Hussain, Sana	RAYYAN-INCLUSION: {"felix camarade"=>"Excluded"}	10.7759/cureus.3376
665	Available CALM (calmodulin) and autophagy: pas de deux at rest.	2022	Autophagy reports	McConnaha, Elizabeth and Giles, Jennifer and Wauson, Eric and Tran, Quang-Kim	RAYYAN-INCLUSION: {"Jean Paul "=>"Excluded"}	10.1080/27694127.2022.2069969
666	Neurosarcoidosis.	2007	Current treatment options in neurology	Patel, Ashok V and Stickler, David E and Tyor, William R	RAYYAN-INCLUSION: {"Jean Paul "=>"Excluded"}	10.1007/BF02938405
667	Reversible host cell surface remodelling limits immune recognition and maximizes transmission of Plasmodium falciparum gametocytes.	2024	bioRxiv : the preprint server for biology	Ngotho, Priscilla and Press, Kathleen Dantzler and Peedell, Megan and Muasya, William and Omondi, Brian Roy and Otoboh, Stanley E and Seydel, Karl B and Kapulu, Melissa and Laufer, Miriam and Taylor, Terrie and Bousema, Teun and Marti, Matthias	RAYYAN-INCLUSION: {"Jean Paul "=>"Excluded"}	10.1101/2024.04.30.591837
668	Comparison of diagnostic accuracy of ultra-sensitive and conventional rapid diagnostic tests for malaria in asymptomatic pregnant women at a tertiary hospital in North-Central Nigeria.	2025	Nigerian medical journal : journal of the Nigeria Medical Association	Anenga, Ushakuma Michael and Swende, Terrumun Zaiyol and Hembah-Hilekaan, Samuel Kuma	RAYYAN-INCLUSION: {"Jean Paul "=>"Excluded"}	10.71480/nmj.v66i2.638
669	Malaria transmission intensity and dynamics of clinical malaria incidence in a mountainous forest region of Ghana.	2013	MalariaWorld journal	Badu, Kingsley and Brenya, Ruth C and Timmann, Christian and Garms, Rolf and Kruppa, Thomas F	RAYYAN-INCLUSION: {"felix camarade"=>"Excluded"}	10.5281/zenodo.10925690
670	Targeting wild-type Erythrocyte receptors for Plasmodium falciparum and vivax Merozoites by Zinc Finger Nucleases In- silico: Towards a Genetic Vaccine against Malaria.	2012	Genetic vaccines and therapy	Kajumbula, Henry and Byarugaba, Wilson and Wayengera, Misaki	RAYYAN-INCLUSION: {"felix camarade"=>"Excluded"}	10.1186/1479-0556-10-8
671	Successful insertion and expression of a tetracycline transactivator in Anopheles stephensi associated with increased egg production and decreased hatching rate.	2025	Research square	Inbar, Ehud and Samantray, Ishaan and Alford, Robert T and Harrell, Robert A and Jennings, Grace and Pascini, Tales V and Wai, Tint T and Eappen, Abraham and Hoffman, Stephen L and Billingsley, Peter F	RAYYAN-INCLUSION: {"felix camarade"=>"Excluded"}	10.21203/rs.3.rs-6270709/v1
672	Prevalence of malaria and associated factors in Benna Tsemay district of pastoralist community, Southern Ethiopia.	2016	Tropical diseases, travel medicine and vaccines	Debo, Gidie Woju and Kassa, Dejene Hailu	RAYYAN-INCLUSION: {"felix camarade"=>"Excluded"}	10.1186/s40794-016-0033-x
673	Safe and effective delivery of supplemental iron to healthy older adults: The double-blind, randomized, placebo-controlled trial protocol of the Safe Iron Study.	2019	Gates open research	Lewis, Erin D and Wu, Dayong and Mason, Joel B and Chishti, Athar H and Leong, John M and Barger, Kathryn and Meydani, Simin N and Combs, Gerald F	RAYYAN-INCLUSION: {"felix camarade"=>"Excluded"}	10.12688/gatesopenres.13039.2
674	Effects of early life stress paired with adolescent alcohol consumption on two-bottle choice alcohol drinking behaviors in mice.	2024	bioRxiv : the preprint server for biology	Perry, Thomas W and Carvour, Harrison M and Reichert, Amanda N and Sneddon, Elizabeth A and Roemer, Charlotte A E G and Gao, Ying Ying and Schuh, Kristen M and Shand, Natalie A and Quinn, Jennifer J and Radke, Anna K	RAYYAN-INCLUSION: {"felix camarade"=>"Excluded"}	10.1101/2023.01.21.524642
675	An in-vitro cocktail assay for assessing compound-mediated inhibition of six major cytochrome P450 enzymes.	2014	Journal of pharmaceutical analysis	Wang, Jing-Jing and Guo, Jian-Jun and Zhan, Jenny and Bu, Hai-Zhi and Lin, Jiunn H	RAYYAN-INCLUSION: {"felix camarade"=>"Excluded"}	10.1016/j.jpha.2014.01.001
676	Discovery of Synergistic and Antagonistic Drug Combinations against SARS-CoV-2 In Vitro.	2020	bioRxiv : the preprint server for biology	Bobrowski, Tesia and Chen, Lu and Eastman, Richard T and Itkin, Zina and Shinn, Paul and Chen, Catherine and Guo, Hui and Zheng, Wei and Michael, Sam and Simeonov, Anton and Hall, Matthew D and Zakharov, Alexey V and Muratov, Eugene N	RAYYAN-INCLUSION: {"felix camarade"=>"Excluded"}	10.1101/2020.06.29.178889
677	Basic taste sensitivity, eating behaviour, food propensity and BMI of preadolescent children: How are they related?	2021	Open research Europe	Ervina, Ervina and Berget, Ingunn and Skeie, Siv Borghild and L Almli, Valerie	RAYYAN-INCLUSION: {"felix camarade"=>"Excluded"}	10.12688/openreseurope.14117.3
678	Hydroxychloroquine/chloroquine for the treatment of hospitalized patients with COVID-19: An individual participant data meta-analysis.	2022	medRxiv : the preprint server for health sciences	Di Stefano, Leon and Ogburn, Elizabeth L and Ram, Malathi and Scharfstein, Daniel O and Li, Tianjing and Khanal, Preeti and Baksh, Sheriza N and McBee, Nichol and Gruber, Joshua and Gildea, Marianne R and Clark, Megan R and Goldenberg, Neil A and Bennani, Yussef and Brown, Samuel M and Buckel, Whitney R and Clement, Meredith E and Mulligan, Mark J and O'Halloran, Jane A and Rauseo, Adriana M and …	RAYYAN-INCLUSION: {"felix camarade"=>"Excluded"}	10.1101/2022.01.10.22269008
679	Patient related factors affecting adherence to antimalarial medication in an urban estate in ghana.	2015	Malaria research and treatment	Amponsah, Alexandria O and Vosper, Helen and Marfo, Afia F A	RAYYAN-INCLUSION: {"felix camarade"=>"Excluded"}	10.1155/2015/452539
680	Prevalence of Glu323Lys Mutation of the TIGR/MYOC Gene and Risk Factors amongst Primary Open-angle Glaucoma Patients in Ouagadougou, Burkina Faso.	2023	Journal of current glaucoma practice	Traore, Lassina and Sanou, Jerome and Bakyono, Belele S and Zoure, Abdou A and Zohoncon, Theodora M and Sombie, Hermann K and Yonli, Albert T and Meda-Hien, Guertrude and Tibiri, Ezechiel B and Djigma, Florencia W and Simpore, Jacques	RAYYAN-INCLUSION: {"felix camarade"=>"Excluded"}	10.5005/jp-journals-10078-1403
681	Treatment Outcomes and Associated Factors in Tuberculosis Patients at Atwima Nwabiagya District, Ashanti Region, Ghana: A Ten-Year Retrospective Study.	2021	Tuberculosis research and treatment	Agyare, Sadick Ahmed and Osei, Francis Adjei and Odoom, Samuel Frimpong and Mensah, Nicholas Karikari and Amanor, Ernest and Martyn-Dickens, Charles and Owusu-Ansah, Michael and Mohammed, Aliyu and Yeboah, Eugene Osei	RAYYAN-INCLUSION: {"felix camarade"=>"Excluded"}	10.1155/2021/9952806
682	Genetic variants in the cytochrome P450 2D6 gene in the Sri Lankan population.	2013	Indian journal of human genetics	Tharanga, T D Praveen and Jinadasa, C M V and Risama, M F and Galappatthy, Priyadarshani and Jayakody, R L and Dissanayake, Vajira H W	RAYYAN-INCLUSION: {"felix camarade"=>"Excluded"}	10.4103/0971-6866.124361
683	Synthesis and characterization of chloroquine-modified albumin-binding siRNA-lipid conjugates for improved intracellular delivery and gene silencing in cancer cells.	2024	bioRxiv : the preprint server for biology	Lo, Justin H and Gbur, Eva F and Francini, Nora and Ma, Jinqi and Sorets, Alexander G and Fletcher, R Brock and Yu, Fang and D'Arcy, Richard and Oltman, Connor G and Uddin, Md Jashim and Duvall, Craig L	RAYYAN-INCLUSION: {"felix camarade"=>"Excluded"}	10.1101/2024.10.14.618042
684	In vitro antiplasmodial activity of crude extracts of Tetrapleura tetraptera and Copaifera religiosa.	2011	BMC research notes	Lekana-Douki, Jean Bernard and Oyegue Liabagui, Sandrine Lydie and Bongui, Jean Bernard and Zatra, Rafika and Lebibi, Jacques and Toure-Ndouo, Fousseyni S	RAYYAN-INCLUSION: {"felix camarade"=>"Excluded"}	10.1186/1756-0500-4-506
685	In vivo antiplasmodial activities and acute toxicity assessment of two plant cocktail extracts commonly used among Southwestern Nigerians.	2022	Journal of parasitic diseases : official organ of the Indian Society for Parasitology	Omagha, Rachel and Idowu, Emmanuel Taiwo and Alimba, Chibuisi Gideon and Otubanjo, Olubunmi Adetoro and Oyibo, Wellington Aghoghovwia and Agbaje, Esther Oluwatoyin	RAYYAN-INCLUSION: {"felix camarade"=>"Excluded"}	10.1007/s12639-021-01450-6
686	Validation of an AI-assisted Treatment Outcome Measure for Gender-Affirming Voice Care: Comparing AI Accuracy to Listener's Perception of Voice Femininity.	2023	Journal of voice : official journal of the Voice Foundation	Simon, Shane and Silverstein, Einav and Timmons-Sund, Lauren and Pinto, Jeremy M and Castro, Eugenia M and O'Dell, Karla and Johns Iii, Michael M and Mack, Wendy J and Bensoussan, Yael	RAYYAN-INCLUSION: {"felix camarade"=>"Excluded"}	10.1016/j.jvoice.2023.12.008
687	Characteristics and Treatment Outcomes of "Transfer-Out" Pulmonary Tuberculosis Patients in Gondar, Ethiopia.	2016	Tuberculosis research and treatment	Belayneh, Tadesse and Kassu, Afework and Tigabu, Desalgne and Asmare, Gashaw and Tilaye, Sofanit and Klinkenberg, Eveline	RAYYAN-INCLUSION: {"felix camarade"=>"Excluded"}	10.1155/2016/1294876
688	Enantioselective Synthesis of Biphenyl-Bridged œµ-Sultams by Organocatalytic Mannich Reactions of Cyclic N-Sulfonylimines with Unactivated Ketones.	2024	Chemistry (Weinheim an der Bergstrasse, Germany)	Du, Ying and Li, Qian and Wang, Tao and Wang, You-Qing	RAYYAN-INCLUSION: {"felix camarade"=>"Excluded"}	10.1002/chem.202302904
689	Quality of life as an outcome measure in the treatment of alcohol dependence.	2013	Industrial psychiatry journal	Srivastava, Shruti and Bhatia, Manjeet S	RAYYAN-INCLUSION: {"felix camarade"=>"Excluded"}	10.4103/0972-6748.123617
690	Neuroimaging for the prediction of response to medical and surgical treatment in epilepsy.	2012	Expert opinion on medical diagnostics	Yasuda, Clarissa Lin and Cendes, Fernando	RAYYAN-INCLUSION: {"felix camarade"=>"Excluded"}	10.1517/17530059.2012.683408
691	From Cisplatin-Containing Sequential Radiochemotherapy towards Concurrent Treatment for Patients with Inoperable Locoregional Non-Small Cell Lung Cancer: Still Unanswered Questions.	2010	Chemotherapy research and practice	Koning, C C E and Belderbos, J S A and Uitterhoeve, A L J	RAYYAN-INCLUSION: {"felix camarade"=>"Excluded"}	10.1155/2010/506047
692	Treatment Outcomes of Tuberculosis Retreatment Case and Its Determinants in West Ethiopia.	2019	The open respiratory medicine journal	Dedefo, Mohammed Gebre and Sirata, Meti Teressa and Ejeta, Balisa Mosisa and Wakjira, Getu Bayisa and Fekadu, Ginenus and Labata, Busha Gamachu	RAYYAN-INCLUSION: {"felix camarade"=>"Excluded"}	10.2174/1874306401913010058
693	Elevated blood glucose and unfavourable tuberculosis treatment outcomes in a low-income setting: findings from a prospective cohort study in Eswatini.	2025	BMJ public health	Williams, Victor and Vos-Seda, Alinda G and Calnan, Marianne and Ngwenya, Colani S and Haumba, Samson and Mdluli-Dlamini, Lindiwe and Grobbee, Diederick E and Otwombe, Kennedy and Klipstein-Grobusch, Kerstin	RAYYAN-INCLUSION: {"felix camarade"=>"Excluded"}	10.1136/bmjph-2024-001407
694	Effect of smoking status and nicotine dependence on pain intensity and outcome of treatment in Indian patients with temporomandibular disorders: A longitudinal cohort study.	2017	Journal of Indian Prosthodontic Society	Katyayan, Preeti Agarwal and Katyayan, Manish Khan	RAYYAN-INCLUSION: {"felix camarade"=>"Excluded"}	10.4103/jips.jips_277_16
695	Association of The IDH1 C.395G>A (R132H) Mutation with Histological Type in Malay Brain Tumors	2016	Asian Pacific journal of cancer prevention : APJCP	Mohamed Yusoff, Abdul Aziz and Zulfakhar, Fatin Najwa and Sulain, Mohd Dasuki and Idris, Zamzuri and Abdullah, Jafri Malin	RAYYAN-INCLUSION: {"felix camarade"=>"Excluded"}
696	Increased functional connectivity of amygdalar-frontal pathways in patients with alcohol use disorder and childhood trauma.	2024	Neuroimage. Reports	Jehli, Elisabeth and Burri, Fabienne and Denier, Niklaus and Moggi, Franz and Federspiel, Andrea and Wiest, Roland and Stein, Maria and Bracht, Tobias and Grieder, Matthias and Soravia, Leila M	RAYYAN-INCLUSION: {"Jean Paul "=>"Excluded"}	10.1016/j.ynirp.2024.100223
697	Malaria control in Timor-Leste during a period of political instability: what lessons can be learned?	2009	Conflict and health	Martins, Joao S and Zwi, Anthony B and Martins, Nelson and Kelly, Paul M	RAYYAN-INCLUSION: {"Jean Paul "=>"Excluded"}	10.1186/1752-1505-3-11
698	COVID 19: A Clinical Primer-Overview and Plaquenil/Zithromax.	2020	Integrative medicine (Encinitas, Calif.)	Teitelbaum, Jacob	RAYYAN-INCLUSION: {"Jean Paul "=>"Excluded"}
699	Multiple traumatic injury to maxillary incisors in an adolescent female: treatment outcome with two years follow-up.	2013	Annali di stomatologia	Biagi, Roberto and Cardarelli, Filippo and Storti, Ennio and Majorana, Alessandra and Farronato, Giampietro	RAYYAN-INCLUSION: {"Jean Paul "=>"Excluded"}
700	The effect of biceps procedure on the outcome of rotator cuff reconstruction.	2013	ISRN orthopedics	Kukkonen, Juha and Rantakokko, Juho and Virolainen, Petri and Aarimaa, Ville	RAYYAN-INCLUSION: {"Jean Paul "=>"Excluded"}	10.1155/2013/840965
701	Preclinical Trial of Traditional Plant Remedies for the Treatment of Complications of Gestational Malaria.	2021	Medicines (Basel, Switzerland)	Amadi, Peter Uchenna and Agomuo, Emmanuel Nnabugwu and Ukaga, Chinyere Nneka and Njoku, Uche Chinedu and Amadi, Joy Adaku and Nwaekpe, Chinweuba Godswill	RAYYAN-INCLUSION: {"Jean Paul "=>"Excluded"}	10.3390/medicines8120079
702	High malaria transmission sustained by Anopheles gambiae s.l. occurring both indoors and outdoors in the city of Yaounde, Cameroon.	2018	Wellcome open research	Doumbe-Belisse, Patricia and Ngadjeu, Carmene Sandra and Sonhafouo-Chiana, Nadege and Talipouo, Abdou and Djamouko-Djonkam, Landre and Kopya, Edmond and Bamou, Roland and Toto, Jean Claude and Mounchili, Souleyman and Tabue, Raymond and Awono-Ambene, Parfait and Wondji, Charles Sinclair and Njiokou, Flobert and Antonio-Nkondjio, Christophe	RAYYAN-INCLUSION: {"Jean Paul "=>"Excluded"}	10.12688/wellcomeopenres.14963.1
703	Comprehensive strategy for a compromised esthetic case: a multidisciplinary approach.	2014	Oral health and dental management	Al-Khadhari, Majdah	RAYYAN-INCLUSION: {"Jean Paul "=>"Excluded"}
704	Quantitative radiomic profiling of glioblastoma represents transcriptomic expression.	2018	Oncotarget	Kong, Doo-Sik and Kim, Junhyung and Ryu, Gyuha and You, Hye-Jin and Sung, Joon Kyung and Han, Yong Hee and Shin, Hye-Mi and Lee, In-Hee and Kim, Sung-Tae and Park, Chul-Kee and Choi, Seung Hong and Choi, Jeong Won and Seol, Ho Jun and Lee, Jung-Il and Nam, Do-Hyun	RAYYAN-INCLUSION: {"Jean Paul "=>"Excluded"}	10.18632/oncotarget.23975
705	Measurement of Impairment among Children with Attention Deficit Hyperactivity Disorder as Part of Evaluating Treatment Outcome.	2013	Sultan Qaboos University medical journal	Al-Ansari, Ahmed M	RAYYAN-INCLUSION: {"Jean Paul "=>"Excluded"}
706	Knowledge, Attitudes, and Practices about Malaria and Its Control in Rural Northwest Tanzania.	2010	Malaria research and treatment	Mazigo, Humphrey D and Obasy, Emmanuel and Mauka, Wilhellmus and Manyiri, Paulina and Zinga, Maria and Kweka, Eliningaya J and Mnyone, Ladslaus L and Heukelbach, Jorg	RAYYAN-INCLUSION: {"Jean Paul "=>"Excluded"}	10.4061/2010/794261
707	Detection of Duffy Blood Group Genotypes and Submicroscopic Plasmodium Infections Using Molecular Diagnostic Assays in Febrile Malaria Patients.	2023	Research square	Abagero, Beka Raya and Rama, Rei and Obeid, Abdulghani and Tolossa, Tirusew and Legese, Fikerte and Lo, Eugenia and Yewhalaw, Delenasaw	RAYYAN-INCLUSION: {"Jean Paul "=>"Excluded"}	10.21203/rs.3.rs-3706814/v1
708	Prediction of outcome of severe falciparum malaria in Koraput, Odisha, India: A hospital-based study.	2014	Tropical parasitology	Das, Lalit Kumar and Padhi, Bishwanath and Sahu, Sudhansu Sekar	RAYYAN-INCLUSION: {"Jean Paul "=>"Excluded"}	10.4103/2229-5070.138538
709	Modeling trends of health and health related indicators in Ethiopia (1995-2008): a time-series study.	2009	Health research policy and systems	Abraha, Mulu W and Nigatu, Tilahun H	RAYYAN-INCLUSION: {"Jean Paul "=>"Excluded"}	10.1186/1478-4505-7-29
710	Placental Malaria and Its Relationship with Neonatal Birth Weight among Primigravidae: An Analytical Cross-sectional Study.	2024	Exploratory research and hypothesis in medicine	Oranuka, Kingsley R and Chama, Calvin and Adogu, Ibrahim O and Okafor, Chigozie G and Eleje, George U and Ugwu, Emmanuel O and Adeleke, Olumide P and Obakpororo, Palmer H and Nnabuchi, Kenneth O and Yusuf, Abdulazeez and Ugwu, Nnaemeka P and Akabuike, Josephat C and Eke, Ahizechukwu C	RAYYAN-INCLUSION: {"felix camarade"=>"Excluded"}	10.14218/erhm.2023.00015
711	OS025. Placental malaria infection as a risk factor for hypertensivedisorders of pregnancy in malaria endemic regions: A systematic review and meta-analysis.	2012	Pregnancy hypertension	Bodkin, B L and Gordon, R and Sawchuck, D and von Dadelszen, P	RAYYAN-INCLUSION: {"felix camarade"=>"Excluded"}	10.1016/j.preghy.2012.04.026
712	Malaria among febrile patients suspected of Yellow fever during an outbreak in Ghana.	2024	Research square	Mensah, Lidiwan and Abdulai, Anisa and Amegatcher, Gloria and Pratt, Deborah and Aduhene, Evans and Ofori, Magdalene Sarah Nketia and Sabtiu, Abdul Rahim Mohammed and Adams, Patience and Ketorwoley, Prince and Owusu-Asenso, Christopher Mfum and Eyeson, Nana Aba Setorwu and Sagoe, Kwamena William Coleman and Bonney, Joseph Humphrey Kofi and Afrane, Yaw Asare	RAYYAN-INCLUSION: {"Jean Paul "=>"Excluded"}	10.21203/rs.3.rs-5684092/v1
713	A Set of Diagnostic Tests for Detection of Active Babesia duncani Infection.	2024	medRxiv : the preprint server for health sciences	Chand, Meenal and Vydyam, Pratap and Pal, Anasuya C and Thekkiniath, Jose and Darif, Dounia and Li, Zeng and Choi, Jae-Yeon and Magni, Ruben and Luchini, Alessandra and Tonnetti, Laura and Horn, Elizabeth J and Tufts, Danielle M and Ben Mamoun, Choukri	RAYYAN-INCLUSION: {"Jean Paul "=>"Excluded"}	10.1101/2024.03.25.24304816
714	Reconstructing the SARS-CoV-2 epidemic in eastern Uganda through longitudinal serosurveillance in a malaria cohort.	2022	medRxiv : the preprint server for health sciences	Briggs, Jessica and Takahashi, Saki and Nayebare, Patience and Cuu, Gloria and Rek, John and Zedi, Maato and Kizza, Timothy and Arinaitwe, Emmanuel and Nankabirwa, Joaniter I and Kamya, Moses and Jagannathan, Prasanna and Jacobson, Karen and Rosenthal, Philip J and Dorsey, Grant and Greenhouse, Bryan and Ssewanyana, Isaac and Rodriguez-Barraquer, Isabel	RAYYAN-INCLUSION: {"felix camarade"=>"Excluded"}	10.1101/2022.09.20.22280170
715	Truth is relative; Client report versus provider report, a post-modern analysis of data from a trial in the private retail medicine sector.	2024	Research square	Chepkwony, Tabitha and Amunga, Mark E and Kimachas, Emmah and Kipkoech, Joseph and Robie, Emily and Wekesa, Aggrey and Arthur, David and Turner, Elizabeth L and Gallis, John A and Abel, Lucy and Ambani, George and Visser, Theodoor and Woldeghebriel, Meley and Babur, Sameen and Woolsey, Aaron and Menya, Diana and Laktabai, Jeremiah and O'Meara, Wendy P	RAYYAN-INCLUSION: {"Jean Paul "=>"Excluded"}	10.21203/rs.3.rs-5005686/v1
716	Malaria, gastrointestinal parasite infection and nutritional status among febrile children In Accra, Ghana.	2023	Research square	Darko, Bright Amoah and Owusu-Asenso, Christopher Mfum and Addo-Osafo, Kantanka and Appiah-Lawson, Edith and Afrane, Yaw Asare and Tette, Edem Magdalene Afua	RAYYAN-INCLUSION: {"Jean Paul "=>"Excluded"}	10.21203/rs.3.rs-2891006/v1
717	Reprint of: Connections between single-cell biomechanics and human disease states: gastrointestinal cancer and malaria.	2015	Acta biomaterialia	Suresh, S and Spatz, J and Mills, J P and Micoulet, A and Dao, M and Lim, C T and Beil, M and Seufferlein, T	RAYYAN-INCLUSION: {"Jean Paul "=>"Excluded"}	10.1016/j.actbio.2015.07.015
718	ANTIPLASMODIAL ACTIVITIES OF THE STEM BARK EXTRACT OF ARTOCARPUS ALTILIS FORSBERG.	2022	African journal of infectious diseases	Aladesanmi and Joseph, Adetunji and Odiba and Emmanuel, Ogu and Odediran and Akintunde, Samuel and Oriola and Olubunmi, Ayodeji	RAYYAN-INCLUSION: {"Jean Paul "=>"Excluded"}	10.21010/Ajid.v16i2S.5
719	Repurposing Interleukin-6 Inhibitors to Combat COVID-19.	2020	Journal of immunotherapy and precision oncology	Kato, Shumei and Kurzrock, Razelle	RAYYAN-INCLUSION: {"felix camarade"=>"Excluded"}	10.36401/jipo-20-11
720	A retrospective study of the prevalence of the canine degenerative myelopathy associated superoxide dismutase 1 mutation (SOD1:c.118G>A) in a referral population of German Shepherd dogs from the UK.	2014	Canine genetics and epidemiology	Holder, Angela L and Price, James A and Adams, Jamie P and Volk, Holger A and Catchpole, Brian	RAYYAN-INCLUSION: {"felix camarade"=>"Excluded"}	10.1186/2052-6687-1-10
721	Correlation of Novel Single Nucleotide Polymorphisms ofUSP26, TEX15, and TNP2 Genes with Male Infertility in North West of Iran.	2022	International journal of fertility & sterility	Ghadirkhomi, Elham and Angaji, Seyed Abdolhamid and Khosravi, Maryam and Mashayekh, Mohammad Reza	RAYYAN-INCLUSION: {"felix camarade"=>"Excluded"}	10.22074/IJFS.2021.521138.1058
722	Human leukocyte antigen alleles, genotypes and haplotypes frequencies in renal transplant donors and recipients from West Central India.	2013	Indian journal of human genetics	Patel, Jaina S and Patel, Manisha M and Koringa, Prakash G and Shah, Tejas M and Patel, Amrutlal K and Tripathi, Ajai K and Mathew, Anila and Rajapurkar, Mohan M and Joshi, Chaitanya G	RAYYAN-INCLUSION: {"felix camarade"=>"Excluded"}	10.4103/0971-6866.116122
723	Role of socio-demographical factors on tuberculosis outcome in Yemen.	2016	International journal of mycobacteriology	Jaber, Ammar Ali Saleh and Khan, Amer Hayat and Sulaiman, Syed Azhar Syed and Ahmad, Nafees	RAYYAN-INCLUSION: {"felix camarade"=>"Excluded"}	10.1016/j.ijmyco.2016.09.008
724	Clinical predictors for survival and treatment outcome of high-grade glioma in Prasat Neurological Institute.	2017	Asian journal of neurosurgery	Noiphithak, Raywat and Veerasarn, Kullapat	RAYYAN-INCLUSION: {"felix camarade"=>"Excluded"}	10.4103/1793-5482.148791
725	The Nordic Subpopulation Research Programme: prediction of treatment outcome in patients with low back pain treated by chiropractors--does the psychological profile matter?	2009	Chiropractic & osteopathy	Leboeuf-Yde, Charlotte and Rosenbaum, Annika and Axen, Iben and Lovgren, Peter W and Jorgensen, Kristian and Halasz, Laszlo and Eklund, Andreas and Wedderkopp, Niels	RAYYAN-INCLUSION: {"felix camarade"=>"Excluded"}	10.1186/1746-1340-17-14
726	Mutational Profile of Papillary Thyroid Carcinoma in an Endemic Goiter Region of North India.	2018	Indian journal of endocrinology and metabolism	George, Nelson and Agarwal, Amit and Kumari, Niraj and Agarwal, Sarita and Krisnani, Narendra and Gupta, Sushil Kumar	RAYYAN-INCLUSION: {"felix camarade"=>"Excluded"}	10.4103/ijem.IJEM_441_17
727	Artesunate Exerts a Direct Effect on Endothelial Cell Activation and NF-kappaB Translocation in a Mechanism Independent of Plasmodium Killing.	2012	Malaria research and treatment	Souza, Mariana C and Paixao, Flavio Henrique Marcolino and Ferraris, Fausto K and Ribeiro, Isabela and Henriques, Maria das Gracas M O	RAYYAN-INCLUSION: {"felix camarade"=>"Excluded"}	10.1155/2012/679090
728	Investigating patient expectations and treatment outcome in a chronic low back pain population.	2012	Journal of pain research	Sanderson, Kristen B and Roditi, Daniela and George, Steven Z and Atchison, James W and Banou, Evangelia and Robinson, Michael E	RAYYAN-INCLUSION: {"felix camarade"=>"Excluded"}	10.2147/JPR.S28636
729	Distribution of CC-chemokine receptor-5-‚àÜ32 allele among the tribal and caste population of Vidarbha region of Maharashtra state.	2013	Indian journal of human genetics	Chavhan, Arvind B and Pawar, Santosh S and Jadhao, Rajusing G and Patil, Kishor G	RAYYAN-INCLUSION: {"felix camarade"=>"Excluded"}	10.4103/0971-6866.112894
730	Differences between early and late onset adult depression.	2011	Clinical practice and epidemiology in mental health : CP & EMH	Bukh, Jens Drachmann and Bock, Camilla and Vinberg, Maj and Gether, Ulrik and Kessing, Lars Vedel	RAYYAN-INCLUSION: {"felix camarade"=>"Excluded"}	10.2174/1745017901107010140
731	Prospective study of treatment outcome of implant retained mandibular overdenture: Two years follow-up.	2014	Contemporary clinical dentistry	Arora, Vimal and Kumar, Dinesh and Legha, V S and Arun Kumar, K V	RAYYAN-INCLUSION: {"felix camarade"=>"Excluded"}	10.4103/0976-237X.132304
732	Motorcycle-Related Traumatic Brain Injuries: Helmet Use and Treatment Outcome.	2015	Neuroscience journal	Nnadi, Mathias Ogbonna Nnanna and Bankole, Olufemi Babatola and Fente, Beleudanyo Gbalipre	RAYYAN-INCLUSION: {"felix camarade"=>"Excluded"}	10.1155/2015/696787
733	Treatment options in acute porphyria, porphyria cutanea tarda, and erythropoietic protoporphyria.	2007	Current treatment options in gastroenterology	Harper, Pauline and Wahlin, Staffan	RAYYAN-INCLUSION: {"felix camarade"=>"Excluded"}	10.1007/s11938-007-0044-9
734	Treatment outcome with interferon alpha 2b in ocular surface squamous neoplasia: Recommendation as primary treatment by peripheral ophthalmologists.	2021	Oman journal of ophthalmology	Meel, Rachna and Dhiman, Rebika and Vanathi, Murugesan and Sen, Seema and Gupta, Noopur and Tandon, Radhika	RAYYAN-INCLUSION: {"felix camarade"=>"Excluded"}	10.4103/ojo.OJO_201_2018
735	Single linear miniplate versus rectangular grid plate in the treatment of mandibular angle fractures: A prospective, clinico-radiographic, comparative study.	2023	National journal of maxillofacial surgery	Das, Manthan Kumar and Mishra, Madan and Singh, Gaurav and Mondal, Shubhamoy	RAYYAN-INCLUSION: {"felix camarade"=>"Excluded"}	10.4103/njms.njms_129_22
736	Association of Interleukin-4 Receptor alpha Chain I50V Gene Variant (rs1805010) and Asthma in Iranian Population: A Case-control Study.	2024	The open respiratory medicine journal	Mowahedi, Masouma and Aramesh, Azam and Khouzani, Mozhgan Sorkhi and Khouzani, Marjan Sorkhi and Daryanoush, Saeed and Samet, Mohammad and Samadi, Morteza	RAYYAN-INCLUSION: {"felix camarade"=>"Excluded"}	10.2174/0118743064266613231123103523
737	Parameter Determination for Singlet Oxygen Modeling of BPD-Mediated PDT.	2013	Proceedings of SPIE--the International Society for Optical Engineering	McMillan, Dayton D and Chen, Daniel and Kim, Michele M and Liang, Xing and Zhu, Timothy C	RAYYAN-INCLUSION: {"felix camarade"=>"Excluded"}
738	Multidrug resistance 1 gene expression and AgNOR in childhood acute leukemias.	2007	Indian journal of hematology & blood transfusion : an official journal of Indian Society of Hematology and Blood Transfusion	Balamurugan, S and Sugapriya, D and Shanthi, P and Thilaka, V and Venkatadesilalu, S and Pushpa, V and Madhavan, M	RAYYAN-INCLUSION: {"felix camarade"=>"Excluded"}	10.1007/s12288-008-0002-2
739	The Association Between Treatment Frequency and Treatment Outcome for Cardiovascular Surgeries.	2016	The Korean journal of thoracic and cardiovascular surgery	Choi, Ji Suk and Park, Choon Seon and Kim, Myunghwa and Kim, Myo Jeong and Lee, Kun Sei and Sim, Sung Bo and Chee, Hyun Keun and Park, Nam Hee and Park, Sung Min	RAYYAN-INCLUSION: {"felix camarade"=>"Excluded"}	10.5090/kjtcs.2016.49.S1.S20
740	Clinical profile and Predictors of Outcomes of Hospitalized Patients with Laboratory-Confirmed Severe Acute Respiratory Syndrome Coronavirus 2 in Nigeria: A Retrospective Analysis of 13 High Burden States in Nigeria.	2023	Nigerian medical journal : journal of the Nigeria Medical Association	Yilgwan, Christopher Sabo and Onu, Adamu and Ofoli, Joshua and Dakum, Longji Benle and Shehu, Nathan Yakubu and Ogoina, Dimie and Okoli, Ijeoma and Osisanwo, Deborah and Okafor, Vivian and Olayinka, Adebola and Mamadu, Ibrahim and Adebiyi, Adebimpe	RAYYAN-INCLUSION: {"Jean Paul "=>"Excluded"}
741	Randomized dose-ranging controlled trial of AQ-13, a candidate antimalarial, and chloroquine in healthy volunteers.	2007	PLoS clinical trials	Mzayek, Fawaz and Deng, Haiyan and Mather, Frances J and Wasilevich, Elizabeth C and Liu, Huayin and Hadi, Christiane M and Chansolme, David H and Murphy, Holly A and Melek, Bekir H and Tenaglia, Alan N and Mushatt, David M and Dreisbach, Albert W and Lertora, Juan J L and Krogstad, Donald J	RAYYAN-INCLUSION: {"Jean Paul "=>"Excluded"}	10.1371/journal.pctr.0020006
742	Assessment of Hydroxychloroquine and Chloroquine Safety Profiles: A Systematic Review and Meta-Analysis.	2020	medRxiv : the preprint server for health sciences	Ren, Lu and Xu, Wilson and Overton, James L and Yu, Shandong and Chiamvimonvat, Nipavan and Thai, Phung N	RAYYAN-INCLUSION: {"felix camarade"=>"Excluded"}	10.1101/2020.05.02.20088872
743	Cost-effectiveness of malaria elimination in Sampov Loun Operational District, Cambodia.	2020	MalariaWorld journal	Por, Ir and Sovannaroth, Siv and Moran, Alexander and Dysoley, Lek and Nguon, Sokomar and Bunthy, Om and Meas, May Sak and Barat, Lawrence and Slot, Rida and Thangadurai, Sharon and Kapella, Bryan K and Hassan, Saad El-Din and Po, Ly and An, Sen Sam and Gimnig, John E and McDowell, Mary and Thigpen, Michael and Armistead, Jennifer and AlMossawi, Hala Jassim and Kheang, Soy Ty and Kak, Neeraj	RAYYAN-INCLUSION: {"Jean Paul "=>"Excluded"}
744	Taking Personalized Medicine Seriously: Biomarker Approaches in Phase IIb/III Studies in Major Depression and Schizophrenia.	2015	Innovations in clinical neuroscience	Murck, Harald and Laughren, Thomas and Lamers, Femke and Picard, Rosalind and Walther, Sebastian and Goff, Donald and Sainati, Stephen	RAYYAN-INCLUSION: {"Jean Paul "=>"Excluded"}
745	PEXEL is a proteolytic maturation site for both exported and non-exported Plasmodium proteins.	2023	bioRxiv : the preprint server for biology	Fierro, Manuel A and Muheljic, Ajla and Sha, Jihui and Wohlschlegel, James A and Beck, Josh R	RAYYAN-INCLUSION: {"Jean Paul "=>"Excluded"}	10.1101/2023.07.12.548774
746	A highly contiguous, scaffold-level nuclear genome assembly for the fever tree (Cinchona pubescens Vahl) as a novel resource for Rubiaceae research.	2022	GigaByte (Hong Kong, China)	Canales, Nataly Allasi and Perez-Escobar, Oscar A and Powell, Robyn F and Topel, Mats and Kidner, Catherine and Nesbitt, Mark and Maldonado, Carla and Barnes, Christopher J and Ronsted, Nina and Przelomska, Natalia A S and Leitch, Ilia J and Antonelli, Alexandre	RAYYAN-INCLUSION: {"Jean Paul "=>"Excluded"}	10.46471/gigabyte.71
747	Complicated falciparum Malaria in western Maharashtra.	2012	Tropical parasitology	Patil, Vc	RAYYAN-INCLUSION: {"Nicolas"=>"Excluded"}	10.4103/2229-5070.97240
748	Field evaluation of the Bioline Malaria Ag P.f/Pan Rapid Diagnostic Test: Causes of Microscopy Discordance and Performance in Uganda.	2025	Research square	Kabbale, Kisakye Diana and Nsengimaana, Bienvenu and Semakuba, Francis D and Kagurusi, Brian A and Mwubaha, Caroline and Wiringilimaana, Innocent and Katairo, Thomas and Kiyaga, Shahiid and Mbabazi, Monica and Gonahasa, Samuel and Kamya, Moses R and Tukwasibwe, Stephen and Nsobya, Sam L and Asua, Victor and Jjingo, Daudi and Agaba, Bosco and Maiteki-Sebuguzi, Catherine and Opigo, Jimmy and Hilton…	RAYYAN-INCLUSION: {"Nicolas"=>"Excluded"}	10.21203/rs.3.rs-5629938/v1
749	Investigation of genetic polymorphisms in genes encoding growth factors and dental pulp calcification in orthodontic patients.	2024	Journal of oral biology and craniofacial research	Meyfarth, Sandra Regina Santos and Ramirez, Iago and Silva-Sousa, Alice Correa and Proff, Peter and Gabardo, Marilisa Carneiro Leao and Sousa-Neto, Manoel Damiao and Baratto-Filho, Flares and Kuchler, Erika Calvano and Antunes, Leonardo Santos and Kirschneck, Christian	RAYYAN-INCLUSION: {"Nicolas"=>"Excluded"}	10.1016/j.jobcr.2024.09.013
750	Global risk of selection and spread of Plasmodium falciparum histidine-rich protein 2 and 3 gene deletions.	2024	medRxiv : the preprint server for health sciences	Watson, Oliver J and Tran, Thu Nguyen-Anh and Zupko, Robert J and Symons, Tasmin and Thomson, Rebecca and Visser, Theodoor and Rumisha, Susan and Dzianach, Paulina A and Hathaway, Nicholas and Kim, Isaac and Juliano, Jonathan J and Bailey, Jeffrey A and Slater, Hannah and Okell, Lucy and Gething, Peter and Ghani, Azra and Boni, Maciej F and Parr, Jonathan B and Cunningham, Jane	RAYYAN-INCLUSION: {"felix camarade"=>"Excluded", "Nicolas"=>"Excluded"}	10.1101/2023.10.21.23297352
751	Molecular identification of Leishmania isolates obtained from patients suspected as having cutaneous leishmaniasis referred to reference laboratories from Yazd province in central Iran.	2013	Advanced biomedical research	Mirzaie, Farzaneh and Eslami, Gilda and Yosefi, Mohammad Hossein and Pestehchian, Nader	RAYYAN-INCLUSION: {"Nicolas"=>"Excluded"}	10.4103/2277-9175.122525
752	Pharmacological manipulations of autophagy modulate paraquat-induced cytotoxicity in PC12 cells.	2017	International journal of biochemistry and molecular biology	Zhou, Qian and Zhang, Han and Wu, Qin and Shi, Jingshan and Zhou, Shaoyu	RAYYAN-INCLUSION: {"Nicolas"=>"Excluded"}
753	Naturally Occurring Missense Mutation in Plasma PAF-AH Among the Japanese Population.	2015	The Enzymes	Karasawa, Ken	RAYYAN-INCLUSION: {"felix camarade"=>"Excluded", "Nicolas"=>"Excluded"}	10.1016/bs.enz.2015.09.003
754	Therapeutic challenges in hepatitis C-infected injection drug using patients.	2006	Harm reduction journal	Cooper, Curtis L and Mills, Edward J	RAYYAN-INCLUSION: {"Nicolas"=>"Excluded"}	10.1186/1477-7517-3-31
755	Hypothermic Fibrillatory Arrest During Coronary Artery Bypass Grafting in a Man With Calcified Aorta and Ventricular Fibrillation.	2021	Texas Heart Institute journal	Airhart, Nathan and Bojalian, Marineh and Schwarzenberger, Johanna	RAYYAN-INCLUSION: {"Nicolas"=>"Excluded"}	10.10453/THIJ-20-7349
756	Proton pump inhibitors homogenous suspensions: a compounding solution to pediatric gastroesophageal reflux disease.	2011	International journal of pharmaceutical compounding	Corsini, Lindsay and Williams, Lavonn A	RAYYAN-INCLUSION: {"Nicolas"=>"Excluded"}
757	Pemphigus vegetans with isolated involvement of the nose and chest: rare variant of pemphigus vulgaris.	2019	Anais brasileiros de dermatologia	Feitoza, Raisa Ilena Caranhas and Santos, Monica and Schettini, Maria da Conceicao Almeida and Ferreira, Silvana de Albuquerque Damasceno	RAYYAN-INCLUSION: {"Nicolas"=>"Excluded"}	10.1590/abd1806-4841.20198285
758	Chronic urticaria: assessment of current treatment.	2005	Expert review of clinical immunology	Wedi, Bettina and Kapp, Alexander	RAYYAN-INCLUSION: {"Nicolas"=>"Excluded"}	10.1586/1744666X.1.3.459
759	Chemical reactivities and molecular docking studies of parthenolide with the main protease of HEP-G2 and SARS-CoV-2.	2021	Journal of molecular structure	Ouled Aitouna, Abdelhak and Belghiti, M E and Esme, Asli and Anouar, E and Ouled Aitouna, Anass and Zeroual, A and Salah, M and Chekroun, A and Alaoui El Abdallaoui, H El and Benharref, A and Mazoir, N	RAYYAN-INCLUSION: {"Nicolas"=>"Excluded"}	10.1016/j.molstruc.2021.130705
760	Apolipoprotein Gene Polymorphisms (APOB, APOC111, APOE) in the Development of Coronary Heart Disease in Ethnic Groups of Kazakhstan.	2014	Journal of genetic syndromes & gene therapy	Berkinbayev, S and Rysuly, M and Mussayev, A and Blum, K and Baitasova, N and Mussagaliyeva, A and Dzhunusbekova, G and Makhatov, B and Mussayev, Aa and Yeshmanova, A and Lesbekova, R and Marchuk, Y and Azhibekova, R and Oscar-Berman, M and Kulmaganbetov, M	RAYYAN-INCLUSION: {"Nicolas"=>"Excluded"}
761	Clinical and Morphological Characteristics of Ruptured Small (<5 mm) Posterior Communicating Artery Aneurysms.	2021	Asian journal of neurosurgery	Shibata, Aoto and Kamide, Tomoya and Ikeda, Shunsuke and Yoshikawa, Shinichiro and Tsukagoshi, Eisuke and Yonezawa, Azusa and Takeda, Ririko and Kikkawa, Yuichiro and Kohyama, Shinya and Kurita, Hiroki	RAYYAN-INCLUSION: {"felix camarade"=>"Excluded"}	10.4103/ajns.AJNS_495_20
762	Unveiling the Synergy of Serum Lipoprotein-Associated Phospholipase A2 and PLA2G7 Gene Polymorphism (rs1805017) as Key Determinants of Coronary Artery Disease Risk and Severity: Implications for Early Intervention.	2024	Cureus	Luqman, Hajra and Mohammed, Noorjahan and Krishna Mohan, Iyyapu and Saibaba, Kompella S S and Sai Satish, Oruganti and Bhaskar, Madrol Vijaya and Sreedevi, Neelam N and Khan, Siraj A	RAYYAN-INCLUSION: {"felix camarade"=>"Excluded"}	10.7759/cureus.74045
763	Profile and determinants of unsuccessful tuberculosis outcome in rural Nigeria: Implications for tuberculosis control.	2016	World journal of methodology	Ukwaja, Kingsley N and Oshi, Sarah N and Alobu, Isaac and Oshi, Daniel C	RAYYAN-INCLUSION: {"felix camarade"=>"Excluded"}	10.5662/wjm.v6.i1.118
764	COMPARATIVE STUDY OF TREATMENT OUTCOME IN APICECTOMIES WITH OR WITHOUT ROOT-END FILLING.	2018	Annals of Ibadan postgraduate medicine	Ajayi, J O and Abiodun-Solanke, I M F and Olusile, O A and Oginni, A O and Esan, T A	RAYYAN-INCLUSION: {"felix camarade"=>"Excluded"}
765	Long Esophageal Stricture in a Brittle Diabetic.	2017	Euroasian journal of hepato-gastroenterology	C Pak, Stella and Darr, Umar and Alastal, Yaseen and Yoon, Youngsook	RAYYAN-INCLUSION: {"felix camarade"=>"Excluded"}	10.5005/jp-journals-10018-1248
766	The Palatal Closure Efficiency (PaCE) Index: A New Speaker-Centered Aerodynamic Metric for the Evaluation of Velopharyngeal Function During Speech.	2021	Perspectives of the ASHA special interest groups	Zajac, David J and Powell, Juliana and Perotta, Laura	RAYYAN-INCLUSION: {"felix camarade"=>"Excluded"}	10.1044/2021_persp-20-00238
767	Adapting the Summer Treatment Program Components to Engage and Treat Male Caregivers of Children with Attention-Deficit/Hyperactivity Disorder.	2025	Evidence-based practice in child and adolescent mental health	Fabiano, Gregory A and Merrill, Brittany M and Frontale, Sophia and Sikov, Jennifer and Chacko, Anil	RAYYAN-INCLUSION: {"felix camarade"=>"Excluded"}	10.1080/23794925.2024.2414440
768	Drug-induced Sleep Endoscopy (DISE) with Simulation Bite to Predict the Success of Oral Appliance Therapy in Treating Obstructive Sleep Apnea/Hypopnea Syndrome (OSAHS).	2020	Translational medicine @ UniSa	Cavaliere, Matteo and De Luca, Pietro and De Santis, Carla and Scarpa, Alfonso and Ralli, Massimo and Di Stadio, Arianna and Viola, Pasquale and Chiarella, Giuseppe and Cassandro, Claudia and Cassandro, Francesco	RAYYAN-INCLUSION: {"felix camarade"=>"Excluded"}	10.37825/2239-9747.1011
769	Prevalence of high-risk human papillomavirus types in Mexican women with cervical intraepithelial neoplasia and invasive carcinoma.	2008	Infectious agents and cancer	Lopez-Revilla, Ruben and Martinez-Contreras, Luz A and Sanchez-Garza, Mireya	RAYYAN-INCLUSION: {"felix camarade"=>"Excluded"}	10.1186/1750-9378-3-3
770	Serological Detection of Rh-Del Phenotype among Rh-Negative Blood Donors at National Blood Center, Yangon, Myanmar.	2020	Advances in hematology	Wah, Saw Thu and Chi, Saung Nay and Kyaing, Kyi Kyi and Khin, Aye Aye and Aung, Thida	RAYYAN-INCLUSION: {"felix camarade"=>"Excluded"}	10.1155/2020/3482124
771	Acupuncture combined with Chinese herbs for the treatment in hemivertebral French bulldogs with emergent paraparesis.	2016	Journal of traditional and complementary medicine	Liu, Ching Ming and Holyoak, G Reed and Lin, Chung Tien	RAYYAN-INCLUSION: {"Nicolas"=>"Excluded"}
772	Predictors of Treatment Outcome for Retreatment Pulmonary Tuberculosis Cases among Tribal People of an Eastern India District: A Prospective Cohort Study.	2016	Tuberculosis research and treatment	Saha, Rajib	RAYYAN-INCLUSION: {"felix camarade"=>"Excluded"}	10.1155/2016/8608602
773	Cytokine gene polymorphisms and atopic disease in two European cohorts. (ECRHS-Basel and SAPALDIA).	2006	Clinical and molecular allergy : CMA	Imboden, M and Nieters, A and Bircher, A J and Brutsche, M and Becker, N and Wjst, M and Ackermann-Liebrich, U and Berger, W and Probst-Hensch, N M and SAPALDIA Team	RAYYAN-INCLUSION: {"Nicolas"=>"Excluded"}	10.1186/1476-7961-4-9
774	Pervasive Strong Selection at the Level of Codon Usage Bias in Drosophila melanogaster.	2020	Genetics	Machado, Heather E and Lawrie, David S and Petrov, Dmitri A	RAYYAN-INCLUSION: {"Nicolas"=>"Excluded"}	10.1534/genetics.119.302542
775	High incidence and geographic distribution of cleft palate cases in Finland are associated with a regulatory variant in IRF6.	2024	medRxiv : the preprint server for health sciences	Rahimov, Fedik and Nieminen, Pekka and Kumari, Priyanka and Juuri, Emma and Nikopensius, Tiit and Paraiso, Kitt and German, Jakob and Karvanen, Antti and Kals, Mart and Elnahas, Abdelrahman G and Karjalainen, Juha and Kurki, Mitja and Palotie, Aarno and Heliovaara, Arja and Esko, Tonu and Jukarainen, Sakari and Palta, Priit and Ganna, Andrea and Patni, Anjali P and Mar, Daniel and Bomsztyk, Karol…	RAYYAN-INCLUSION: {"Nicolas"=>"Excluded"}	10.1101/2024.07.09.24310146
776	CMCH and MORU: a Highly Successful Collaboration.	2010	Journal of Chittagong Medical College Teachers' Association	Maude, Richard J and Yunus, Emran Bin and Hoque, Gofranul and Hassan, Mahtab Uddin and Hossain, Amir and Samad, Rasheda and Rahman, Ridwanur and Ghose, Aniruddha and Day, Nicholas P and White, Nicholas J and Dondorp, Arjen M and Faiz, M Abul	RAYYAN-INCLUSION: {"Nicolas"=>"Excluded"}	10.3329/jcmcta.v20i1.4926
777	Chloroquine nasal drops in asymptomatic & mild COVID-19: An exploratory randomized clinical trial.	2021	The Indian journal of medical research	Thakar, Alok and Panda, Smriti and Sakthivel, Pirabu and Brijwal, Megha and Dhakad, Shivram and Choudekar, Avinash and Kanodia, Anupam and Bhatnagar, Sushma and Mohan, Anant and Maulik, Subir K and Dar, Lalit	RAYYAN-INCLUSION: {"Nicolas"=>"Excluded"}	10.4103/ijmr.IJMR_3665_20
778	Antigenic strain diversity predicts different biogeographic patterns of maintenance and decline of anti-malarial drug resistance.	2023	bioRxiv : the preprint server for biology	He, Qixin and Chaillet, John K and Labbe, Frederic	RAYYAN-INCLUSION: {"felix camarade"=>"Excluded", "Nicolas"=>"Excluded"}	10.1101/2023.03.06.531320
779	Possible fenugreek induced haemolysis in a patient with previously unknown G6PD deficiency.	2009	BMJ case reports	Sadler, Joseph Marshall Jr and Ash, Stephen and Brito-Babapulle, Finella Marie	RAYYAN-INCLUSION: {"Jean Paul "=>"Excluded"}	10.1136/bcr.09.2008.0895
780	Post-treatment Apical Periodontitis in Primary Non-surgical Root Canal Treatment: A Multiple Correspondence Analysis.	2023	Iranian endodontic journal	Sanchez Aleman, Jose Antonio and Jimenez Prieto, Daniel Ivan and Garcia Guerrero, Claudia Carmina	RAYYAN-INCLUSION: {"Jean Paul "=>"Excluded"}	10.22037/iej.v18i4.26710
781	LUDWIG'S ANGINA: AN ANALYSIS OF CASES SEEN AT THE UNIVERSITY COLLEGE HOSPITAL, IBADAN.	2018	Annals of Ibadan postgraduate medicine	Okoje, V N and Ambeke, O O and Gbolahan, O O	RAYYAN-INCLUSION: {"Jean Paul "=>"Excluded"}
782	Anaplastic Thyroid Cancer: a Retrospective analysis of 120 cases.	2014	The Gulf journal of oncology	Aldehaim, M and Mahmood, R and Hussain, F and Memon, A and Al-Hebshi, A and Al-Rajhi, N and El-Sebaie, M and Khalil, E and Ahmad, M	RAYYAN-INCLUSION: {"Jean Paul "=>"Excluded"}
783	A Comprehensive Molecular Dynamic Simulation Study of Plant Bioactive Phytoconstituents as Inhibitors for SARS-CoV-2 Main Protease and Spike (S) Glycoprotein.	2025	Current computer-aided drug design	Kandpal, Vinay Mohan and Tiwari, Apoorv and Mandal, Pranabesh and Singh, Durg Vijay and Taj, Gohar and Upadhyay, Sandhya	RAYYAN-INCLUSION: {"Jean Paul "=>"Excluded"}	10.2174/0115734099285818240626110217
784	Propofol infusion syndrome in refractory status epilepticus.	2013	Journal of epilepsy research	Hwang, Woo Sub and Gwak, Hye Min and Seo, Dae-Won	RAYYAN-INCLUSION: {"Jean Paul "=>"Excluded"}	10.14581/jer.13004
785	DENTAL IMPLANT TREATMENT AT A NIGERIAN TEACHING HOSPITAL.	2014	Journal of the West African College of Surgeons	Ajayi, D M and Abiodun-Solanke, Imf and Gbadebo, S O and Fasola, A O and Dosumu, O O and Arotiba, J T	RAYYAN-INCLUSION: {"Jean Paul "=>"Excluded"}
786	Dose mapping sensitivity to deformable registration uncertainties in fractionated radiotherapy - applied to prostate proton treatments.	2013	BMC medical physics	Tilly, David and Tilly, Nina and Ahnesjo, Anders	RAYYAN-INCLUSION: {"Jean Paul "=>"Excluded"}	10.1186/1756-6649-13-2
787	Clinicopathological spectrum and treatment outcome of idiopathic steroid-resistant nephrotic syndrome in children at a tertiary care center.	2022	Medical journal, Armed Forces India	Kashif, A W and Ranjan, Akhil and Kalra, Suprita and Shravani Uttpal, Datta and Malik, Ajay	RAYYAN-INCLUSION: {"Jean Paul "=>"Excluded"}	10.1016/j.mjafi.2020.11.004
788	Clinical profile of acutely ill psychiatric patients admitted to a general hospital psychiatric unit.	2007	African journal of psychiatry	Janse van Rensburg, A B	RAYYAN-INCLUSION: {"Jean Paul "=>"Excluded"}
789	Autophagy as a target for cancer therapy: new developments.	2012	Cancer management and research	Carew, Jennifer S and Kelly, Kevin R and Nawrocki, Steffan T	RAYYAN-INCLUSION: {"Jean Paul "=>"Excluded"}	10.2147/CMAR.S26133
790	Media, health workers, and policy makers' relationship and their impact on antimalarial policy adoption: a population genetics perspective.	2011	Malaria research and treatment	Malisa, Allen and Pearce, Richard and Mutayoba, Benezeth and Abdullah, Salim and Mshinda, Hassan and Kachur, Patrick and Bloland, Peter and Roper, Cally	RAYYAN-INCLUSION: {"Jean Paul "=>"Excluded"}	10.4061/2011/217276
791	BASOPHILS ACTIVATE PRURICEPTOR-LIKE VAGAL SENSORY NEURONS.	2024	bioRxiv : the preprint server for biology	Wang, Jo-Chiao and Nikpoor, Amin Reza and Crosson, Theo and Kaufmann, Eva and Rafei, Moutih and Talbot, Sebastien	RAYYAN-INCLUSION: {"Jean Paul "=>"Excluded"}	10.1101/2024.06.11.598517
792	Automated detection and staging of malaria parasites from cytological smears using convolutional neural networks.	2021	Biological imaging	Davidson, Mira S and Andradi-Brown, Clare and Yahiya, Sabrina and Chmielewski, Jill and O'Donnell, Aidan J and Gurung, Pratima and Jeninga, Myriam D and Prommana, Parichat and Andrew, Dean W and Petter, Michaela and Uthaipibull, Chairat and Boyle, Michelle J and Ashdown, George W and Dvorin, Jeffrey D and Reece, Sarah E and Wilson, Danny W and Cunningham, Kane A and Ando, D Michael and Dimon, Mic…	RAYYAN-INCLUSION: {"Jean Paul "=>"Excluded"}	10.1017/S2633903X21000015
793	Genetic Insights Into Early-Onset Type 2 Diabetes Mellitus: The Role of SOST and LRP5 Genotypic Variants in Young Indians.	2025	Cureus	Singh, Jiya and Singh, Praveen K and Amoli, Rahul and Kant, Ravi and Mirza, Anissa A and Naithani, Manisha and Saha, Sarama	RAYYAN-INCLUSION: {"Jean Paul "=>"Excluded"}	10.7759/cureus.80186
794	Polyhexanide 0.2% in treatment of trophic foot ulcers in leprosy - preliminary study.	2018	Anais brasileiros de dermatologia	Zanchin, Tulio Neutzling and Serafini, Cassio Battisti and Brandao, Francine Silva and Costa Nery, Jose Augusto da	RAYYAN-INCLUSION: {"Jean Paul "=>"Excluded"}	10.1590/abd1806-4841.20186655
795	Neuropsychiatric manifestation of confusional psychosis due to Cryptococcus neoformans var. grubii in an apparently immunocompetent host: a case report.	2009	Cases journal	Prakash, Peralam Yegneswaran and Sugandhi, Rao P	RAYYAN-INCLUSION: {"Jean Paul "=>"Excluded"}	10.1186/1757-1626-2-9084
796	Helicobacter pylori Therapy in the West.	2012	Japanese journal of helicobacter research	Graham, David Y and Rimbara, Emiko	RAYYAN-INCLUSION: {"Jean Paul "=>"Excluded"}
797	Levothyroxine Augmentation in Clozapine Resistant Schizophrenia: A Case Report and Review.	2015	Case reports in psychiatry	Seddigh, Ruohollah and Azarnik, Somayeh and Keshavarz-Akhlaghi, Amir-Abbas	RAYYAN-INCLUSION: {"Jean Paul "=>"Excluded"}	10.1155/2015/678040
798	Association analysis of polymorphisms in IL-5 and IL-9, with Allergic Asthma disease in Al-Diwaniyah City.	2025	Human antibodies	Kadhom, Mervat Kamel and Hatem, Rasha Muzahem and Mohammed, Khetam Ibrahim	RAYYAN-INCLUSION: {"Jean Paul "=>"Excluded"}	10.1177/10932607251349046
799	Development and validation of weight, height and age bands to guide the prescription of fixed-dose dispersible tablet formulations.	2015	The journal of pediatric pharmacology and therapeutics : JPPT : the official journal of PPAG	Larson, Charles P and Sauve, Laura and Senkungu, Jude Kimbowa and Arifeen, Shams El and Brant, Rollin	RAYYAN-INCLUSION: {"Nicolas"=>"Excluded"}	10.5863/1551-6776-20.1.24
800	Clinicopathological Features and Treatment Outcome of Patients with Gastric Cancer in Lagos: Is the Outlook Getting Better?	2023	Journal of the West African College of Surgeons	Osinowo, Adedapo Olumide and Olajide, Thomas Olagboyega and Balogun, Olanrewaju Samuel and Makanjuola, Ayomide and Adesanya, Adedoyin Adekunle and Atoyebi, Oluwole A	RAYYAN-INCLUSION: {"Nicolas"=>"Excluded"}	10.4103/jwas.jwas_219_22
801	Tuberculosis deaths: are we measuring accurately?	2014	Journal of pharmaceutical policy and practice	Atif, Muhammad and Sulaiman, Syed Azhar Syed and Shafie, Asrul Akmal and Qamar Uz Zaman, Muhammad and Asif, Muhammad	RAYYAN-INCLUSION: {"Jean Paul "=>"Excluded"}	10.1186/2052-3211-7-16
802	ISMP Adverse Drug Reactions: Levofloxacin-Induced Neuroexcitation and Hallucinations; Statin-Induced Muscle Rupture; Mefloquine-Induced Rhabdomyolysis; Methimazole-Induced Cholestatic Hepatitis; Decitabine-Induced Hand and Foot Syndrome.	2017	Hospital pharmacy	Mancano, Michael A	RAYYAN-INCLUSION: {"Jean Paul "=>"Excluded"}	10.1177/0018578717715349
803	Effects of Intense Pulsed Light Treatment on Dry Eye Disease After Keratorefractive Surgery: A Retrospective Cohort Study.	2025	Cureus	Lee, Chia-Yi and Yang, Shun-Fa and Chen, Yun-Chen and Chang, Chao Kai	RAYYAN-INCLUSION: {"felix camarade"=>"Excluded"}	10.7759/cureus.86562
804	Does P16 Protein Expression Affect Treatment Prognosis in Oral Squamous Cell Carcinoma - A Comparative Study.	2021	Annals of maxillofacial surgery	Rezaei, Mitra and Mohajerani, Hassan and Moslemi, Hamidreza and Shafiei, Shervin and Tabrizi, Mohammad Amir Alizadeh and Tabrizi, Reza	RAYYAN-INCLUSION: {"Jean Paul "=>"Excluded"}	10.4103/ams.ams_321_20
805	Adiponectin Moderates Antidepressant Treatment Outcome in the Combining Medications to Enhance Depression Outcomes Randomized Clinical Trial.	2018	Personalized medicine in psychiatry	Furman, Jennifer L and Soyombo, Abigail and Czysz, Andrew H and Jha, Manish K and Carmody, Thomas J and Mason, Brittany L and Scherer, Philipp E and Trivedi, Madhukar H	RAYYAN-INCLUSION: {"Jean Paul "=>"Excluded"}	10.1016/j.pmip.2018.05.001
806	Non Traumatic Intracranial Infections at the University Teaching Hospital Lusaka, Zambia.	2010	Medical journal of Zambia	Chikoya, Laston	RAYYAN-INCLUSION: {"Jean Paul "=>"Excluded"}
807	The effect of using CBCT in the diagnosis of canine impaction and its impact on the orthodontic treatment outcome.	2014	Journal of orthodontic science	Alqerban, Ali and Jacobs, Reinhilde and van Keirsbilck, Pieter-Jan and Aly, Medhat and Swinnen, Steven and Fieuws, Steffen and Willems, Guy	RAYYAN-INCLUSION: {"Jean Paul "=>"Excluded"}	10.4103/2278-0203.132911
808	Cultural Competency and Its Effect on Treatment Outcome of IPT-A in School-Based Health Clinics.	2014	American journal of psychotherapy	Mufson, Laura and Yanes-Lukin, Paula and Gunlicks-Stoessel, Meredith and Wickramaratne, Priya	RAYYAN-INCLUSION: {"Jean Paul "=>"Excluded"}
809	Eating Disorder Severity and Treatment Outcome Across Race/Ethnicity, Sexual Orientation, and Socioeconomic Status: Intersectional Inequities in a Clinical Sample.	2025	medRxiv : the preprint server for health sciences	Drury, Catherine R and Beccia, Ariel L and Shaqour, Samar and Riddle, Megan and Gorrell, Sasha and Singh, Simar and Duffy, Alan and Mehler, Philip S and Zucker, Kianna and Le Grange, Daniel and Rienecke, Renee D and Reilly, Erin E	RAYYAN-INCLUSION: {"Jean Paul "=>"Excluded"}	10.1101/2025.05.21.25328100
810	Primary Gastrointestinal Non-Hodgkin's Lymphoma: A Retrospective Study with Emphasis on Prognostic Factors and Treatment Outcome.	2008	Journal of the Egyptian National Cancer Institute	Shawky, Hanan and Tawfik, Hesham	RAYYAN-INCLUSION: {"Darius"=>"Excluded"}
811	Effect of COVID-19 lockdown on the pathway of care and treatment outcome among patients with tuberculosis in a rural part of northern India: a community-based study.	2022	Journal of rural medicine : JRM	Gandhi, Aravind Periyasamy and Kathirvel, Soundappan and Rehman, Tanveer	RAYYAN-INCLUSION: {"Jean Paul "=>"Excluded"}	10.2185/jrm.2021-039
812	Patient perception of medication benefit and early treatment discontinuation in a 1-year study of patients with schizophrenia.	2007	Patient preference and adherence	Liu-Seifert, Hong and Adams, David H and Ascher-Svanum, Haya and Faries, Douglas E and Kinon, Bruce J	RAYYAN-INCLUSION: {"Jean Paul "=>"Excluded"}
813	Identification of ubiquitin markers for survival and prognosis of ovarian cancer.	2024	Heliyon	Feng, Yiwen and Shan, Liyun and Gong, Yanping and Hang, Wenzhao and Sang, Zhenyu and Sun, Yunyan and Tang, Kefu and Wang, Yulan and Hu, Binjie and Xi, Xiaowei	RAYYAN-INCLUSION: {"Jean Paul "=>"Excluded"}	10.1016/j.heliyon.2024.e37288
814	Update on babesiosis.	2009	Interdisciplinary perspectives on infectious diseases	Vannier, Edouard and Krause, Peter J	RAYYAN-INCLUSION: {"Jean Paul "=>"Excluded"}	10.1155/2009/984568
815	Spread of TEM, VIM, SHV, and CTX-M beta-Lactamases in Imipenem-Resistant Gram-Negative Bacilli Isolated from Egyptian Hospitals.	2016	International journal of microbiology	Hamdy Mohammed, El Sayed and Elsadek Fakhr, Ahmed and Mohammed El Sayed, Hanan and Al Johery, Said Abd Elmohsen and Abdel Ghani Hassanein, Wesam	RAYYAN-INCLUSION: {"Jean Paul "=>"Excluded"}	10.1155/2016/8382605
816	Assessment of Directly Observed Treatment in Revised National Tuberculosis Control Programme: A Study from North India.	2017	Journal of natural science, biology, and medicine	Kanungo, Srikanta and Khan, Zulfia and Ansari, Mohammad Athar and Abedi, Ali Jafar	RAYYAN-INCLUSION: {"Jean Paul "=>"Excluded"}	10.4103/0976-9668.210003
817	Collaboration between Hepatologists and Primary Care Physicians in Treating Patients with Chronic Hepatitis C.	2011	Journal of rural medicine : JRM	Tazawa, Junichi and Sakai, Yoshinori and Kusano, Fumihiko and Nagayama, Kazuyoshi and Fujiwara, Hideomi	RAYYAN-INCLUSION: {"Jean Paul "=>"Excluded"}	10.2185/jrm.6.54
818	Pilot/Phase II Trial of Hypofractionated Radiation Therapy to the Whole Breast Alone Before Breast Conserving Surgery.	2023	Advances in radiation oncology	Thorpe, Cameron S and DeWees, Todd A and Laughlin, Brady S and Vallow, Laura A and Seneviratne, Dee and Pockaj, Barbara A and Cronin, Patricia A and Halyard, Michele Y and Vern-Gross, Tamara Z and McGee, Lisa A and McLaughlin, Sarah A and Voss, Molly M and Golafshar, Michael A and Bulman, Gabriella F and Vargas, Carlos E	RAYYAN-INCLUSION: {"Jean Paul "=>"Excluded"}	10.1016/j.adro.2022.101111
819	Nano drug delivery systems improve metastatic breast cancer therapy.	2021	Medical review (Berlin, Germany)	Zhu, Runqi and Lang, Tianqun and Yin, Qi and Li, Yaping	RAYYAN-INCLUSION: {"Jean Paul "=>"Excluded"}	10.1515/mr-2021-0011
820	Comparison of Chiropractic Treatment Outcomes Depending on the Language Region in Switzerland: A Prospective Outcomes Study.	2017	Journal of chiropractic humanities	Guillen, David A and Peterson, Cynthia K and Humphreys, B Kim	RAYYAN-INCLUSION: {"Jean Paul "=>"Excluded"}	10.1016/j.echu.2017.05.002
821	Intracranial meningiomas: Prognostic factors and treatment outcome in patients undergoing postoperative radiation therapy.	2016	Advanced biomedical research	Anvari, Kazem and Hosseini, Sare and Rahighi, Saeid and Toussi, Mehdi Seilanian and Roshani, Nasrin and Torabi-Nami, Mohammad	RAYYAN-INCLUSION: {"Jean Paul "=>"Excluded"}	10.4103/2277-9175.182214
822	Cost-effectiveness analysis of the available strategies for diagnosing malaria in outpatient clinics in Zambia.	2009	Cost effectiveness and resource allocation : C/E	Chanda, Pascalina and Castillo-Riquelme, Marianela and Masiye, Felix	RAYYAN-INCLUSION: {"Jean Paul "=>"Excluded"}	10.1186/1478-7547-7-5
823	Pattern of the Antimalarials Prescription during Pregnancy in Bangui, Central African Republic.	2011	Malaria research and treatment	Manirakiza, Alexandre and Soula, Georges and Laganier, Remi and Klement, Elise and Djalle, Djibrine and Methode, Moyen and Madji, Nestor and Heredeibona, Luc Salva and Le Faou, Alain and Delmont, Jean	RAYYAN-INCLUSION: {"Nicolas"=>"Excluded"}	10.4061/2011/414510
824	Behavior Therapy for Tic Disorders: An Evidenced-based Review and New Directions for Treatment Research.	2015	Current developmental disorders reports	McGuire, Joseph F and Ricketts, Emily J and Piacentini, John and Murphy, Tanya K and Storch, Eric A and Lewin, Adam B	RAYYAN-INCLUSION: {"Nicolas"=>"Excluded"}
825	Endosseous dental implant vis-a-vis conservative management: Is it a dilemma?	2010	National journal of maxillofacial surgery	Chandra, Ramesh and Bains, Rhythm and Loomba, Kapil and Pal, U S and Ram, Hari and Bains, Vivek K	RAYYAN-INCLUSION: {"Nicolas"=>"Excluded"}	10.4103/0975-5950.69157
826	Risk factors for premature aging in childhood cancer survivors.	2021	Journal of mother and child	Krawczuk-Rybak, Maryna and Latoch, Eryk	RAYYAN-INCLUSION: {"Nicolas"=>"Excluded"}	10.34763/devperiodmed.20192302.97103
827	NLRP4 drives olaparib resistance in pancreatic cancer.	2024	Autophagy reports	Xiao, Mingming and Yu, Xianjun and Shi, Si	RAYYAN-INCLUSION: {"Nicolas"=>"Excluded"}	10.1080/27694127.2024.2422729
828	A Phase I trial of Non-invasiveVentilationand seizure prophylaxis with levetiracetam InChildren withCerebral Malaria Trial (NOVICE-M Trial).	2024	Wellcome open research	Maitland, Kathryn and Obonyo, Nchafasto and Hamaluba, Mainga and Ogoda, Emmanuel and Mogaka, Christabel and Williams, Thomas N and Newton, Charles and Kariuki, Symon M and Gibb, Diana M and Walker, A Sarah and Connon, Roisin and George, Elizabeth C	RAYYAN-INCLUSION: {"Nicolas"=>"Excluded"}	10.12688/wellcomeopenres.21403.1
829	Autophagy Modulation in Disease Therapy: Where Do We Stand?	2013	Current pathobiology reports	Nelson, Michael P and Shacka, John J	RAYYAN-INCLUSION: {"Nicolas"=>"Excluded"}
830	MALT-1 shortens lifespan by inhibiting autophagy in the intestine of C. elegans.	2023	Autophagy reports	Veriepe-Salerno, Julie and Podavini, Silvia and Long, Marcus J C and Kolotuev, Irina and Cuendet, Muriel and Thome, Margot	RAYYAN-INCLUSION: {"Nicolas"=>"Excluded"}	10.1080/27694127.2023.2277584
831	The Spectrum of CYP21A2 Gene Mutations from 16 Families of Congenital Adrenal Hyperplasia: Genotype-Phenotype Correlation.	2021	Indian journal of endocrinology and metabolism	Sridhar, Subbiah and Govindhan, Ramajayam and Soundian, Balasankar and Poomarimuthu, Maheshkumar and Nallan, Karuppasamy and Kumar, Santhanakrishnan Ramesh and Eagappan, Subbiah and Natarajan, Vasanthiy and Jayaraman, Sangumani	RAYYAN-INCLUSION: {"Nicolas"=>"Excluded"}	10.4103/ijem.ijem_442_21
832	The COVID-19 Gene and Drug Set Library.	2020	Research square	Kuleshov, Maxim V and Clarke, Daniel J B and Kropiwnicki, Eryk and Jagodnik, Kathleen M and Bartal, Alon and Evangelista, John E and Zhou, Abigail and Ferguson, Laura B and Lachmann, Alexander and Ma'ayan, Avi	RAYYAN-INCLUSION: {"Nicolas"=>"Excluded"}	10.21203/rs.3.rs-28582/v1
833	Breast cancer risk assessment based on susceptibility genes and polygenic risk score in Vietnamese women.	2024	BJC reports	Vinh, Dao Nguyen and Thi Ngoc Nguyen, Thanh and Nguyen Tran, Tuan-Anh and Doan, Phuoc-Loc and Nguyen Hoang, Van-Anh and Phan, Minh-Duy and Giang, Hoa and Nguyen, Hoai-Nghia and Nguyen, Hue Thi and Tu, Lan N	RAYYAN-INCLUSION: {"Nicolas"=>"Excluded"}	10.1038/s44276-024-00100-7
834	Association between Genotype of the Serotonin Transporter-Linked Polymorphic Region of the Serotonin Transporter Gene and Age of Onset of Methamphetamine Use: a Preliminary Analysis.	2010	Frontiers in psychiatry	Johnson, Bankole A and Elkashef, Ahmed M and Seneviratne, Chamindi and Ait-Daoud, Nassima and Kahn, Roberta C and Li, Shou-Hua and Bloch, Daniel A and Holmes, Tyson H and Wang, Xin-Qun and Vocci, Francis J Jr and Li, Ming D and Methamphetamine Study Group	RAYYAN-INCLUSION: {"Nicolas"=>"Excluded"}	10.3389/fpsyt.2010.00145
835	Hotspots of human mutation point to clonal expansions in spermatogonia.	2025	medRxiv : the preprint server for health sciences	Seplyarskiy, Vladimir and Moldovan, Mikhail A and Koch, Evan M and Kar, Prathitha and Neville, Matthew Dc and Rahbari, Raheleh and Sunyaev, Shamil	RAYYAN-INCLUSION: {"Nicolas"=>"Excluded"}	10.1101/2025.01.03.25319979
836	Metagenomic and whole-genome characterization of carbapenem-resistant Acinetobacter baumannii carrying blaOXA-23 gene within the Tn2006 transposon among ICU patients.	2025	Journal of global antimicrobial resistance	Ying, Senhong and Zhang, Zhirong and Xiang, Rong	RAYYAN-INCLUSION: {"Nicolas"=>"Excluded"}	10.1016/j.jgar.2025.06.009
837	A comparative study of hematological parameters of alpha and beta thalassemias in a high prevalence zone: Saudi Arabia.	2011	Indian journal of human genetics	Mehdi, Syed Riaz and Al Dahmash, Badr Abdullah	RAYYAN-INCLUSION: {"felix camarade"=>"Excluded"}	10.4103/0971-6866.92106
838	Random amplified polymorphic DNA (RAPD) for differentiation between Thai and Myanmar strains of Wuchereria bancrofti.	2007	Filaria journal	Nuchprayoon, Surang and Junpee, Alisa and Poovorawan, Yong	RAYYAN-INCLUSION: {"Nicolas"=>"Excluded"}	10.1186/1475-2883-6-6
839	Do Genetic Alterations in Sex Steroid Receptors Contribute to Lacrimal Gland Disease in Sjogren's Syndrome?	2009	The open endocrinology journal	Richards, Stephen M and Sullivan, David A	RAYYAN-INCLUSION: {"Nicolas"=>"Excluded"}
840	FIP1L1-PDGFRA molecular analysis in the differential diagnosis of eosinophilia.	2009	BMC blood disorders	Loules, Gedeon and Kalala, Fani and Giannakoulas, Nikolaos and Papadakis, Emmanouil and Matsouka, Panagiota and Speletas, Matthaios	RAYYAN-INCLUSION: {"Nicolas"=>"Excluded"}	10.1186/1471-2326-9-1
841	Phenotypic variability of hyperandrogenemia in females heterozygous for CYP21A2 mutations.	2014	Indian journal of endocrinology and metabolism	Neocleous, Vassos and Shammas, Christos and Phedonos, Alexia Ap and Phylactou, Leonidas A and Skordis, Nicos	RAYYAN-INCLUSION: {"Nicolas"=>"Excluded"}	10.4103/2230-8210.145077
842	Management of patient with Sturge-Weber syndrome: a case report.	2009	Cases journal	Govori, Valbona and Gjikolli, Bujar and Ajvazi, Halil and Morina, Nada	RAYYAN-INCLUSION: {"Nicolas"=>"Excluded"}	10.1186/1757-1626-2-9394
843	Primitive neuroectodermal tumor of the cervix: a case report.	2011	Journal of medical case reports	Farzaneh, Farah and Rezvani, Hamidreza and Boroujeni, Parisa Taherzadeh and Rahimi, Farzaneh	RAYYAN-INCLUSION: {"Jean Paul "=>"Excluded"}	10.1186/1752-1947-5-489
844	Robert Koch, malaria pioneer.	2022	MalariaWorld journal	Verhave, Jan Peter	RAYYAN-INCLUSION: {"Jean Paul "=>"Excluded"}
845	Selected Aspects of Molecular Diagnostics of Constitutional Alterations in BRCA1 and BRCA2 Genes Associated with Increased Risk of Breast Cancer in the Polish Population.	2006	Hereditary cancer in clinical practice	Gorski, Bohdan	RAYYAN-INCLUSION: {"Jean Paul "=>"Excluded"}	10.1186/1897-4287-4-3-142
846	Assessing Engraftment Following Fecal Microbiota Transplant.	2024	ArXiv	Herman, Chloe and Barker, Bridget M and Bartelli, Thais F and Chandra, Vidhi and Krajmalnik-Brown, Rosa and Jewell, Mary and Li, Le and Liao, Chen and McAllister, Florencia and Nirmalkar, Khemlal and Xavier, Joao B and Gregory Caporaso, J	RAYYAN-INCLUSION: {"Darius"=>"Excluded"}
847	Clinical outcome of tooth-supported fixed partial dentures in unilateral cleft lip and palate patients: A case series.	2017	Journal of Indian Prosthodontic Society	Bhandari, Sudhir	RAYYAN-INCLUSION: {"Darius"=>"Excluded"}	10.4103/0972-4052.197939
848	TREATMENT OUTCOME OF SHORT DENTAL IMPLANTS.	2017	Journal of the West African College of Surgeons	Ajayi, Y O and Nwachukwu, N and Akinboboye, B O	RAYYAN-INCLUSION: {"Darius"=>"Excluded"}
849	Genetic Abnormalities in the Diagnosis and Treatment of Childhood Acute Myeloid Leukemia: A Prospective Study at Hue Central Hospital, Vietnam.	2025	Cureus	Nguyen, Hoa Thi Kim and Tran, Hao Kiem and Phan, Viet Hung and Bui, Son Binh Bao	RAYYAN-INCLUSION: {"Jean Paul "=>"Excluded"}	10.7759/cureus.85864
850	Impact of apolipoprotein E genotypes on vitamin E and memantine treatment outcomes in Alzheimer's disease.	2018	Alzheimer's & dementia (New York, N. Y.)	Belitskaya-Levy, Ilana and Dysken, Maurice and Guarino, Peter and Sano, Mary and Asthana, Sanjay and Vertrees, Julia E and Pallaki, Muralidhar and Llorente, Maria and Love, Susan and Schellenberg, Gerard	RAYYAN-INCLUSION: {"Darius"=>"Excluded"}	10.1016/j.trci.2018.06.001
851	Risk factors associated with default among tuberculosis patients in Darjeeling district of West Bengal, India.	2015	Journal of family medicine and primary care	Roy, Nirmalya and Basu, Mausumi and Das, Sibasis and Mandal, Amitava and Dutt, Debashis and Dasgupta, Samir	RAYYAN-INCLUSION: {"Darius"=>"Excluded"}	10.4103/2249-4863.161330
852	Clinicopathologic Findings and Treatment Outcome of Laryngectomized Patients with Laryngeal Cancer and Hypopharyngeal Cancer: An Experience in Thailand	2017	Asian Pacific journal of cancer prevention : APJCP	Larbcharoensub, Noppadol and Wattanatranon, Duangkamon and Leopairut, Juvady and Suntisuktana, Suwimon and Roongpupaht, Boonsam and Chintrakarn, Chalermchai and Tungkeeratichai, Jumroon and Praneetvatakul, Phurich and Bhongmakapat, Thongchai and Cheewaruangroj, Wichit and Prakunhungsit, Supawadee	RAYYAN-INCLUSION: {"Darius"=>"Excluded"}
853	Treatment outcome and factors affecting time to recovery in children with severe acute malnutrition treated at outpatient therapeutic care program.	2016	Global health action	Mengesha, Melkamu Merid and Deyessa, Negussie and Tegegne, Balewgizie Sileshi and Dessie, Yadeta	RAYYAN-INCLUSION: {"Darius"=>"Excluded"}	10.3402/gha.v9.30704
854	Assessing the Effectiveness of a Short Injectable Treatment Regimen for Multidrug-Resistant Tuberculosis: Clinical Outcomes in Khyber Pakhtunkhwa.	2024	Cureus	Umar, Muhammad and Basit, Anila and Ali, Sher and Iqbal, Zafar and Jan, Faheem	RAYYAN-INCLUSION: {"Darius"=>"Excluded", "Jean Paul "=>"Excluded"}	10.7759/cureus.70664
855	Etiological spectrum and treatment outcome of Obstructive jaundice at a University teaching Hospital in northwestern Tanzania: A diagnostic and therapeutic challenges.	2011	BMC research notes	Chalya, Phillipo L and Kanumba, Emmanuel S and McHembe, Mabula	RAYYAN-INCLUSION: {"Darius"=>"Excluded", "Jean Paul "=>"Excluded"}	10.1186/1756-0500-4-147
856	The conjunctival transcriptome in Ethiopians after trichiasis surgery: associations with the development of eyelid contour abnormalities and the effect of oral doxycycline treatment.	2019	Wellcome open research	Derrick, Tamsyn and Habtamu, Esmael and Tadesse, Zerihun and Callahan, E Kelly and Worku, Abebaw and Gashaw, Bizuayehu and Macleod, David and Mabey, David C W and Holland, Martin J and Burton, Matthew J	RAYYAN-INCLUSION: {"Darius"=>"Excluded", "Jean Paul "=>"Excluded"}	10.12688/wellcomeopenres.15419.2
857	Using machine learning to identify subgroups with the highest expected benefit in a population-based water, sanitation, handwashing, and nutrition intervention.	2025	medRxiv : the preprint server for health sciences	Hemlock, Caitlin and Kwong, Laura H and Fernald, Lia C H and Hubbard, Alan E and Colford, John M and Tofail, Fahmida and Rahman, Md Mahbubur and Parvez, Sarker and Luby, Stephen P and Mertens, Andrew N	RAYYAN-INCLUSION: {"Jean Paul "=>"Excluded"}	10.1101/2025.06.17.25329796
858	Strategies for the prevention of erosive tooth surface loss.	2010	SADJ : journal of the South African Dental Association = tydskrif van die Suid-Afrikaanse Tandheelkundige Vereniging	Chander, S and Rees, J	RAYYAN-INCLUSION: {"Jean Paul "=>"Excluded"}
859	Erbin exerts a protective effect against inflammatory bowel disease by suppressing autophagic cell death.	2018	Oncotarget	Shen, Tong and Li, Shi and Cai, Ling-Dong and Liu, Jing-Lin and Wang, Chu-Yi and Gan, Wen-Juan and Li, Xiu-Ming and Wang, Jing-Ru and Sun, Li-Na and Deng, Min and Liu, Yu-Hong and Li, Jian-Ming	RAYYAN-INCLUSION: {"Jean Paul "=>"Excluded"}	10.18632/oncotarget.23925
860	Understanding cervicogenic headache.	2012	Anesthesiology and pain medicine	Chua, Nicholas H L and Suijlekom, Hans V and Wilder-Smith, Oliver H and Vissers, Kris C P	RAYYAN-INCLUSION: {"Jean Paul "=>"Excluded"}	10.5812/aapm.3904
861	Radiotherapy for head and neck cancer.	2010	Seminars in plastic surgery	Yeh, Shyh-An	RAYYAN-INCLUSION: {"Jean Paul "=>"Excluded"}	10.1055/s-0030-1255330
862	Treatment outcome of acute promyelocytic leukemia with modified aida protocol.	2010	Advances in hematology	Pagnano, Katia B Barbosa and de Carvalho Duarte, Gustavo and Lorand-Metze, Irene and Delamain, Marcia Torresan and Miranda, Eliana Cristina and De Souza, Carmino Antonio	RAYYAN-INCLUSION: {"Jean Paul "=>"Excluded"}	10.1155/2010/672137
863	PET Response-Guided Treatment of Hodgkin's Lymphoma: A Review of the Evidence and Active Clinical Trials.	2011	Advances in hematology	Aridgides, Paul and Bogart, Jeffrey and Shapiro, Anna and Gajra, Ajeet	RAYYAN-INCLUSION: {"felix camarade"=>"Excluded"}	10.1155/2011/309237
864	Somatic mutations of the CREBBP and EP300 genes affect response to histone deacetylase inhibition in malignant DLBCL clones.	2012	Leukemia research reports	Andersen, Christen Lykkegaard and Asmar, Fazila and Klausen, Tobias and Hasselbalch, Hans and Gronbak, Kirsten	RAYYAN-INCLUSION: {"Jean Paul "=>"Excluded"}	10.1016/j.lrr.2012.10.002
865	Cultural Influences on Pain.	2008	Reviews in pain	Peacock, Sue and Patel, Shilpa	RAYYAN-INCLUSION: {"Jean Paul "=>"Excluded"}	10.1177/204946370800100203
866	Risk of hearing alterations in newborns of mothers treated for malaria.	2015	The international tinnitus journal	Silva, Virginia Braz da and Sousa, Marceli Agostinho and Kuniyoshi, Isabel Cristiane and Aurelio, Fernanda Soares and Sampaio, Andre Luiz Lopes and Oliveira, Carlos Augusto Costa Pires de	RAYYAN-INCLUSION: {"Jean Paul "=>"Excluded"}	10.5935/0946-5448.20150004
867	Investigational treatments for COVID-19 may increase ventricular arrhythmia risk through drug interactions.	2020	medRxiv : the preprint server for health sciences	Varshneya, Meera and Irurzun-Arana, Itziar and Campana, Chiara and Dariolli, Rafael and Gutierrez, Amy and Pullinger, Taylor K and Sobie, Eric A	RAYYAN-INCLUSION: {"Darius"=>"Excluded", "Jean Paul "=>"Excluded"}	10.1101/2020.05.21.20109397
868	The effect of single low-dose primaquine treatment for uncomplicated Plasmodium falciparum malaria on hemoglobin levels in Ethiopia: a longitudinal cohort study.	2024	Research square	Habtamu, Kassahun and Getachew, Hallelujah and Abossie, Ashenafi and Demissew, Assalif and Tsegaye, Arega and Degefa, Teshome and Wang, Xiaoming and Lee, Ming-Chieh and Zhou, Guofa and Kibret, Solomon and King, Christopher L and Kazura, James W and Petros, Beyene and Yewhalaw, Delenasaw and Yan, Guiyun	RAYYAN-INCLUSION: {"Darius"=>"Excluded", "Jean Paul "=>"Excluded"}	10.21203/rs.3.rs-4095915/v1
869	High acceptance of artemisinin-based combination therapy for the home management of malaria in rural communities in southwest Nigeria.	2014	MalariaWorld journal	Falade, Catherine Olufunke and Ajayi, Ikeoluwapo Oyeneye and Yusuf, Oyindamola Bidemi and Pagnoni, Franco	RAYYAN-INCLUSION: {"Darius"=>"Excluded", "Jean Paul "=>"Excluded"}	10.5281/zenodo.10878717
870	Prenatal Alcohol Exposure Impairs Striatal Cholinergic Function and Cognitive Flexibility in Adult Offspring.	2025	bioRxiv : the preprint server for biology	Purvines, William and Gangal, Himanshu and Xie, Xueyi and Ramos, Joseph and Wang, Xuehua and Miranda, Rajesh and Wang, Jun	RAYYAN-INCLUSION: {"Darius"=>"Excluded", "Jean Paul "=>"Excluded"}	10.1101/2025.05.27.656351
871	Relative Susceptibilities of ABO Blood Groups to Plasmodium falciparum Malaria in Ghana.	2016	Advances in hematology	Afoakwah, Richmond and Aubyn, Edmond and Prah, James and Nwaefuna, Ekene Kwabena and Boampong, Johnson N	RAYYAN-INCLUSION: {"Jean Paul "=>"Excluded"}	10.1155/2016/5368793
872	An Open-Source Platform for Head-Fixed Operant and Consummatory Behavior.	2023	bioRxiv : the preprint server for biology	Gordon-Fennell, Adam and Barbakh, Joumana M and Utley, MacKenzie and Singh, Shreya and Bazzino, Paula and Gowrishankar, Raajaram and Bruchas, Michael R and Roitman, Mitchell F and Stuber, Garret D	RAYYAN-INCLUSION: {"Jean Paul "=>"Excluded"}	10.1101/2023.01.13.523828
873	Ameliorating Paraquat-Induced Nephrotoxicity in Rats: Protective Effects of Nanocurcumin on Renal Histology and Molecular Pathways.	2025	Pharmaceutical nanotechnology	Moghaddam, Davood Ahmadi and Rahimi, Mehdi and Kheiripour, Nejat and Sadeghian, Zohre and Asl, Sara Soleymani and Azizi, Zahra and Ranjbar, Akram	RAYYAN-INCLUSION: {"Jean Paul "=>"Excluded"}	10.2174/0122117385361582250112083125
874	Extracorporeal shock wave therapy in periodontics: A new paradigm.	2014	Journal of Indian Society of Periodontology	Venkatesh Prabhuji, Munivenkatappa Lakshmaiah and Khaleelahmed, Shaeesta and Vasudevalu, Sujatha and Vinodhini, K	RAYYAN-INCLUSION: {"Jean Paul "=>"Excluded"}	10.4103/0972-124X.134597
875	Chromoblastomycosis: an etiological, epidemiological, clinical, diagnostic, and treatment update.	2018	Anais brasileiros de dermatologia	Brito, Arival Cardoso de and Prates, Fernanda Ventin	RAYYAN-INCLUSION: {"Jean Paul "=>"Excluded"}	10.1590/abd1806-4841.20187321
876	Non-Consummatory Behavior Signals Predict Aversion-Resistant Alcohol Drinking in Head-Fixed Mice.	2023	bioRxiv : the preprint server for biology	Timme, Nicholas M and Ardinger, Cherish E and Weir, Seth D C and Zelaya-Escobar, Rachel and Kruger, Rachel and Lapish, Christopher C	RAYYAN-INCLUSION: {"Jean Paul "=>"Excluded"}	10.1101/2023.06.20.545767
877	Family-Based Treatment for Adolescent Eating Disorders: Current Status, New Applications and Future Directions.	2009	International journal of child and adolescent health	Loeb, Katharine L and le Grange, Daniel	RAYYAN-INCLUSION: {"Jean Paul "=>"Excluded"}
878	Quality of Life for People with Autism: Raising the Standard for Evaluating Successful Outcomes.	2007	Child and adolescent mental health	Burgess, Audrey F and Gutstein, Steven E	RAYYAN-INCLUSION: {"Jean Paul "=>"Excluded"}	10.1111/j.1475-3588.2006.00432.x
879	Outcome in the arthroscopic treatment of synovial chondromatosis of the knee.	2005	Ortopedia, traumatologia, rehabilitacja	Samson, Lucjan and Mazurkiewicz, Stanislaw and Treder, Mariusz and Wisniewski, Piotr	RAYYAN-INCLUSION: {"Jean Paul "=>"Excluded"}
880	Clinical Presentation and Treatment Outcomes of Necrotizing Fasciitis: A Prospective Comparative Study of Children and Adults in Sokoto.	2025	Journal of the West African College of Surgeons	Alasi, Mustapha Adeyinka and Aqyil, Nazish Perveen and Oyeleke, Akeem and Yahaya, Mohammed and Taiwo, Abdurrazaq Olanrewaju and Legbo, Jacob Ndas	RAYYAN-INCLUSION: {"Jean Paul "=>"Excluded"}	10.4103/jwas.jwas_183_23
881	Management of post-traumatic neglected cervical facet dislocation.	2017	Journal of clinical orthopaedics and trauma	Prabhat, Vinay and Boruah, Tankeshwar and Lal, Hitesh and Kumar, Ramesh and Dagar, Ashish and Sahu, Harekrushna	RAYYAN-INCLUSION: {"Jean Paul "=>"Excluded"}	10.1016/j.jcot.2016.10.002
882	Antibody Delivery into the Brain by Radiosensitizer Nanoparticles for Targeted Glioblastoma Therapy.	2022	Journal of nanotheranostics	Gal, Omer and Betzer, Oshra and Rousso-Noori, Liat and Sadan, Tamar and Motiei, Menachem and Nikitin, Maxim and Friedmann-Morvinski, Dinorah and Popovtzer, Rachela and Popovtzer, Aron	RAYYAN-INCLUSION: {"Jean Paul "=>"Excluded"}	10.3390/jnt3040012
883	Ability of piezocision to retain orthodontically moved teeth in a goat model: A split-mouth study.	2022	Journal of orthodontic science	Tokhtah, Hana A and Alhadlaq, Adel M	RAYYAN-INCLUSION: {"Jean Paul "=>"Excluded"}	10.4103/jos.jos_28_22
884	Host Genetic Factors and Dendritic Cell Responses Associated with the Outcome of Interferon/Ribavirin Treatment in HIV-1/HCV Co-Infected Individuals.	2014	Journal of clinical & cellular immunology	Sehgal, Mohit and Zeremski, Marija and Talal, Andrew H and Khan, Zafar K and Capocasale, Renold and Philip, Ramila and Jain, Pooja	RAYYAN-INCLUSION: {"Jean Paul "=>"Excluded"}
885	Acute pyelonephritis in diabetes mellitus: Single center experience.	2014	Indian journal of nephrology	Kumar, S and Ramachandran, R and Mete, U and Mittal, T and Dutta, P and Kumar, V and Rathi, M and Jha, V and Gupta, K L and Sakhuja, V and Kohli, H S	RAYYAN-INCLUSION: {"Jean Paul "=>"Excluded"}	10.4103/0971-4065.135347
886	EXPERIENCE WITH MANAGING SOLID KIDNEY TUMOURS IN COTONOU, BENIN REPUBLIC.	2014	Journal of the West African College of Surgeons	Avakoudjo, Dgj and Hounnasso, P P and Traore, M T and Natchagande, G and Pare, A K and Tore-Sanni, R and Agounkpe, M M and Ouedraogo, S and Soumanou, F and Gouissi, A	RAYYAN-INCLUSION: {"Jean Paul "=>"Excluded"}
887	Psychometric Validation of the Bangla Version of the Patient-Doctor Relationship Questionnaire.	2016	Psychiatry journal	Arafat, S M Yasir	RAYYAN-INCLUSION: {"Jean Paul "=>"Excluded"}	10.1155/2016/9385364
888	Association of clinical factors with socio-occupational functioning among individuals with schizophrenia.	2023	Industrial psychiatry journal	Kumari, Sunita and Dahuja, Shrishti and Singh, Upendra	RAYYAN-INCLUSION: {"Jean Paul "=>"Excluded"}	10.4103/ipj.ipj_141_20
889	The impact of anaemia on treatment outcome in patients with squamous cell carcinoma of anal canal and anal margin.	2016	Radiology and oncology	Oblak, Irena and Cesnjevar, Monika and Anzic, Mitja and Hadzic, Jasna But and Ermenc, Ajra Secerov and Anderluh, Franc and Velenik, Vaneja and Jeromen, Ana and Korosec, Peter	RAYYAN-INCLUSION: {"Jean Paul "=>"Excluded"}	10.1515/raon-2015-0015
890	A multicentric study to evaluate the treatment outcome and complications after oral rehabilitation with implant-supported hybrid prostheses.	2023	Medical journal, Armed Forces India	Gopi, Anup and Edwin, A	RAYYAN-INCLUSION: {"Jean Paul "=>"Excluded"}	10.1016/j.mjafi.2021.06.016
891	P2Y12 Reaction Units With Prasugrel in Acute Large Artery Atherosclerosis and Transient Ischemic Attack: An Open-Label Randomized Controlled Study, ACUTE-PRAS.	2025	Circulation journal : official journal of the Japanese Circulation Society	Fujimoto, Shigeru and Iguchi, Yasuyuki and Yamagami, Hiroshi and Koga, Masatoshi and Itabashi, Ryo and Yakushiji, Yusuke and Kowata, Kazuma and Kimura, Naoto and Terasawa, Yuka and Shimizu, Takahiro and Miyazaki, Yuichi and Oki, Koichi and Masuo, Osamu and Matsuoka, Hideki and Arakawa, Shuji and Ueda, Toshihiro and Tanaka, Ryota and Hashimoto, Wataru and Abe, Satoru and Kato, Go and Furugori, Tak…	RAYYAN-INCLUSION: {"Nicolas"=>"Excluded"}	10.1253/circj.CJ-24-0949
892	Genome-wide identification and prediction of SARS-CoV-2 mutations show an abundance of variants: Integrated study of bioinformatics and deep neural learning.	2021	Informatics in medicine unlocked	Hossain, Md Shahadat and Pathan, A Q M Sala Uddin and Islam, Md Nur and Tonmoy, Mahafujul Islam Quadery and Rakib, Mahmudul Islam and Munim, Md Adnan and Saha, Otun and Fariha, Atqiya and Reza, Hasan Al and Roy, Maitreyee and Bahadur, Newaz Mohammed and Rahaman, Md Mizanur	RAYYAN-INCLUSION: {"Jean Paul "=>"Excluded"}	10.1016/j.imu.2021.100798
893	Association between Hepatitis C Virus Infection, p53 Phenotypes, and Gene Variants of Adenomatous Polyposis Coli in Hepatocellular Carcinomas.	2016	Journal of digestive diseases and hepatology	Council, Leona N and Shanmugam, Chandrakumar and Suswam, Esther A and Katkoori, Venkat R and Heslin, Martine J and Hanna, Alex and Jhala, Nirag C and Varambally, Sooryanarayana and Manne, Upender	RAYYAN-INCLUSION: {"Jean Paul "=>"Excluded"}
894	Modulation of Lipoprotein Cholesterol Levels in Plasmodium berghei Malarial Infection by Crude Aqueous Extract of Ganoderma lucidum.	2012	Cholesterol	Oluba, Olarewaju M and Olusola, Augustine O and Eidangbe, George O and Babatola, Leye J and Onyeneke, E Chukwu	RAYYAN-INCLUSION: {"Jean Paul "=>"Excluded"}	10.1155/2012/536396
895	Simple and Easy to Perform Preimplantation Genetic Diagnosis for beta-thalassemia Major Using Combination of Conventional and Fluorescent Polymerase Chain Reaction.	2017	Advanced biomedical research	Salehi, Rasoul and Khosravi, Sharifeh and Salehi, Mansour and Kheirollahi, Majid and Khanahmad, Hossein	RAYYAN-INCLUSION: {"Jean Paul "=>"Excluded"}	10.4103/2277-9175.201682
896	Autophagy inhibition induces AML cell death and enhances the efficacy of chemotherapy under hypoxia.	2024	bioRxiv : the preprint server for biology	Wang, Eunice S and Fay, Hannah R S and Dykstra, Kaitlyn M and Phelps, Michael N and Johnson, Matthew and Harrigan, Annemarie and Giorgi, Marianna C	RAYYAN-INCLUSION: {"Jean Paul "=>"Excluded"}	10.1101/2024.11.24.625107
897	Drug repurposing in COVID-19: A review with past, present and future.	2021	Metabolism open	Srivastava, Kamna and Singh, Mohan Kumar	RAYYAN-INCLUSION: {"Jean Paul "=>"Excluded"}	10.1016/j.metop.2021.100121
898	Amyloid-beta alters trafficking of internalized acetylcholinesterase and dextran.	2009	International journal of physiology, pathophysiology and pharmacology	Hu, William and Gray, Noah W and Brimijoin, Stephen	RAYYAN-INCLUSION: {"Jean Paul "=>"Excluded"}
899	Advancing (-)-Premarineosin A as a Potent Antimalarial Therapeutic via Metabolic Engineering and Late-Stage Derivatization.	2025	bioRxiv : the preprint server for biology	McBride, Christina M and McCauley, Morgan and Harris, Natalia R and Amin, Sahar and Verhey-Henke, Linnea and Teklemichael, Awet A and Oliphant, Erin N and Dranchak, Patricia and Curtis, Brian J and Lev, Katherine L and Qu, Fengrui and Snodgrass, Harrison M and Lewis, Jared C and Inglese, James and Su, Xin-Zhuan and Pereira, Filipa and Sherman, David H	RAYYAN-INCLUSION: {"Jean Paul "=>"Excluded"}	10.1101/2025.01.28.635342
900	Quality of Life in Cancer Patients undergoing Chemotherapy.	2009	Oman medical journal	Dehkordi, Ali and Heydarnejad, M Saeed and Fatehi, Daryoush	RAYYAN-INCLUSION: {"Jean Paul "=>"Excluded"}	10.5001/omj.2009.40
901	Digital Smile Design-An innovative tool in aesthetic dentistry.	2020	Journal of oral biology and craniofacial research	Jafri, Zeba and Ahmad, Nafis and Sawai, Madhuri and Sultan, Nishat and Bhardwaj, Ashu	RAYYAN-INCLUSION: {"Jean Paul "=>"Excluded"}	10.1016/j.jobcr.2020.04.010
902	Effectiveness of Aerobic Exercise as an Augmentation Therapy for Inpatients with Major Depressive Disorder: A Preliminary Randomized Controlled Trial.	2015	The Israel journal of psychiatry and related sciences	Shachar-Malach, Tal and Cooper Kazaz, Rena and Constantini, Naama and Lifschytz, Tzuri and Lerer, Bernard	RAYYAN-INCLUSION: {"Jean Paul "=>"Excluded"}
903	Oncogenic osteomalacia associated with mesenchymal tumor in the middle cranial fossa: a case report.	2012	Journal of medical case reports	Chokyu, Isao and Ishibashi, Kenichi and Goto, Takeo and Ohata, Kenji	RAYYAN-INCLUSION: {"Jean Paul "=>"Excluded"}	10.1186/1752-1947-6-181
904	Using LASSO Regression to Predict Rheumatoid Arthritis Treatment Efficacy.	2016	AMIA Joint Summits on Translational Science proceedings. AMIA Joint Summits on Translational Science	Odgers, David J and Tellis, Natalie and Hall, Heather and Dumontier, Michel	RAYYAN-INCLUSION: {"Jean Paul "=>"Excluded"}
905	Malaria chemoprophylaxis: cross-sectional study of use among air travellers departing from Accra, Ghana.	2017	MalariaWorld journal	Lawson, Henry J O and Ofori-Amankwah, Gerhard K and Essuman, Akye and Opare-Lokko, Edwina B and Antwi-Boasiako, Charles and Adjei, Andrew A	RAYYAN-INCLUSION: {"Darius"=>"Excluded"} | RAYYAN-EXCLUSION-REASONS: travelles	10.5281/zenodo.10756885
906	Mu-opioid receptor knockout on Foxp2-expressing neurons reduces aversion-resistant alcohol drinking.	2024	bioRxiv : the preprint server for biology	Carvour, Harrison M and Roemer, Charlotte Aeg and Underwood, D'Erick P and Padilla, Edith S and Sandoval, Oscar and Robertson, Megan and Miller, Mallory and Parsadanyan, Natella and Perry, Thomas W and Radke, Anna K	RAYYAN-INCLUSION: {"Jean Paul "=>"Excluded"}	10.1101/2023.11.29.569252
907	Electrophysiological responses to appetitive and consummatory behavior in the rostral nucleus tractus solitarius in awake, unrestrained rats.	2024	bioRxiv : the preprint server for biology	Pilato, Stephen A and O'Connell, Flynn P and Victor, Jonathan D and Di Lorenzo, Patricia M	RAYYAN-INCLUSION: {"Jean Paul "=>"Excluded"}	10.1101/2024.04.30.591929
908	Impact of COVID-19 on routine malaria indicators in Uganda: An interrupted time series analysis.	2021	Research square	Namuganga, Jane Frances and Briggs, Jessica and Roh, Michelle E and Okiring, Jaffer and Kisambira, Yasin and Sserwanga, Asadu and Kapisi, James Apollo and Arinaitwe, Emmanuel and Ebong, Chris and Ssewanyana, Isaac and Greenhouse, Bryan and Maiteki-Ssebuguzi, Catherine and Kamya, Moses R and Staedke, Sarah G and Dorsey, Grant and Nankabirwa, Joaniter I	RAYYAN-INCLUSION: {"Jean Paul "=>"Excluded"}	10.21203/rs.3.rs-819495/v1
909	Should chloroquine and hydroxychloroquine be used to treat COVID-19? A rapid review.	2020	BJGP open	Gbinigie, Kome and Frie, Kerstin	RAYYAN-INCLUSION: {"Jean Paul "=>"Excluded"}	10.3399/bjgpopen20X101069
910	Potential Polymorphic CYP1A2 and CYP2D6-mediated Pharmacokinetic Interactions between Risperidone or Olanzapine and Selected Drugs Intended to Treat COVID-19	2023	Drug metabolism and bioanalysis letters	Rojas-Macetas, Ariana and Medalla-Garro, Geraldine and Saravia, Maria and Losno, Ricardo and Valderrama-Wong, Milton and Pariona, Ricardo and Alvarado, Angel T	RAYYAN-INCLUSION: {"Jean Paul "=>"Excluded"}	10.2174/1872312815666221125112724
911	Signs of chronic itch in the mouse imiquimod model of psoriasiform dermatitis: sex differences and roles of TRPV1 and TRPA1.	2019	Itch (Philadelphia, Pa.)	Follansbee, Taylor and Zhou, Yan and Wu, Xuesong and Delahanty, Jeremy and Nguyen, Amanda and Domocos, Dan and Carstens, Mirela Iodi and Hwang, Samuel T and Carstens, Earl	RAYYAN-INCLUSION: {"Darius"=>"Excluded"}	10.1097/itx.0000000000000025
912	Network bioinformatics analysis provides insight into drug repurposing for COVID-19.	2021	Medicine in drug discovery	Li, Xu and Yu, Jinchao and Zhang, Zhiming and Ren, Jing and Peluffo, Alex E and Zhang, Wen and Zhao, Yujie and Wu, Jiawei and Yan, Kaijing and Cohen, Daniel and Wang, Wenjia	RAYYAN-INCLUSION: {"Jean Paul "=>"Excluded"}	10.1016/j.medidd.2021.100090
913	Internalized Stigma and Associated Factors among Patients with Major Depressive Disorder at the Outpatient Department of Amanuel Mental Specialized Hospital, Addis Ababa, Ethiopia, 2019: A Cross-Sectional Study.	2020	Psychiatry journal	Alemayehu, Yadeta and Demilew, Demeke and Asfaw, Getachew and Asfaw, Henock and Alemnew, Nigus and Tadesse, Agitu	RAYYAN-INCLUSION: {"Darius"=>"Excluded"}	10.1155/2020/7369542
914	Neoadjuvant administration of hydroxychloroquine in a phase 1 clinical trial induced plasma Par-4 levels and apoptosis in diverse tumors.	2018	Genes & cancer	Wang, Peng and Burikhanov, Ravshan and Jayswal, Rani and Weiss, Heidi L and Arnold, Susanne M and Villano, John L and Rangnekar, Vivek M	RAYYAN-INCLUSION: {"Jean Paul "=>"Excluded"}	10.18632/genesandcancer.181
915	VCP/p97, a pleiotropic protein regulator of the DNA damage response and proteostasis, is a potential therapeutic target in KRAS-mutant pancreatic cancer.	2023	Genes & cancer	Lee, Ye S and Klomp, Jennifer E and Stalnecker, Clint A and Goodwin, Craig M and Gao, Yanzhe and Droby, Gaith N and Vaziri, Cyrus and Bryant, Kirsten L and Der, Channing J and Cox, Adrienne D	RAYYAN-INCLUSION: {"Nicolas"=>"Excluded"}	10.18632/genesandcancer.231
916	Caregiver Burden in Alcohol Dependence Syndrome.	2017	Journal of addiction	Vaishnavi, Ramanujam and Karthik, Murugan Selvaraj and Balakrishnan, Ramasamy and Sathianathan, Ramanathan	RAYYAN-INCLUSION: {"Nicolas"=>"Excluded"}	10.1155/2017/8934712
917	Impact of genotypic and phenotypic resistance to second-line anti-tuberculosis drugs on treatment outcomes in multidrug-resistant tuberculosis in China.	2016	International journal of mycobacteriology	Hu, Yi and Zheng, Xubin and Ning, Zhu and Li, Qun and Zhang, Zhengdong and Hoffner, Sven	RAYYAN-INCLUSION: {"Nicolas"=>"Excluded"}	10.1016/j.ijmyco.2016.11.007
918	Tuberculosis disease severity assessment using clinical variables and radiology enabled by artificial intelligence.	2025	medRxiv : the preprint server for health sciences	Ghanem, Marwan and Srivastava, Ratnam and Ektefaie, Yasha and Hoppes, Drew and Rosenfeld, Gabriel and Yaniv, Ziv and Grinev, Alina and Xu, Ava Y and Yang, Eunsol and Velasquez, Gustavo E and Harrison, Linda and Rosenthal, Alex and Savic, Radojka M and Jacobson, Karen R and Farhat, Maha R	RAYYAN-INCLUSION: {"Nicolas"=>"Excluded"}	10.1101/2024.08.19.24311411
919	INPP5D inhibits anti-malarial immunity by promoting IRF3 degradation through selective autophagy.	2023	Autophagy reports	Li, Hongyu and Yu, Xiao	RAYYAN-INCLUSION: {"Nicolas"=>"Excluded"}	10.1080/27694127.2023.2254614
920	Targeting autophagy: a novel anticancer strategy with therapeutic implications for imatinib resistance.	2008	Biologics : targets & therapy	Carew, Jennifer S and Nawrocki, Steffan T and Giles, Francis J and Cleveland, John L	RAYYAN-INCLUSION: {"Nicolas"=>"Excluded"}
921	"Memory support strategies and bundles: A pathway to improving cognitive therapy for depression?": Correction to Dong, Lee, and Harvey (2017).	2017	Journal of consulting and clinical psychology	[Anonymous]	RAYYAN-INCLUSION: {"Nicolas"=>"Excluded"}	10.1037/ccp0000261
922	Autophagy-deficient breast cancer shows early tumor recurrence and escape from dormancy.	2018	Oncotarget	Aqbi, Hussein F and Tyutyunyk-Massey, Liliya and Keim, Rebecca C and Butler, Savannah E and Thekkudan, Theresa and Joshi, Supriya and Smith, Timothy M and Bandyopadhyay, Dipankar and Idowu, Michael O and Bear, Harry D and Payne, Kyle K and Gewirtz, David A and Manjili, Masoud H	RAYYAN-INCLUSION: {"Nicolas"=>"Excluded"}	10.18632/oncotarget.25197
923	Galectin-3 sensitized melanoma cell lines to vemurafenib (PLX4032) induced cell death through prevention of autophagy.	2018	Oncotarget	Bustos, Silvina Odete and da Silva Pereira, Gustavo Jose and de Freitas Saito, Renata and Gil, Cristiane Damas and Zanatta, Daniela Bertolli and Smaili, Soraya Soubhi and Chammas, Roger	RAYYAN-INCLUSION: {"Nicolas"=>"Excluded"}	10.18632/oncotarget.24516
924	Antiplasmodial Effect of Anthocleista vogelii on Albino Mice Experimentally Infected with Plasmodium berghei berghei (NK 65).	2014	Journal of parasitology research	Gboeloh, Lebari Barine and Okon, Okpok Eta and Udoh, Samuel Effiong	RAYYAN-INCLUSION: {"Nicolas"=>"Excluded"}	10.1155/2014/731906
925	Knowledge, attitude and practices on malaria among the rural communities in aliero, northern Nigeria.	2014	Journal of family medicine and primary care	Singh, Rupashree and Musa, Jamila and Singh, Sanjay and Ebere, Ukatu Victoria	RAYYAN-INCLUSION: {"Nicolas"=>"Excluded"}	10.4103/2249-4863.130271
926	Hard limits to cognitive flexibility: ants can learn to ignore but not avoid pheromone trails.	2021	The Journal of experimental biology	Wenig, Katharina and Bach, Richard and Czaczkes, Tomer J	RAYYAN-INCLUSION: {"Nicolas"=>"Excluded"}	10.1242/jeb.242454
927	Direct Pulp Capping with Mineral Trioxide Aggregate and Biodentine in Cariously Exposed Molar Teeth: 1-Year Follow-up - An In vivo Study.	2022	Journal of pharmacy & bioallied sciences	Ahlawat, Monika and Grewal, Mandeep S and Goel, Mahima and Bhullar, Harkanwal Kaur and Saurabh and Nagpal, Ravi	RAYYAN-INCLUSION: {"Nicolas"=>"Excluded"}	10.4103/jpbs.jpbs_837_21
928	Enhanced Chromatographic Determination of Nicotine in Human Plasma: Applied to Human Volunteers.	2015	International journal of biomedical science : IJBS	Ayoub, Bassam M and Mohamady, Samy and Hendy, Moataz S and Elmazar, Mohamed M	RAYYAN-INCLUSION: {"Nicolas"=>"Excluded"}
929	A Retrospective Study of Drug Induced Cutaneous Adverse Reactions (CADR) in Patients Attending Tertiary Care Hospital.	2016	Current drug safety	Doshi, Khyati and Yegnanarayan, Radha and Gokhale, Neeta	RAYYAN-INCLUSION: {"Darius"=>"Excluded"}
930	A technique to enhance the gingival esthetics of a prototype complete arch fixed implant-supported prototype prosthesis using a 3D printed gingival veneer.	2024	The Journal of prosthetic dentistry	Tao, Gregory and Bidra, Avinash S	RAYYAN-INCLUSION: {"Nicolas"=>"Excluded"}	10.1016/j.prosdent.2024.12.007
931	Mandibular facial talon cusp: case report.	2005	BMC oral health	Oredugba, Folakemi A	RAYYAN-INCLUSION: {"Nicolas"=>"Excluded"}
932	Individualized Survival and Treatment Response Predictions in Breast Cancer Patients: Involvements of Phospho-EGFR and Phospho-Her2/neu Proteins.	2008	The open clinical cancer journal	Guo, Lan and Abraham, Jame and Flynn, Daniel C and Castranova, Vincent and Shi, Xianglin and Qian, Yong	RAYYAN-INCLUSION: {"Nicolas"=>"Excluded"}	10.2174/1874189400802010018
933	Chronic myeloid leukemia in children and adolescents: A single center experience from Eastern India.	2013	South Asian journal of cancer	Raut, Lalit and Bohara, Vinay V and Ray, Siddhartha S and Chakrabarti, Prantar and Chaudhuri, Utpal	RAYYAN-INCLUSION: {"Nicolas"=>"Excluded"}	10.4103/2278-330X.119891
934	Wnt inhibition alleviates resistance to immune checkpoint blockade in glioblastoma.	2023	Research square	Jain, Rakesh and Krishnan, Shanmugarajan and Lee, Somin and Amoozgar, Zohreh and Subudhi, Sonu and Kumar, Ashwin and Posada, Jessica and Lindeman, Neal and Lei, Pinji and Duquette, Mark and Roberge, Sylvie and Huang, Peigen and Andersson, Patrik and Datta, Meenal and Munn, Lance and Fukumura, Dai	RAYYAN-INCLUSION: {"Nicolas"=>"Excluded"}	10.21203/rs.3.rs-3707472/v1
935	Navigating severe vascular tortuosity and cervical carotid loop management in stroke thrombectomy: A case report and review of the literature.	2025	Journal of cerebrovascular and endovascular neurosurgery	Patel, Milin and Sujijantarat, Nanthiya and Patel, Aman B and Dmytriw, Adam A and Regenhardt, Robert W	RAYYAN-INCLUSION: {"Jean Paul "=>"Excluded"}	10.7461/jcen.2025.E2024.11.004
936	A survey assessing the knowledge and perception of dental practitioners on the need for prophylactic endodontic treatment in abutment teeth for fixed partial dentures.	2021	Journal of conservative dentistry : JCD	Mani, Rekha and Thomas, Anchu Rachel and Reddy, Tripuravaram Vinay Kumar and Ramaswamy, Haribabu and Kumar, S Arun and Elavarasu, Premkumar	RAYYAN-INCLUSION: {"Jean Paul "=>"Excluded"}	10.4103/JCD.JCD_180_21
937	Encoding and context-dependent control of reward consumption within the central nucleus of the amygdala.	2023	bioRxiv : the preprint server for biology	Fraser, Kurt M and Kim, Tabitha H and Castro, Matilde and Drieu, Celine and Padovan-Hernandez, Yasmin and Chen, Bridget and Pat, Fiona and Ottenheimer, David J and Janak, Patricia H	RAYYAN-INCLUSION: {"Jean Paul "=>"Excluded"}	10.1101/2023.06.28.546936
938	Microbial community organization designates distinct pulmonary exacerbation types and predicts treatment outcome in cystic fibrosis.	2024	Research square	Widder, Stefanie and Carmody, Lisa and Opron, Kristopher and Kalikin, Linda and Caverly, Lindsay and LiPuma, John	RAYYAN-INCLUSION: {"Jean Paul "=>"Excluded"}	10.21203/rs.3.rs-4128740/v1
939	Functional investigation of inherited noncoding genetic variation impacting the pharmacogenomics of childhood acute lymphoblastic leukemia treatment.	2023	medRxiv : the preprint server for health sciences	Bhattarai, Kashi Raj and Mobley, Robert J and Barnett, Kelly R and Ferguson, Daniel C and Hansen, Baranda S and Diedrich, Jonathan D and Bergeron, Brennan P and Yang, Wenjian and Crews, Kristine R and Manring, Christopher S and Jabbour, Elias and Paietta, Elisabeth and Litzow, Mark R and Kornblau, Steven M and Stock, Wendy and Inaba, Hiroto and Jeha, Sima and Pui, Ching-Hon and Cheng, Cheng and P…	RAYYAN-INCLUSION: {"Jean Paul "=>"Excluded"}	10.1101/2023.02.10.23285762
940	Stroboscopic Parameters Reported as Voice Outcome Measures in Patients Treated for Laryngeal Cancer: A Systematic Review.	2013	Journal of medical speech-language pathology	Focht, Kendrea L and Martin-Harris, Bonnie and Bonilha, Heather Shaw	RAYYAN-INCLUSION: {"Darius"=>"Excluded"}
941	Decoding Allosteric Effects of Missense Variations in Drug Metabolism: Afrocentric CYP3A4 Alleles Explored.	2025	Journal of molecular biology	Mwaniki, Rehema Mukami and Veldman, Wayde and Sanyanga, Allan and Chamboko, Chiratidzo R and Tastan Bishop, Ozlem	RAYYAN-INCLUSION: {"Jean Paul "=>"Excluded"}	10.1016/j.jmb.2025.169160
942	Blocking the interactions between human ACE2 and coronavirus spike glycoprotein by selected drugs: a computational perspective.	2021	Environmental analysis, health and toxicology	Duru, Chidi Edbert and Umar, Haruna Isiyaku Umar and Duru, Ijeoma Akunna and Enenebeaku, Uchechi Emmanuela and Ngozi-Olehi, Lynda Chioma and Enyoh, Christian Ebere	RAYYAN-INCLUSION: {"Jean Paul "=>"Excluded"}	10.5620/eaht.2021010
943	The SARS-CoV-2 cytopathic effect is blocked with autophagy modulators.	2020	bioRxiv : the preprint server for biology	Gorshkov, Kirill and Chen, Catherine Z and Bostwick, Robert and Rasmussen, Lynn and Xu, Miao and Pradhan, Manisha and Tran, Bruce Nguyen and Zhu, Wei and Shamim, Khalida and Huang, Wenwei and Hu, Xin and Shen, Min and Klumpp-Thomas, Carleen and Itkin, Zina and Shinn, Paul and Simeonov, Anton and Michael, Sam and Hall, Matthew D and Lo, Donald C and Zheng, Wei	RAYYAN-INCLUSION: {"Jean Paul "=>"Excluded"}	10.1101/2020.05.16.091520
944	Eukaryotic translation initiation factor 3 subunit C is associated with acquired resistance to erlotinib in non-small cell lung cancer.	2018	Oncotarget	Shintani, Takuya and Higashisaka, Kazuma and Maeda, Makiko and Hamada, Masaya and Tsuji, Ryosuke and Kurihara, Koudai and Kashiwagi, Yuri and Sato, Atsuhiro and Obana, Masanori and Yamamoto, Ayaha and Kawasaki, Keisuke and Lin, Ying and Kijima, Takashi and Kinehara, Yuhei and Miwa, Yoshihiro and Maeda, Shinichiro and Morii, Eiichi and Kumanogoh, Atsushi and Tsutsumi, Yasuo and Nagatomo, Izumi and…	RAYYAN-INCLUSION: {"Jean Paul "=>"Excluded"}	10.18632/oncotarget.26494
945	Removal of antibodies from red cells: Comparison of three elution methods.	2013	Asian journal of transfusion science	Katharia, Rahul and Chaudhary, Rajendra K	RAYYAN-INCLUSION: {"Jean Paul "=>"Excluded"}	10.4103/0973-6247.106727
946	Assessment of acceptability and ease of use of atovaquone/proguanil medication in subjects undergoing malaria prophylaxis.	2008	Therapeutics and clinical risk management	Nicosia, V and Colombo, Giorgio and Consentino, M and Di Matteo, S and Mika, F and De Sanctis, S and Ratti, S and Vinci, Marta	RAYYAN-INCLUSION: {"Jean Paul "=>"Excluded"}
947	Can HCQ Be Considered a "Safe Weapon" for COVID-19 in the Indian Population?	2020	SN comprehensive clinical medicine	Thangaraju, Pugazhenthan and Venkatesan, Nanditha and Venkatesan, Sajitha and Gurunthalingam, Meenalotchini Prakash and Thangaraju, Eswaran	RAYYAN-INCLUSION: {"Jean Paul "=>"Excluded"}	10.1007/s42399-020-00392-z
948	Characterization and targeting of the endosomal signaling of the gastrin releasing peptide receptor in pruritus.	2025	bioRxiv : the preprint server for biology	Retamal Santibanez, Jeffri and Bok, Diana and Teng, Shavonne and Bhansali, Divya and de Amorim Ferreira, Marcella and Tonello, Raquel and Peach, Chloe J and Latorre, Rocco and Thanigai, Gokul Sa and Leong, Kam W and Jensen, Dane D	RAYYAN-INCLUSION: {"Jean Paul "=>"Excluded"}	10.1101/2025.03.17.643743
949	Treatment with EPs 7630, a Pelargonium Sidoides Root Extract, Is Effective and Safe in Patients with the Common Cold: Results From a Randomized, Double Blind, Placebo-Controlled Clinical Trial.	2019	Integrative medicine (Encinitas, Calif.)	Riley, David S and Lizogub, Viktor G and Heger, Marianne and Funk, Petra and Mueller, Heiko and Lehmacher, Walter	RAYYAN-INCLUSION: {"Jean Paul "=>"Excluded"}
950	Comparative evaluation of quantitative color changes in discolored anterior teeth by bleaching, resin infiltration, and microabrasion: A randomized clinical trial.	2025	Journal of conservative dentistry and endodontics	Mittal, Neelam and Baranwal, Harakh Chand and Kharat, Shubham M and Ayubi, Aiyman and Samad, Silviya and Aggarwal, Harshitaa	RAYYAN-INCLUSION: {"Jean Paul "=>"Excluded"}	10.4103/JCDE.JCDE_229_25
951	The role of vitamin D status on treatment outcome among HIV- infected children receiving care in Kisumu County, Kenya.	2023	Research square	Asamuka, Maurice Songoreh and Ogonda, Lilian and Onyango, Calleb George and Guyah, Bernard	RAYYAN-INCLUSION: {"Jean Paul "=>"Excluded"}	10.21203/rs.3.rs-3286937/v1
952	Do Panic Symptoms Affect the Quality of Life and Add to the Disability in Patients with Bronchial Asthma?	2015	Psychiatry journal	Faye, A D and Gawande, S and Tadke, R and Kirpekar, V C and Bhave, S H and Pakhare, A P and Tayade, B	RAYYAN-INCLUSION: {"Jean Paul "=>"Excluded"}	10.1155/2015/608351
953	An Overview of the Peer Assessment Rating (par) Index for Primary Dental Care Practitioners.	2016	Primary dental journal	Green, James Ij	RAYYAN-INCLUSION: {"Jean Paul "=>"Excluded"}	10.1308/205016816820209460
954	Predicting Time to Relapse in Acute Myeloid Leukemia through Stochastic Modeling of Minimal Residual Disease Based on Clonality Data.	2021	Computational and systems oncology	Dinh, Khanh N and Jaksik, Roman and Corey, Seth J and Kimmel, Marek	RAYYAN-INCLUSION: {"Jean Paul "=>"Excluded"}	10.1002/cso2.1026
955	Infection after Constrained Condylar Knee Arthroplasty: Incidence and microbiological findings in 100 consecutive complex primary and revision total knee arthroplasties.	2018	Journal of bone and joint infection	Westberg, Marianne and Grogaard, Bjarne and Snorrason, Finnur	RAYYAN-INCLUSION: {"Jean Paul "=>"Excluded"}	10.7150/jbji.28900
956	Radiosensitization by Kinase Inhibition Revealed by Phosphoproteomic Analysis of Pancreatic Cancer Cells.	2020	Molecular & cellular proteomics : MCP	Wiechmann, Svenja and Saupp, Elena and Schilling, Daniela and Heinzlmeir, Stephanie and Schneider, Gunter and Schmid, Roland M and Combs, Stephanie E and Kuster, Bernhard and Dobiasch, Sophie	RAYYAN-INCLUSION: {"Jean Paul "=>"Excluded"}	10.1074/mcp.RA120.002046
957	Knowledge, attitudes and practices on malaria in relation to its transmission among primary school children in Bagamoyo district, Tanzania.	2016	MalariaWorld journal	Sumari, Deborah and Dillip, Angel and Ndume, Vitalis and Mugasa, Joseph P and Gwakisa, Paul S	RAYYAN-INCLUSION: {"Jean Paul "=>"Excluded"}	10.5281/zenodo.10785032
958	THE EFFICACY OF HYPNOTIC ANALGESIA IN ADULTS: A REVIEW OF THE LITERATURE.	2009	Contemporary hypnosis : the journal of the British Society of Experimental and Clinical Hypnosis	Stoelb, Brenda L and Molton, Ivan R and Jensen, Mark P and Patterson, David R	RAYYAN-INCLUSION: {"Jean Paul "=>"Excluded"}
959	The interdependence of behavioral and somatic health: implications for conceptualizing health and measuring treatment outcomes.	2007	International journal of integrated care	Labrie, Richard A and Laplante, Debi A and Peller, Allyson J and Christensen, Donald E and Greenwood, Kristina L and Straus, John H and Garmon, Michael S and Browne, Cheryl and Shaffer, Howard J	RAYYAN-INCLUSION: {"Jean Paul "=>"Excluded"}
960	Duration of Endocrine Treatment for DCIS impacts second events: Insights from a large cohort of cases at two academic medical centers.	2024	Research square	O'Keefe, Thomas and Yau, Christina and Iaconetti, Emma and Jeong, Eliza and Brabham, Case and Kim, Paul and McGuire, Joseph and Griffin, Ann and Wallace, Anne and Esserman, Laura and Harismendy, Olivier and Hirst, Gillian	RAYYAN-INCLUSION: {"Jean Paul "=>"Excluded"}	10.21203/rs.3.rs-3403438/v1
961	Spirometry Longitudinal Data Analysis Software (SPIROLA) for Analysis of Spirometry Data in Workplace Prevention or COPD Treatment.	2010	The open medical informatics journal	Hnizdo, Eva and Yan, Tieliang and Hakobyan, Artak and Enright, Paul and Beeckman-Wagner, Lu-Ann and Hankinson, John and Fleming, James and Lee Petsonk, Edward	RAYYAN-INCLUSION: {"Jean Paul "=>"Excluded"}	10.2174/1874431101004010094
962	Treatment of Furcal Perforation of Primary Molars with ProRoot MTA versus Root MTA: A Laboratory Study.	2013	Iranian endodontic journal	Haghgoo, Roza and Abbasi, Farid	RAYYAN-INCLUSION: {"Jean Paul "=>"Excluded"}
963	Increasing patient adherence in antifungal infection treatment: once-daily dosing of sertaconazole.	2009	The Journal of clinical and aesthetic dermatology	Weinberg, Jeffrey M	RAYYAN-INCLUSION: {"Darius"=>"Excluded"}
964	Efficacy and safety of tenofovir disoproxil fumarate in patients with chronic hepatitis B.	2010	Therapeutic advances in gastroenterology	Duarte-Rojo, Andres and Heathcote, E Jenny	RAYYAN-INCLUSION: {"Darius"=>"Excluded"}	10.1177/1756283X09354562
965	Perilunar carpal dislocations treatment outcome.	2006	Ortopedia, traumatologia, rehabilitacja	Gagala, Jacek and Tarczynska, Marta and Kosior, Piotr	RAYYAN-INCLUSION: {"Darius"=>"Excluded"}
966	Opposing effects of immunotherapy in melanoma using multisubtype interferon-alpha - can tumor immune escape after immunotherapy accelerate disease progression?	2016	Oncoimmunology	Strannegard, Orjan and Thoren, Fredrik B	RAYYAN-INCLUSION: {"Darius"=>"Excluded"}
967	The epidemiology of low back pain in primary care.	2005	Chiropractic & osteopathy	Kent, Peter M and Keating, Jennifer L	RAYYAN-INCLUSION: {"Darius"=>"Excluded"}	10.1186/1746-1340-13-13
968	SELF-REPORTED MANAGEMENT OF BREAST CANCER-RELATED LYMPHOEDEMA.	2007	Journal of lymphoedema	Radina, Elise and Armer, Jane and Daunt, Debbie and Dusold, Julie and Culbertson, Scott	RAYYAN-INCLUSION: {"Darius"=>"Excluded"}
969	Documentation of pharmacotherapeutic interventions of pharmacy students.	2007	Pharmacy practice	King, Elicia D and Wilson, Mamie A and Van, Linh and Emanuel, Frank S	RAYYAN-INCLUSION: {"Darius"=>"Excluded"}
970	Hepatoblastoma: Analysis of treatment outcome from a tertiary care center.	2011	Journal of Indian Association of Pediatric Surgeons	Cyriac, Sanju and Seshadri, Ramakrishnan Ayloor and Warrier, Arun and Sagar, Tenali Gnana	RAYYAN-INCLUSION: {"Darius"=>"Excluded"}	10.4103/0971-9261.74514
971	Iatrogenic glaucoma therapy failure: the adverse effects of topical antiglaucoma medication treatment outcome.	2009	Expert review of clinical pharmacology	Mirza, Sophia K and Higginbotham, Eve J	RAYYAN-INCLUSION: {"Darius"=>"Excluded"}	10.1586/17512433.2.1.87
972	SINGLE CELL DISSECTION OF DEVELOPMENTAL ORIGINS AND TRANSCRIPTIONAL HETEROGENEITY IN B-CELL ACUTE LYMPHOBLASTIC LEUKEMIA.	2023	bioRxiv : the preprint server for biology	Iacobucci, Ilaria and Zeng, Andy G X and Gao, Qingsong and Garcia-Prat, Laura and Baviskar, Pradyumna and Shah, Sayyam and Murison, Alex and Voisin, Veronique and Chan-Seng-Yue, Michelle and Cheng, Cheng and Qu, Chunxu and Bailey, Colin and Lear, Matthew and Witkowski, Matthew T and Zhou, Xin and Peraza, Airen Zaldivar and Gangwani, Karishma and Advani, Anjali S and Luger, Selina M and Litzow, Ma…	RAYYAN-INCLUSION: {"Darius"=>"Excluded"}	10.1101/2023.12.04.569954
973	Efficacy of Mobile Phone Short Message Service (SMS) Reminders on Malaria Treatment Adherence and Day 3 Post-Treatment Reviews (SMS-RES-MAL) in Kenya: A Study Protocol.	2019	Journal of clinical trials	Talisuna, Ambrose O and Zurovac, Dejan and Githinji, Sophie and Oburu, Amos and Malinga, Josephine and Nyandigisi, Andrew and Jones, Caroline Oh and Snow, Robert W	RAYYAN-INCLUSION: {"Darius"=>"Excluded"}	10.4172/2167-0870.1000217
974	Evaluation of treatment outcome amongst two different treatment modalities for reconstruction of carcinoma of tongue patients: The infrahyoid myocutaneous flap versus radial forearm flap.	2023	National journal of maxillofacial surgery	Saluja, Harish and Vinod Shah, Seemit and Dadhich, Anuj and Sachdeva, Shivani	RAYYAN-INCLUSION: {"Darius"=>"Excluded"}	10.4103/njms.njms_122_22
975	Analysis of COVID-19 Cases and Public Measures in China.	2020	SN comprehensive clinical medicine	Hu, Chun-Song	RAYYAN-INCLUSION: {"Darius"=>"Excluded"}	10.1007/s42399-020-00426-6
976	Opposing effects of cervical spinal cold block on spinal itch and pain transmission.	2018	Itch (Philadelphia, Pa.)	Carstens, Earl and Carstens, Mirela Iodi and Akiyama, Tasuku and Davoodi, Auva and Nagamine, Masaki	RAYYAN-INCLUSION: {"Darius"=>"Excluded"}	10.1097/itx.0000000000000016
977	Pharmacogenetic Testing in Treatment-resistant Panic Disorder: a Preliminary Analysis.	2024	Clinical practice and epidemiology in mental health : CP & EMH	Fidry, Marcos and Zugliani, Morena Mourao and do Cabo, Mariana Costa and Martins, Renan Machado and Gomez, Manuella Assad and Faria, Clara Gitahy Falcao and Nardi, Antonio Egidio and Freire, Rafael C	RAYYAN-INCLUSION: {"Darius"=>"Excluded"}	10.2174/0117450179337258241031035148
978	Level of Knowledge, Understanding, and Impact of the COVID-19 Pandemic on Continuing Fixed Orthodontic Treatment in Adults: A Questionnaire Study.	2021	The Journal of Indian Orthodontic Society	Ram, Rsvm Raghu and Ranganayakulu, I and Viswanadh, K Anand and Kumar, Tss Manikanta and Chaitanya, C Viswa and Sunil, G	RAYYAN-INCLUSION: {"Darius"=>"Excluded"}	10.1177/0301574220988409
979	Leukocyte telomere length predicts SSRI response in major depressive disorder: A preliminary report.	2016	Molecular neuropsychiatry	Hough, Christina M and Bersani, F Saverio and Mellon, Synthia H and Epel, Elissa S and Reus, Victor I and Lindqvist, Daniel and Lin, Jue and Mahan, Laura and Rosser, Rebecca and Burke, Heather and Coetzee, John and Nelson, J Craig and Blackburn, Elizabeth H and Wolkowitz, Owen M	RAYYAN-INCLUSION: {"Darius"=>"Excluded"}
980	Experience with Abdominoplasty at National Orthopedic Hospital, Enugu, South-East, Nigeria.	2022	Journal of the West African College of Surgeons	Mba, Uwakwe Cosmas and Ogbonnaya, Iheuko Sunday and Uduezue, Anthonia O and Okoye, Chukwuemeka Patrick and Okoli, Chinedu Michael and Eze, Balantine Ugochukwu	RAYYAN-INCLUSION: {"Darius"=>"Excluded"}	10.4103/jwas.jwas_173_22
981	Hyperleukocytosis in childhood acute lymphoblastic leukemia: complications and treatment outcome.	2006	Turkish journal of haematology : official journal of Turkish Society of Haematology	Irken, Gulersu and Oren, Hale and Oniz, Haldun and Cetingul, Nazan and Vergin, Canan and Atabay, Berna and Gulen, Huseyin and Turker, Meral and Kantar, Mehmet and Yilmaz, Sebnem	RAYYAN-INCLUSION: {"Darius"=>"Excluded"}
982	Efficacy of microabrasion and resin infiltration techniques for masking of fluorotic white spot lesions: A randomized clinical study.	2023	Journal of conservative dentistry and endodontics	Asthana, Geeta and Patel, Kalpana and Parmar, Ravina	RAYYAN-INCLUSION: {"Darius"=>"Excluded"}	10.4103/JCDE.JCDE_95_23
983	The Role of the GH Receptor Polymorphisms as a Prognostic Factor of Vertebral Fractures in Acromegalic Patients Resistant to First-generation SSAs and Treated with Pegvisomant or Pasireotide LAR.	2024	Endocrine, metabolic & immune disorders drug targets	Costanza, Flavia and Chiloiro, Sabrina and Giampietro, Antonella and Angelini, Flavia and Infante, Amato and Pontecorvi, Alfredo and De Marinis, Laura and Bianchi, Antonio	RAYYAN-INCLUSION: {"Jean Paul "=>"Excluded"}	10.2174/0118715303322301240610111946
984	Investigating the effect of femtosecond laser pulses on noscapine and curcumin cellular uptake and improving drug delivery in gastric cancer cells.	2025	Heliyon	Kahrarian, Nastaran and Behboudi, Hossein and Arabanian, Atoosa Sadat and Abedi, Abolfazl and Massudi, Reza	RAYYAN-INCLUSION: {"Jean Paul "=>"Excluded"}	10.1016/j.heliyon.2024.e41170
985	Augmenting Treatment for Posttraumatic Stress Disorder and Co-Occurring Conditions with Oxytocin.	2019	Current treatment options in psychiatry	Flanagan, Julianne C and Mitchell, Jennifer M	RAYYAN-INCLUSION: {"Jean Paul "=>"Excluded"}	10.1007/s40501-019-00171-1
986	Changes of the peri-implant soft tissue thickness after grafting with a collagen matrix.	2016	Journal of Indian Society of Periodontology	Zafiropoulos, Gregory-George and Deli, Giorgio and Hoffmann, Oliver and John, Gordon	RAYYAN-INCLUSION: {"Jean Paul "=>"Excluded"}	10.4103/0972-124X.181245
987	Surveillance of Antimalarial Resistance Pfcrt, Pfmdr1, and Pfkelch13 Polymorphisms in African Plasmodium falciparum imported to Shandong Province ‚Ä¶	2018	Scientific reports	Xu, C and Wei, Q and Yin, K and Sun, H and Li, J and Xiao, T and Kong, X and ...	Cited By (since 2018): 42 | RAYYAN-INCLUSION: {"Darius"=>"Excluded", "felix camarade"=>"Excluded", "Jean Paul "=>"Excluded", "Nicolas"=>"Excluded"} | RAYYAN-EXCLUSION-REASONS: travelles
988	Structure and drug resistance of the Plasmodium falciparum transporter PfCRT	2019	Nature	Kim, J and Tan, YZ and Wicht, KJ and Erramilli, SK and Dhingra, SK and ...	Cited By (since 2019): 209 | RAYYAN-INCLUSION: {"felix camarade"=>"Excluded", "Jean Paul "=>"Excluded", "Nicolas"=>"Excluded"}
989	Evidence for linkage of pfmdr1, pfcrt, and pfk13 polymorphisms to lumefantrine and mefloquine susceptibilities in a Plasmodium falciparum cross	2020	‚Ä¶ and Drug Resistance	Windle, ST and Lane, KD and Gadalla, NB and Liu, A and Mu, J and ...	Cited By (since 2020): 18 | RAYYAN-INCLUSION: {"felix camarade"=>"Excluded", "Jean Paul "=>"Excluded", "Nicolas"=>"Excluded"}
990	Molecular surveillance of anti-malarial resistance pfcrt, pfmdr1, and pfk13 polymorphisms in African Plasmodium falciparum imported parasites to Wuhan ‚Ä¶	2021	Malaria Journal	Cheng, W and Song, X and Tan, H and Wu, K and Li, J	Cited By (since 2021): 28 | RAYYAN-INCLUSION: {"felix camarade"=>"Excluded", "Jean Paul "=>"Excluded", "Nicolas"=>"Excluded"} | RAYYAN-EXCLUSION-REASONS: travelles	10.1186/s12936-021-03737-8
991	Antimalarial drugs resistance genes of Plasmodium falciparum: A review	2022	Annals of ‚Ä¶	Tchekounou, C and Zida, A and Zongo, C and Soulama, I and ...	Cited By (since 2022): 9 | RAYYAN-INCLUSION: {"Jean Paul "=>"Excluded"}
992	Molecular Mechanisms of Drug Resistance in Plasmodium falciparum Malaria	2020	Annual review of microbiology	Wicht, KJ and Mok, S and Fidock, DA	Cited By (since 2020): 324 | RAYYAN-INCLUSION: {"felix camarade"=>"Excluded", "Jean Paul "=>"Excluded", "Nicolas"=>"Excluded"}	10.1146/annurev-micro-020518-115546
993	Are Transporter Genes Other than the Chloroquine Resistance Locus (pfcrt) and Multidrug Resistance Gene (pfmdr) Associated with Antimalarial Drug Resistance?	2005	Antimicrobial agents ‚Ä¶	Anderson, TJC and Nair, S and Qin, H and Singlam, S and ...	Cited By (since 2005): 167 | RAYYAN-INCLUSION: {"Jean Paul "=>"Excluded"}	10.1128/aac.49.6.2180-2188.2005
994	A review of the frequencies of Plasmodium falciparum Kelch 13 artemisinin resistance mutations in Africa	2021	‚Ä¶ and Drug Resistance	Ndwiga, L and Kimenyi, KM and Wamae, K and Osoti, V and ...	Cited By (since 2021): 113 | RAYYAN-INCLUSION: {"Jean Paul "=>"Excluded"}
995	Spatial and molecular mapping of Pfkelch13 gene polymorphism in Africa in the era of emerging Plasmodium falciparum resistance to artemisinin: a systematic review	2021	The Lancet Infectious ‚Ä¶	Kayiba, NK and Yobi, DM and ...	Cited By (since 2021): 70 | RAYYAN-INCLUSION: {"Darius"=>"Excluded"}
996	Characterization of pfmdr1, pfcrt, pfK13, pfubp1, and pfap2mu in Travelers Returning from Africa with Plasmodium falciparum Infections Reported in China from ‚Ä¶	2021	Antimicrobial Agents ‚Ä¶	Feng, J and Xu, D and Kong, X and Lin, K and Yan, H and ...	Cited By (since 2021): 13 | RAYYAN-INCLUSION: {"felix camarade"=>"Excluded", "Jean Paul "=>"Excluded", "Nicolas"=>"Excluded"}	10.1128/aac.02717-20
997	Spread and evolution of Plasmodium falciparum drug resistance	2009	Parasitology international	Mita, T and Tanabe, K and Kita, K	Cited By (since 2009): 358 | RAYYAN-INCLUSION: {"Jean Paul "=>"Excluded"}
998	Polymorphisms of pfcrt, pfmdr1, and K13-propeller genes in imported falciparum malaria isolates from Africa in Guizhou province, China	2020	BMC Infectious ‚Ä¶	She, D and Wang, Z and Liang, Q and Lu, L and Huang, Y and Zhang, K and ...	Cited By (since 2020): 13 | RAYYAN-INCLUSION: {"felix camarade"=>"Excluded", "Jean Paul "=>"Excluded", "Nicolas"=>"Excluded"}	10.1186/s12879-020-05228-8
999	Antimalarial Drug Resistance Markers in Plasmodium falciparum Among Pregnant Women in Nigeria: A Systematic Review	2025	Harnessing Biotechnology Tools for ‚Ä¶	Akinyosoye, AD and Akinnola, OO	RAYYAN-INCLUSION: {"Darius"=>"Excluded"}	10.1007/978-3-031-86002-7_1
1000	pfcrt is more than the Plasmodium falciparum chloroquine resistance gene: a functional and evolutionary perspective	2005	Acta tropica	Cooper, RA and Hartwig, CL and Ferdig, MT	Cited By (since 2005): 152 | RAYYAN-INCLUSION: {"Jean Paul "=>"Excluded", "Nicolas"=>"Excluded"}
1001	Role of Different Pfcrt and Pfmdr‚Äê1 Mutations in Conferring Resistance to Antimalaria Drugs in Plasmodium falciparum	2014	Malaria research ‚Ä¶	Ibraheem, ZO and Majid, R Abd and Noor, SM and ...	Cited By (since 2014): 82 | RAYYAN-INCLUSION: {"felix camarade"=>"Excluded", "Jean Paul "=>"Excluded", "Nicolas"=>"Excluded"}	10.1155/2014/950424
1002	Molecular survey of pfmdr-1, pfcrt, and pfk13 gene mutations among patients returning from Plasmodium falciparum endemic areas to Turkey	2024	Malaria Journal	Avcƒ±, KD and Karaku≈ü, M and Ya≈üar, K Kart	Cited By (since 2024): 2 | RAYYAN-INCLUSION: {"felix camarade"=>"Excluded", "Nicolas"=>"Excluded"}	10.1186/s12936-024-05107-6
1003	Molecular surveillance of artemisinin resistance-related Pfk13 and pfcrt polymorphisms in imported Plasmodium falciparum isolates reported in eastern ‚Ä¶	2022	Malaria Journal	Kong, X and Feng, J and Xu, Y and Yan, G and Zhou, S	Cited By (since 2022): 14 | RAYYAN-INCLUSION: {"felix camarade"=>"Excluded", "Nicolas"=>"Excluded"}	10.1186/s12936-022-04398-x
1004	pfmdr1 (Plasmodium falciparum multidrug drug resistance gene 1): a pivotal factor in malaria resistance to artemisinin combination therapies	2017	Expert review of anti-infective therapy	Gil, JP and Krishna, S	Cited By (since 2017): 73 | RAYYAN-INCLUSION: {"felix camarade"=>"Excluded", "Nicolas"=>"Excluded"}	10.1080/14787210.2017.1313703
1005	Plasmodium falciparum drug resistance gene status in the Horn of Africa: a systematic review	2018	African Journal of ‚Ä¶	Jalei, AA and Chaijaroenkul, W and ...	Cited By (since 2018): 15 | RAYYAN-INCLUSION: {"Darius"=>"Excluded"}
1006	PfCRT and its role in antimalarial drug resistance	2012	Trends in parasitology	Ecker, A and Lehane, AM and Clain, J and Fidock, DA	Cited By (since 2012): 393 | RAYYAN-INCLUSION: {"felix camarade"=>"Excluded", "Nicolas"=>"Excluded"}
1007	Contribution of the pfmdr1 gene to antimalarial drug-resistance	2005	Acta tropica	Duraisingh, MT and Cowman, AF	Cited By (since 2005): 397 | RAYYAN-INCLUSION: {"felix camarade"=>"Excluded", "Nicolas"=>"Excluded"}
1008	Drug resistance markers within an evolving efficacy of anti-malarial drugs in Cameroon: a systematic review and meta-analysis (1998‚Äì2020)	2021	Malaria journal	Niba, PTN and Nji, AM and Evehe, MS and Ali, IM and Netongo, PM and ...	Cited By (since 2021): 29 | RAYYAN-INCLUSION: {"Darius"=>"Excluded"}	10.1186/s12936-020-03543-8
1009	Clonal spread of Plasmodium falciparum candidate artemisinin partial resistance Kelch13 622I mutation and co-occurrence with pfhrp2/3 deletions in Ethiopia	2023	MedRxiv	Fola, AA and Feleke, SM and Mohammed, H and Brhane, BG and ...	Cited By (since 2023): 6 | RAYYAN-INCLUSION: {"felix camarade"=>"Excluded", "Nicolas"=>"Excluded"}	10.1101/2023.03.02.23286711.abstract
1010	Genetic Variations Associated with Drug Resistance Markers in Asymptomatic Plasmodium falciparum Infections in Myanmar	2019	Genes	Zhao, Y and Liu, Z and Soe, MT and Wang, L and Soe, TN and Wei, H and Than, A and ...	Cited By (since 2019): 38 | RAYYAN-INCLUSION: {"Jean Paul "=>"Excluded"}
1011	Exploring the Contribution of Candidate Genes to Artemisinin Resistance in Plasmodium falciparum	2010	Antimicrobial agents ‚Ä¶	Imwong, M and Dondorp, AM and Nosten, F and Yi, P and ...	Cited By (since 2010): 157 | RAYYAN-INCLUSION: {"Jean Paul "=>"Excluded"}	10.1128/aac.00032-10
1012	Molecular surveillance of pfcrt, pfmdr1 and pfk13-propeller mutations in Plasmodium falciparum isolates imported from Africa to China	2021	Malaria journal	Huang, F and Yan, H and Xue, JB and Cui, YW and Zhou, SS and Xia, ZG and ...	Cited By (since 2021): 21 | RAYYAN-INCLUSION: {"felix camarade"=>"Excluded", "Jean Paul "=>"Excluded", "Nicolas"=>"Excluded"}	10.1186/s12936-021-03613-5
1013	Molecular surveillance of Plasmodium falciparum drug resistance in the Republic of Congo: four and nine years after the introduction of artemisinin-based ‚Ä¶	2017	Malaria journal	Koukouikila-Koussounda, F and Jeyaraj, S and Nguetse, CN and ...	Cited By (since 2017): 31 | RAYYAN-INCLUSION: {"Jean Paul "=>"Excluded"}	10.1186/s12936-017-1816-x
1014	Surveillance of Antimalarial Drug-Resistance Genes in Imported Plasmodium falciparum Isolates From Nigeria in Henan, China, 2012‚Äì2019	2021	Frontiers in cellular ‚Ä¶	Zhao, D and Zhang, H and Ji, P and Li, S and Yang, C and Liu, Y and ...	Cited By (since 2021): 21 | RAYYAN-INCLUSION: {"Jean Paul "=>"Excluded"}	10.3389/fcimb.2021.644576
1015	The many paths to artemisinin resistance in Plasmodium falciparum	2023	Trends in Parasitology	Pandit, K and Surolia, N and Bhattacharjee, S and Karmodiya, K	Cited By (since 2023): 22 | RAYYAN-INCLUSION: {"felix camarade"=>"Excluded", "Nicolas"=>"Excluded"}
1016	Molecular surveillance of drug resistance of Plasmodium falciparum isolates imported from Angola in Henan Province, China	2019	Antimicrobial agents ‚Ä¶	Zhou, R and Yang, C and Li, S and Zhao, Y and Liu, Y and ...	Cited By (since 2019): 15 | RAYYAN-INCLUSION: {"felix camarade"=>"Excluded", "Nicolas"=>"Excluded"}	10.1128/aac.00552-19
1017	Global spread of mutant PfCRT and its pleiotropic impact on Plasmodium falciparum multidrug resistance and fitness	2019	MBio	Dhingra, SK and Gabryszewski, SJ and Small-Saunders, JL and ...	Cited By (since 2019): 50 | RAYYAN-INCLUSION: {"Darius"=>"Excluded", "felix camarade"=>"Excluded", "Nicolas"=>"Excluded"} | RAYYAN-EXCLUSION-REASONS: wrong publication type	10.1128/mbio.02731-18
1018	Anti-malarial resistance in Mozambique: Absence of Plasmodium falciparum Kelch 13 (K13) propeller domain polymorphisms associated with resistance to ‚Ä¶	2023	Malaria Journal	Silva, C da and Matias, D and Dias, B and Cancio, B and Silva, M and ...	Cited By (since 2023): 7 | RAYYAN-INCLUSION: {"felix camarade"=>"Excluded", "Nicolas"=>"Excluded"}	10.1186/s12936-023-04589-0
1019	Spatio-temporal distribution of antimalarial drug resistant gene mutations in a Plasmodium falciparum parasite population from Kilifi, Kenya: a 25-year ‚Ä¶	2022	Wellcome open research	Abdi, A	Cited By (since 2022): 12 | RAYYAN-INCLUSION: {"felix camarade"=>"Excluded", "Nicolas"=>"Excluded"}
1020	Surveillance of antimalarial resistance molecular markers in imported Plasmodium falciparum malaria cases in Anhui, China, 2012‚Äì2016	2018	The American journal of ‚Ä¶	Zhang, T and Xu, X and Jiang, J and Yu, C and ...	Cited By (since 2018): 20 | RAYYAN-INCLUSION: {"Darius"=>"Excluded"} | RAYYAN-EXCLUSION-REASONS: travelles
1021	A review of malaria molecular markers for drug resistance in Plasmodium falciparum and Plasmodium vivax in China	2023	Frontiers in Cellular and ‚Ä¶	Wang, S and Huang, F and Yan, H and Yin, J and Xia, Z	Cited By (since 2023): 14 | RAYYAN-INCLUSION: {"Darius"=>"Excluded"} | RAYYAN-EXCLUSION-REASONS: Review	10.3389/fcimb.2023.1167220
1022	Are k13 and plasmepsin II genes, involved in Plasmodium falciparum resistance to artemisinin derivatives and piperaquine in Southeast Asia, reliable to ‚Ä¶	2019	Malaria journal	Tsombeng, F Foguim and Gendrot, M and Robert, MG and ...	Cited By (since 2019): 22 | RAYYAN-INCLUSION: {"felix camarade"=>"Excluded", "Nicolas"=>"Excluded"}	10.1186/s12936-019-2916-6
1023	Molecular surveillance of Pfcrt and k13 propeller polymorphisms of imported Plasmodium falciparum cases to Zhejiang Province, China between 2016 and ‚Ä¶	2020	Malaria Journal	Wang, X and Ruan, W and Zhou, S and Huang, F and Lu, Q and Feng, X and ...	Cited By (since 2020): 33 | RAYYAN-INCLUSION: {"Darius"=>"Excluded", "Jean Paul "=>"Excluded", "Nicolas"=>"Excluded"} | RAYYAN-EXCLUSION-REASONS: travelles	10.1186/s12936-020-3140-0
1024	Falciparum malaria molecular drug resistance in the Democratic Republic of Congo: a systematic review	2015	Malaria journal	Mvumbi, DM and Kayembe, JM and Situakibanza, H and ...	Cited By (since 2015): 32 | RAYYAN-INCLUSION: {"Darius"=>"Excluded"}	10.1186/s12936-015-0892-z
1025	Structures of Plasmodium falciparum Chloroquine Resistance Transporter (PfCRT) Isoforms and Their Interactions with Chloroquine	2023	Biochemistry	Willems, A and Kalaw, A and Ecer, A and Kotwal, A and Roepe, LD and ...	Cited By (since 2023): 11 | RAYYAN-INCLUSION: {"felix camarade"=>"Excluded", "Nicolas"=>"Excluded"}	10.1021/acs.biochem.2c00669
1026	The landscape of drug resistance in Plasmodium falciparum malaria in the Democratic Republic of Congo: a mapping systematic review	2023	Tropical Medicine and ‚Ä¶	Kayiba, NK and Tshibangu-Kabamba, E and ...	Cited By (since 2023): 7 | RAYYAN-INCLUSION: {"Darius"=>"Excluded"}	10.1186/s41182-023-00551-7
1027	Molecular surveillance of putative drug resistance markers of antifolate and artemisinin among imported Plasmodium falciparum in Qatar	2019	Pathogens and global ‚Ä¶	Bansal, D and Bharti, PK and Acharya, A and ...	Cited By (since 2019): 10 | RAYYAN-INCLUSION: {"felix camarade"=>"Excluded", "Nicolas"=>"Excluded"}	10.1080/20477724.2019.1639018
1028	Globally prevalent PfMDR1 mutations modulate Plasmodium falciparum susceptibility to artemisinin-based combination therapies	2016	Nature ‚Ä¶	Veiga, MI and Dhingra, SK and Henrich, PP and Straimer, J and ...	Cited By (since 2016): 335 | RAYYAN-INCLUSION: {"felix camarade"=>"Excluded", "Nicolas"=>"Excluded"}
1029	Mechanistic basis for multidrug resistance and collateral drug sensitivity conferred to the malaria parasite by polymorphisms in PfMDR1 and PfCRT	2022	PLoS biology	Shafik, SH and Richards, SN and Corry, B and Martin, RE	Cited By (since 2022): 47 | RAYYAN-INCLUSION: {"felix camarade"=>"Excluded", "Nicolas"=>"Excluded"}
1030	What exactly does the PfK13 C580Y mutation in Plasmodium falciparum influence?	2023	Parasites & ‚Ä¶	Si, W and Zhao, Y and Qin, X and Huang, Y and Yu, J and Liu, X and Li, Y and ...	Cited By (since 2023): 7 | RAYYAN-INCLUSION: {"felix camarade"=>"Excluded", "Jean Paul "=>"Excluded", "Nicolas"=>"Excluded"}	10.1186/s13071-023-06024-4
1031	Surveillance of genetic variations associated with antimalarial resistance of Plasmodium falciparum isolates from returned migrant workers in Wuhan, Central China	2018	Antimicrobial Agents ‚Ä¶	Yao, Y and Wu, K and Xu, M and Yang, Y and Zhang, Y and ...	Cited By (since 2018): 21 | RAYYAN-INCLUSION: {"felix camarade"=>"Excluded", "Nicolas"=>"Excluded"}	10.1128/aac.02387-17
1032	Exploration of copy number variation in genes related to anti-malarial drug resistance in Plasmodium falciparum	2020	Gene	Qidwai, T	Cited By (since 2020): 28 | RAYYAN-INCLUSION: {"felix camarade"=>"Excluded", "Nicolas"=>"Excluded"}
1033	Combinatorial Genetic Modeling of pfcrt-Mediated Drug Resistance Evolution in Plasmodium falciparum	2016	Molecular biology ‚Ä¶	Gabryszewski, SJ and Modchang, C and Musset, L and ...	Cited By (since 2016): 78 | RAYYAN-INCLUSION: {"felix camarade"=>"Excluded", "Nicolas"=>"Excluded"}
1034	Assessment of copy number variation in genes related to drug resistance in Plasmodium vivax and Plasmodium falciparum isolates from the Brazilian ‚Ä¶	2017	Malaria journal	Costa, GL and Amaral, LC and Fontes, CJF and Carvalho, LH and ...	Cited By (since 2017): 38 | RAYYAN-INCLUSION: {"felix camarade"=>"Excluded", "Nicolas"=>"Excluded"}	10.1186/s12936-017-1806-z
1035	‚Ä¶ of drug resistance genes in plasmodium falciparum isolates imported from Nigeria between 2016 and 2020: continued emergence of fully resistant Pfdhfr-Pfdhps ‚Ä¶	2022	Microbiology ‚Ä¶	Wang, X and Zhang, X and Chen, H and Zhang, J and Lu, Q and ...	Cited By (since 2022): 8 | RAYYAN-INCLUSION: {"felix camarade"=>"Excluded", "Nicolas"=>"Excluded"}	10.1128/spectrum.00528-22
1036	Geo-classification of drug-resistant travel-associated Plasmodium falciparum using Pfs47 and Pfcpmp gene sequences (USA, 2018‚Äì2021)	2024	Antimicrobial Agents ‚Ä¶	Pierre-Louis, E and Kelley, J and Patel, D and ...	Cited By (since 2024): 3 | RAYYAN-INCLUSION: {"felix camarade"=>"Excluded", "Nicolas"=>"Excluded"}	10.1128/aac.01203-24
1037	Plasmodium falciparum: multifaceted resistance to artemisinins	2016	Malaria journal	Paloque, L and Ramadani, AP and Mercereau-Puijalon, O and ...	Cited By (since 2016): 153 | RAYYAN-INCLUSION: {"felix camarade"=>"Excluded", "Nicolas"=>"Excluded"}	10.1186/s12936-016-1206-9
1038	Molecular markers of anti-malarial drug resistance in southwest Ethiopia over time: regional surveillance from 2006 to 2013	2015	Malaria journal	Heuchert, A and Abduselam, N and Zeynudin, A and Eshetu, T and ...	Cited By (since 2015): 35 | RAYYAN-INCLUSION: {"felix camarade"=>"Excluded", "Nicolas"=>"Excluded"}	10.1186/s12936-015-0723-2
1039	Various Mechanisms of Drug Resistance in Plasmodium falciparum Malaria‚ÄìA Comprehensive Review		ajprr.com	Tanwar, P and Naagar, M and Maity, MK	RAYYAN-INCLUSION: {"Darius"=>"Excluded"}
1040	Mapping Antimalarial Drug Resistance in Mozambique: A Systematic Review of Plasmodium falciparum Genetic Markers Post-ACT Implementation	2024	International Journal of ‚Ä¶	Chaves, CRS and Silva, C da and Salamandane, A and ...	Cited By (since 2024): 1 | RAYYAN-INCLUSION: {"Darius"=>"Excluded"}
1041	Molecular surveillance of chloroquine drug resistance markers (Pfcrt and Pfmdr1) among imported Plasmodium falciparum malaria in Qatar	2018	‚Ä¶ and Global Health	Acharya, A and Bansal, D and Bharti, PK and Khan, FY and ...	Cited By (since 2018): 8 | RAYYAN-INCLUSION: {"felix camarade"=>"Excluded", "Nicolas"=>"Excluded"}	10.1080/20477724.2017.1399234
1042	Mapping genetic markers of artemisinin resistance in Plasmodium falciparum malaria in Asia: a systematic review and spatiotemporal analysis	2022	The Lancet ‚Ä¶	Kagoro, FM and Barnes, KI and Marsh, K and Ekapirat, N and ...	Cited By (since 2022): 42 | RAYYAN-INCLUSION: {"Darius"=>"Excluded"}
1043	Molecular markers in Plasmodium falciparum linked to resistance to anti-malarial drugs in samples imported from Africa over an eight-year period (2002 ‚Ä¶	2012	Malaria journal	Amor, A and Toro, C and Fern√°ndez-Mart√≠nez, A and Baquero, M and ...	Cited By (since 2012): 23 | RAYYAN-INCLUSION: {"felix camarade"=>"Excluded", "Nicolas"=>"Excluded"}	10.1186/1475-2875-11-100
1044	REVIEW Open Access The Role of the Plasmodium falciparum Chloroquine Resistance Transporter Gene in Malaria Drug Resistance and its implication on ‚Ä¶	2024		Ige, AA and Adedokun, TT and Otutu, O and Olorunfemi, AB and ...	RAYYAN-INCLUSION: {"felix camarade"=>"Excluded", "Nicolas"=>"Excluded"}
1045	Antimalarial resistance genes polymorphism and imunoendocrine biomarker profile in patients with uncomplicated plasmodium falciparum malaria in Lagos, Nigeria	2020		Idowu, AO	RAYYAN-INCLUSION: {"felix camarade"=>"Excluded", "Nicolas"=>"Excluded"}
1046	Transporters as mediators of drug resistance in Plasmodium falciparum	2010	International journal for ‚Ä¶	Sanchez, CP and Dave, A and Stein, WD and Lanzer, M	Cited By (since 2010): 188 | RAYYAN-INCLUSION: {"felix camarade"=>"Excluded", "Nicolas"=>"Excluded"}
1047	A Variant PfCRT Isoform Can Contribute to Plasmodium falciparum Resistance to the First-Line Partner Drug Piperaquine	2017	MBio	Dhingra, SK and Redhi, D and Combrinck, JM and Yeo, T and Okombo, J and ...	Cited By (since 2017): 121 | RAYYAN-INCLUSION: {"felix camarade"=>"Excluded", "Nicolas"=>"Excluded"}	10.1128/mbio.00303-17
[truncated: 549 more rows]
