# Supplementary material for: The Global Landscape of Plasmodium falciparum Drug Resistance Markers, 2005–2025: A Systematic Review and Meta-Analysis
Source: Pathogens. 2026 Feb 6;15(2):179. doi: 10.3390/pathogens15020179 (PMC12943415; doi:10.3390/pathogens15020179)
Supplement: Supplementary file 1 [file pathogens-15-00179-s001.zip › File S3.xlsx]

## Sheet: Sheet1
No	Title	Authors	Year of Publication	Country	WHO REGION	Study Design	Sample size	Drug Class	Drug Resistance Markers	pfK13 (%)	pfmdr1(%)	pfdhfr(%)	Pfdhps(%)	pfcrt (%)	Prevalence of Drug Resistance Markers	Impact on treatment outcome
1	Impacts of antimalarial drugs on Plasmodium falciparum drug resistance markers, Western Kenya, 2003â€“2015	Hemming-Schroeder E et al.	2018	Kenya	Africa Region (AFRO)	Longitudinal study; Molecular Surveillance study	6917	Artemisinin derivative_Quinoline	pfcrt; pfmdr1		14			6	Pfcrt: 6%; pfmdr1: 14%	Compromised Malaria Control Efforts
2	High levels of sulphadoxine-pyrimethamine resistance Pfdhfr-Pfdhps quintuple mutations: a cross sectional survey of six regions in Tanzania.	Matondo et Al.	2014	Tanzania	Africa Region (AFRO)	Cross-sectional study	802	Artemisinin derivative_Antifolate	pfdhfr; pfdhps			84	97		Pfdhfr: 84%; pfdhps: 97%	Delayed parasite Clearance
3	Molecular epidemiology of drug-resistant Plasmodium falciparum in Benguela province, Angola.	Foumane Ngane V et al.	2015	Angola	Africa Region (AFRO)	Molecular Surveillance study	60	Aminoquinoline	pfdhfr; pfdhps; pfmdr1		48		60	89	pfcrt: 89%; pfdhps: 60%; pfmdr1: 48%	Delayed parasite Clearance
4	Molecular epidemiology of Plasmodium falciparum kelch13 mutations in Senegal determined by using targeted amplicon deep sequencing	Talundzic, E et al.	2017	Senegal	Africa Region (AFRO)	Molecular Surveillance study	207	Artemisinin derivative	pfk13	51,2					0.512	Compromised Malaria Control Efforts
5	Surveillance of molecular markers for antimalarial resistance in Zambia: Polymorphism of Pfkelch 13, Pfmdr1 and Pfdhfr/Pfdhps genes.	Sitali L et al.	2020	Zambia	Africa Region (AFRO)	Cross-sectional study	1567	Artemisinin derivative_Antifolate	pfdhfr; pfdhps			86.7	93.2		Pfdhps: 93.2%; pfdhfr : 86.7%	Delayed parasite Clearance
6	High Prevalence of Plasmodium falciparum K13 Mutations in Rwanda Is Associated With Slow Parasite Clearance After Treatment With Artemether-Lumefantrine	Straimer, J et al.	2022	Rwanda	Africa Region (AFRO)	Clinical Trial	186	Artemisinin derivative	pfk13	22					0.22	Delayed parasite Clearance
7	SELECTION OF PFCRT 76T AND PFMDR1 86Y MUTANT PLASMODIUM FALCIPARUM AFTER TREATMENT OF UNCOMPLICATED MALARIA WITH ARTESUNATE-AMODIAQUINE IN REPUBLIC OF GUINEA.	Beavogui AH et al.	2021	Equatorial Guinea	Africa Region (AFRO)	Clinical Trial	170	Artemisinin derivative_Aminoquinoline	pfcrt; pfmdr1		50			22	pfcrt:22% pfmdr1:50%	Drug Resistance
8	Selection of Plasmodium falciparum pfcrt and pfmdr1 polymorphisms after treatment with artesunate-amodiaquine fixed dose combination or artemether-lumefantrine in Liberia.	Otienoburu SD et al.	2016	Liberia	Africa Region (AFRO)	Therapeutic Efficacy study	89	Artemisinin derivative_Aminoquinoline	pfmdr1; pfcrt		38.4			69.4	pfcrt:69.4%.pfmdr1:38.4%	Delayed parasite Clearance
9	Molecular correlates of high-level antifolate resistance in Rwandan children with Plasmodium falciparum malaria.	Karema, C et al.	2010	Rwanda	Africa Region (AFRO)	Therapeutic Efficacy study	725	Aminoquinoline_Antifolate	pfdhps; pfdhfr			11.4	56.4		pfdhfr:11.4%,pfdhps:56.4%	Delayed parasite Clearance
10	High prevalence of Plasmodium falciparum antimalarial drug resistance markers in isolates from asymptomatic patients from the Republic of the Congo between 2010 and 2015.	Voumbo-Matoumona DF et al.	2018	Republic of the Congo	Africa Region (AFRO)	Cross-sectional study	81	Antifolate_Artemisinin derivative_Aminoquinoline	pfcrt; pfdhfr; pfdhps		42,86	100	33.3	61.64	Pfcrt 61.64%; pfdhfr:100%; Pfdhps: 33.3%; Pfmdr1:42.86%	Delayed parasite Clearance
11	Persistence of markers of chloroquine resistance among P. falciparum isolates recovered from two Nigerian communities.	Olukosi, YA et al.	2014	Nigeria	Africa Region (AFRO)	Molecular Surveillance study	1527	Aminoquinoline	pfcrt; pfmdr1		34			70.4	pfcrt: 70.4%; pfmdr1: 34%	Delayed parasite Clearance
12	Polymorphisms in K13, pfcrt, pfmdr1, pfdhfr, and pfdhps in parasites isolated from symptomatic malaria patients in Burkina Faso	SomÃ©, AF et al.	2016	Burkina Faso	Africa Region (AFRO)	Clinical Trial	244	Artemisinin derivative_Aminoquinoline	pfk13; pfcrt; pfmdr1; pfdhps	2.26	19.58			24.58	pfk13: 2.26%; pfcrt: 24.58%; pfmdr1 :19.58%	Drug Resistance
13	Profiling antimalarial drug-resistant haplotypes in Pfcrt, Pfmdr1, Pfdhps and Pfdhfr genes in Plasmodium falciparum causing malaria in the Central Region of Ghana: a multicentre cross-sectional study.	Dakorah MP et al.	2025	Ghana	Africa Region (AFRO)	Cross-sectional study	522	Antifolate_Aminoquinoline	pfcrt; pfmdr1; pfdhfr; pfdhps		4		88	97.7	pfcrt: 97.7%; pfmdr1: 4%; Pfdhps :88%	Compromised Malaria Control Efforts
14	Molecular markers of anti-malarial drug resistance in Central, West and East African children with severe malaria	Nguetse CN et al.	2017	Ghana	Africa Region (AFRO)	Multisite Surveillance	287	Aminoquinoline	pfmdr1		17				0.17	Compromised Malaria Control Efforts
15	Role of Pfmdr1 in In Vitro Plasmodium falciparum Susceptibility to Chloroquine, Quinine, Monodesethylamodiaquine, Mefloquine, Lumefantrine, and â€¦	Wurtz, N et al.	2014	Senegal	Africa Region (AFRO)	Cross-sectional study	174	Aminoquinoline_Quinoline_Artemisinin derivative	pfmdr1; pfcrt		14,9			71,8	pfmdr1: 14.9% ; pfcrt: 71.8%;	Drug Resistance
16	Markers of anti-malarial drug resistance in Plasmodium falciparum isolates from Swaziland: identification of pfmdr1-86F in natural parasite isolates	Dlamini SV et al.	2010	Swaziland	Africa Region (AFRO)	Cross-sectional study	70	Aminoquinoline_Antifolate_Artemisinin derivative	pfcrt; pfmdr1; pfdhfr; pfdhps		67	50	93	83	pfcrt: 83%; pfmdr1:67%; pfdhfr: 50%; pfdhps: 93%	Delayed parasite Clearance
17	Assessment of Markers of Antimalarial Drug Resistance in Plasmodium falciparum Isolates from Pregnant Women in Lagos, Nigeria	Agomo CO et al.	2016	Nigeria	Africa Region (AFRO)	Molecular Surveillance study	54	Aminoquinoline	pfcrt; pfmdr1; pfdhfr		28.1	75.9		75.9	Pfcrt: 75.9%; pfdhfr: 75.9%; Pfmdr1: 28.1%	Delayed parasite Clearance
18	Drug-resistant polymorphisms and copy numbers in Plasmodium falciparum, Mozambique, 2015	Gupta H et al.	2018	Mozambique	Africa Region (AFRO)	Molecular Surveillance study	351	Antifolate_Aminoquinoline	pfk13; pfcrt; pfmdr1; pfdhps	85	97.2		80	2.3	pfpmdr1: 97.2%, pfk13: 0.85% ; pfhdps:80%,pfcrt:2.3%	Delayed parasite Clearance
19	Molecular mutation profile of Pfcrt and Pfmdr1 in Plasmodium falciparum isolates from Bioko Island, Equatorial Guinea	Li J et al.	2015	Equatorial Guinea	Africa Region (AFRO)	Cross-sectional study	172	Aminoquinoline	pfcrt; pfmdr1		89.81			98.6	pfcrt: 98.67%; pfmdr1: 89.81%	Delayed parasite Clearance
20	Plasmodium falciparum: high frequency of pfcrt point mutations and emergence of new mutant haplotypes in Colombia.	Restrepo E et al.	2008	Colombia	Americas Region (AMRO)	Randomised	172	Aminoquinoline_Aminoquinoline_Quinoline_Antifolate	pfcrt					67	0.67	Drug Resistance
21	Molecular profile of malaria drug resistance markers of Plasmodium falciparum in Suriname	Chenet SM et al.	2017	Suriname	Americas Region (AMRO)	In Vitro drug sensitivity assay	40	Aminoquinoline_Antifolate	pfcrt					62	0.62	Compromised Malaria Control Efforts
22	Survey of chloroquine-resistant mutations in the Plasmodium falciparum pfcrt and pfmdr-1 genes in Hadhramout, Yemen.	Bamaga OA et al.	2015	Yemen	Eastern Mediterranean Region	Cross-sectional study	735	Aminoquinoline	pfcrt; pfmdr1		83.3			87	pfcrt: 87 %; pfmdr1: 83.3%	Delayed parasite Clearance
23	Surveillance of genetic markers associated with Plasmodium falciparum resistance to artemisinin-based combination therapy in Pakistan, 2018â€“2019	Khan AQ et al.	2020	Pakistan	Eastern Mediterranean Region	Multisite Surveillance	179	Artemisinin derivative_Aminoquinoline	pfcrt; pfmdr1		100			98.3	pfmdr1 : 100%; pfcrt: 98.3%	Delayed parasite Clearance
24	Prevalence of molecular markers of sulfadoxineâ€“pyrimethamine and artemisinin resistance in Plasmodium falciparum from Pakistan	Yaqoob, A et al.	2018	Pakistan	Eastern Mediterranean Region	Molecular Surveillance study	238	Antifolate-Artemisinin derivative	pfdhfr; pfdhps			100	83.3		pfdhfr: 100%; pfdhps: 83.3%	Drug Resistance
25	Molecular markers associated with resistance to commonly used antimalarial drugs among Plasmodium falciparum isolates from a malaria-endemic area in Taiz governorate-Yemen during the transmission season.	Alareqi LMQ et al.	2016	yemen	Eastern Mediterranean Region	Cross-sectional study	50	Aminoquinoline_Artemisinin derivative_Antifolate	pfk13; pfcrt; pfmdr1; pfdhfr	100	100	2.2		100	pfcrt: 100%; pfmdr1: 100%; pfdhfr : 2.2%; pfK13: 100%	Delayed parasite Clearance
26	Molecular surveillance of anti-malarial drug resistance genes in Plasmodium falciparum isolates in Odisha, India	Rana R et al.	2022	India	South-East Asia Region	Molecular Surveillance study	239	Aminoquinoline_Artemisinin derivative_Antifolate	pfcrt; pfmdr1; pfdhps;pfdhfr		3.4	50.43	47.05	2.1	Pfcrt: 2.1%;Pfmdr1: 3.4%; pfdhfr: 50.43%; Pfdhps: 47.05%.	Drug Resistance
27	Evolution of multidrug resistance in Plasmodium falciparum: a longitudinal study of genetic resistance markers in the Greater Mekong Subregion	Imwong M et al.	2021	Cambodia	Western Pacific Region	Longitudinal study	6722	Artemisinin derivative_Aminoquinoline	pfk13; pfmdr1; pfcrt		8			82	Pfcrt:82%; PfMDR1: 8%	Delayed parasite Clearance
28	Artemisinin resistance in Plasmodium falciparum malaria.	Dondorp AM et al.	2009	Thailand	South-East Asia Region	Randomised	40	Artemisinin derivative	pfmdr1		45				0.45	Delayed parasite Clearance
29	Efficacy of artemether-lumefantrine and dihydroartemisinin-piperaquine for the treatment of uncomplicated malaria in Papua New Guinea	Tavul L et al.	2018	Papua New Guinea	Western Pacific Region	Therapeutic Efficacy study	274	Artemisinin derivative_Aminoquinoline	pfcrt; pfmdr1;		68			92.3	pfcrt : 92.3%; pfmdr1: 68%	Drug Resistance
30	Pfmdr1 and in vivo resistance to artesunate-mefloquine in falciparum malaria on the Cambodian-Thai border.	ALKER, A et al.	2007	Cambodia	Western Pacific Region	Clinical Trial	80	Artemisinin derivative–Quinoline	pfmdr1		40				0.4	Drug Resistance
31	A Single Mutation in K13 Predominates in Southern China and Is Associated With Delayed Clearance of Plasmodium falciparum Following Artemisinin Treatment.	Huang Fet al.	2015	China	Western Pacific Region	Therapeutic Efficacy study	329	Artemisinin derivative-Aminoquinoline	pfk13	36					0.365	Delayed parasite Clearance
32	Molecular surveillance of Pfkelch13 and Pfmdr1 mutations in Plasmodium falciparum isolates from southern Thailand	Khammanee T et al.	2019	Thailand	South-East Asia Region	Molecular Surveillance study	128	Artemisinin derivative	pfk13	32					0.325	Delayed parasite Clearance
33	Pfmdr1 copy number and arteminisin derivatives combination therapy failure in falciparum malaria in Cambodia	Lim P et al.	2009	Cambodia	Western Pacific Region	Clinical Trial	227	Artemisinin derivative	pfmdr1		96				0.963	Drug Resistance
34	High-Dose Chloroquine for Treatment of Chloroquine-Resistant Plasmodium falciparum Malaria	Ursinget al.	2016	Guinea-Bissau	Africa Region (AFRO)	Clinical Trial	521	Aminoquinoline	pfcrt					86	0.863	Drug Resistance
35	Efficacy of artesunate-amodiaquine and artemether-lumefantrine for uncomplicated Plasmodium falciparum malaria in Madagascar, 2018	Dentinger et al.	2021	Madagascar	Africa Region (AFRO)	Randomised clinical trial	344	Antifolate_Artemisinin derivative	pfmdr1		87				0.87	Delayed parasite Clearance
36	Prevalence of mutations associated with artemisinin partial resistance and sulfadoxine-pyrimethamine resistance in 13 regions in Tanzania in 2021: a cross-sectional survey	Juliano JJ et al.	2024	Tanzania	Africa Region (AFRO)	Cross-sectional study	6782	Aminoquinoline_Artemisinin derivative	pfk13; pfcrt; pfmdr1; pfdhps	22.8	99.7	15.2		2.6	pfK13: 22.8%; dhfr:15.2%; pfcrt: 2.6%; pfmdr1: 99.7%	Compromised Malaria Control Efforts
37	Plasmodium falciparum Isolates Carrying pfk13 Polymorphisms Harbor the SVMNT Allele of pfcrt in Northwestern Indonesia	Lubis et al.	2020	Indonesia	South-East Asia Region	Cross-sectional study	404	Artemisinin derivative	pfcrt; pfmdr1; pfk13	3.9	66.1			76.5	pfk13:3.9%; pfcrt:76.5%; pfmdr1: 66.1%	Drug Resistance
38	Surveillance of artemether-lumefantrine associated Plasmodium falciparum multidrug resistance protein-1 gene polymorphisms in Tanzania	Kavishe, RA et al.	2014	Tanzania	Africa Region (AFRO)	Multisite Surveillance	687	Artemisinin derivative	pfmdr1		43,6				0.436	Delayed parasite Clearance
39	High prevalence of genotypes associated with sulfadoxine/pyrimethamine resistance in the rural area of Fougamou, Gabon	Boukoumba et al.	2021	Gabon	Africa Region (AFRO)	Cross-sectional study	118	Antifolate	pfdhps				96		0.96	Delayed parasite Clearance
40	Molecular epidemiology of resistance to antimalarial drugs in the Greater Mekong subregion: an observational study.	Imwong et al.	2020	Myanmar	South-East Asia Region	In vitro drug sensivity	5633	Artemisinin derivative	pfk13; pfmdr1	28	48				pfk13: 28%; pfmdr1:48%	Drug Resistance
41	Plasmodium falciparum genotypes associated with chloroquine and amodiaquine resistance in Guinea-Bissau	Ursing et al.	2007	Guinea-Bissau	Africa Region (AFRO)	Randomised	497	Aminoquinoline	pfcrt					100	pfcrt: 100%	Drug Resistance
42	Therapeutic efficacy of artemether-lumefantrine in uncomplicated falciparum malaria in India.	Valecha et al.	2009	India	South-East Asia Region	Clinical Trial	124	Artemisinin derivative	pfcrt; pfmdr1		91.3			68.2	pfmdr1: 91.3%; pfcrt:68.2%	Drug Resistance
43	Dihydroartemisinin-piperaquine failure associated with a triple mutant including kelch13 C580Y in Cambodia: an observational cohort study	Spring et al.	2015	Cambodia	Western Pacific Region	Therapeutic Efficacy study	107	Artemisinin derivative	pfk13	65					pfk13: 65%	Delayed parasite Clearance
44	Rapid dissemination of Plasmodium falciparum drug resistance despite strictly controlled antimalarial use	Noranate et al.	2007	Senegal	Africa Region (AFRO)	Longitudinal study	336	Aminoquinoline_Antifolate	pfcrt; pfdhfr			20		46	pfcrt: 46%; pfdhfr: 20%	Delayed parasite Clearance
45	Comparative efficacies of artemisinin combination therapies in Plasmodium falciparum malaria and polymorphism of pfATPase6, pfcrt, pfdhfr, and pfdhps genes in tea gardens of Jalpaiguri District, India.	Saha et al.	2012	India	South-East Asia Region	Randomised	157	Antifolate_Artemisinin derivative_Aryl amino alchols	pfcrt; pfdhfr; pfdhps			84.8	44.4	100	pfcrt : 100%; pfdhfr: 84.8%; pfdhps: 44.4%	Delayed parasite Clearance
46	Efficacy of Artemether-Lumefantrine for Uncomplicated Plasmodium falciparum Malaria in Cruzeiro do Sul, Brazil, 2016.	Itoh et al.	2018	Brazil	Americas Region (AMRO)	Therapeutic Efficacy study	79	Artemisinin derivative	pfcrt; pfmdr1		100			100	Pfcrt: 100%; pfmdr1: 100%	Delayed parasite Clearance
47	Amodiaquine resistance is not related to rare findings of pfmdr1 gene amplifications in Kenya	Holmgren et al.	2006	Kenya	Africa Region (AFRO)	In vitro drug sensivity	72	Aminoquinoline	pfmdr1		100				pfmdr1:100%	Drug Resistance
48	Evolution of Antimalarial Drug Resistance Markers in the Reservoir of Plasmodium falciparum Infections in the Upper East Region of Ghana.	Narh CA et al.	2020	Ghana	Africa Region (AFRO)	Cross-sectional study	267	Artemisinin derivative_Aminoquinoline_Antifolate	pfcrt; pfmdr1; pfdhfr; pfdhps; pfk13	92.39	87.4	89.8	89.1	92.2	pfcrt: 92.4%; pfmdr1: 87.4%; pfdhfr: 89.8%; pfdhps: 89.1%; pfk13: 92.3%	Delayed parasite Clearance
49	Prevalence of Plasmodium falciparum anti-malarial resistance-associated polymorphisms in pfcrt, pfmdr1 and pfnhe1 in Muheza, Tanzania, prior to introduction of artemisinin combination therapy.	Gadalla et al.	2015	Tanzania	Africa Region (AFRO)	Restrospective study	235	Aminoquinoline	pfcrt; pfmdr1		91.6			93.6	pfcrt: 93.6%; pfmdr1: 91.6%	Delayed parasite Clearance
50	In vivo chloroquine resistance and prevalence of the pfcrt codon 76 mutation in Plasmodium falciparum isolates from the Republic of Congo.	Mayengue PI et al.	2005	Republic of Congo	Africa Region (AFRO)	Clinical Trial	50	Aminoquinoline	pfcrt					100	1	Drug Resistance
51	Evolution of genetic markers for drug resistance after the introduction of dihydroartemisinin-piperaquine as first-line anti-malarial treatment for uncomplicated falciparum malaria in Indonesia.	Rahmasari FV et al.	2023	Indonesia	South-East Asia Region	Therapeutic Efficacy study	192	Artemisinin derivative-Aminoquinoline	pfk13; pfcrt; pfmdr1	4.25	33			71	pfk13: 4.25%; pfcrt: 71%; pfmdr1: 33%	Drug Resistance
52	Selection of drug resistance-mediating Plasmodium falciparum genetic polymorphisms by seasonal malaria chemoprevention in Burkina Faso.	Somé AF et al.	2014	Burkina Faso	Africa Region (AFRO)	Randomised	261	Artemisinin derivative_Aminoquinoline_Antifolate_Aryl amino alchols	pfcrt; pfmdr1; pfdhfr; pfdhps		37.5	87.2	62.5	83	pfcrt: 83.0%; pfmdr1: 37.5%; pfdhfr: 87.2%; pfdhps: 62.5%.	Drug Resistance
53	Efficacy of artemether-lumefantrine and dihydroartemisinin-piperaquine and prevalence of molecular markers of anti-malarial drug resistance in children in Togo in 2021.	Dorkenoo AM et al.	2024	Togo	Africa Region (AFRO)	Randomised	357	Artemisinin derivative_Aryl amino alchols	pfk13; pfcrt; pfmdr1; pfdhfr; pfdhps	99.2	75.6	72.3	32.8	97.2	pfk13: 99.2%; pfcrt: 97.2%; pfmdr1: 75.6%; dhfr: 72.3%; dhps: 32.8%	Drug Resistance
54	High therapeutic efficacy of artemether-lumefantrine and dihydroartemisinin-piperaquine for the treatment of uncomplicated falciparum malaria in Somalia.	Warsame M et al.	2019	Somalia	Eastern Mediterranean Region	Clinical Trial	339	Artemisinin derivative_Aryl amino alchols	pfk13	99.3					0.993	Drug Resistance
55	Analysis of anti-malarial resistance markers in pfmdr1 and pfcrt across Southeast Asia in the Tracking Resistance to Artemisinin Collaboration.	Srimuang K et al.	2016	Thailand	South-East Asia Region	Clinical Trial	998	Artemisinin derivative_Aryl amino alchols_Aminoquinoline	pfcrt; pfmdr1		90			98.2	pfmdr1:90%; pfcrt: 98.2%	Delayed parasite Clearance
56	Plasmodium falciparum genetic factors rather than host factors are likely to drive resistance to ACT in Ghana.	Hodoameda P et al.	2020	Ghana	Africa Region (AFRO)	Molecular Surveillance study	95	Artemisinin derivative_Aryl amino alchols_Aminoquinoline	pfmdr1		64				0.64	Delayed parasite Clearance
57	Pyronaridine-artesunate Efficacy and Safety in Uncomplicated Plasmodium falciparum Malaria in Areas of Artemisinin-resistant Falciparum in Viet Nam (2017-2018).	Quang Bui P et al.	2020	Viet Nam	Western Pacific Region	Therapeutic Efficacy study	176	Artemisinin derivative_Aryl amino alchols	pfk13	97,7					0.977	Drug Resistance
58	Therapeutic Efficacy of Artemisinin-Based Combination Therapies in Democratic Republic of the Congo and Investigation of Molecular Markers of Antimalarial Resistance.	Moriarty LF et al.	2021	DRC	Africa Region (AFRO)	Therapeutic Efficacy study	1356	Artemisinin derivative_Aminoquinoline	pfk13; pfcrt; pfmdr1	96	82			88	pfk13: 96%; pfmdr1:82%;; pfcrt: 88%	Delayed parasite Clearance
59	Evidence of Plasmodium falciparum Malaria Multidrug Resistance to Artemisinin and Piperaquine in Western Cambodia: Dihydroartemisinin-Piperaquine Open-Label Multicenter Clinical Assessment.	Leang R et al.	2015	Cambodia	South-East Asia Region	Clinical Trial	425	Artemisinin derivative_Aryl amino alchols	pfk13; pfmdr1	88.1	21				pfk13: 88.1%; Pfmdr1: 21.0%	Delayed parasite Clearance
60	In-Vivo Efficacy of Chloroquine to Clear Asymptomatic Infections in Mozambican Adults: A Randomized, Placebo-controlled Trial with Implications for Elimination Strategies.	Galatas B et al.	2017	Mozambique	Africa Region (AFRO)	Randomised	112	Aminoquinoline	pfcrt					95,4	0.954	Drug Resistance
61	Adaptive evolution of malaria parasites in French Guiana: Reversal of chloroquine resistance by acquisition of a mutation in pfcrt.	Pelleau S et al.	2015	French Guiana	Americas Region (AMRO)	Restrospective study	580	Aminoquinoline	pfcrt					100	1	Delayed parasite Clearance
62	Selection of parasites with diminished drug susceptibility by amodiaquine-containing antimalarial regimens in Uganda.	Nawaz F et al.	2009	Uganda	Africa Region (AFRO)	Randomised	61	Aminoquinoline	pfcrt; pfmdr1		80			100	pfcrt: 100%; pfmdr1: 80%	Compromised Malaria Control Efforts
63	Countrywide survey shows very high prevalence of Plasmodium falciparum multilocus resistance genotypes in Cambodia.	Khim N et al.	2005	Cambodia	South-East Asia Region	Molecular Surveillance study	292	Artemisinin derivative_ Antifolate_Aryl amino alchols	pfmdr1; pfdhps; pfdhfr		64	100	100		pfdhfr: 100%; pfdhps: 100%; pfmdr1:64%	Compromised Malaria Control Efforts
64	Effect of transmission reduction by insecticide-treated bednets (ITNs) on antimalarial drug resistance in western Kenya.	Shah M et al.	2011	Kenya	Africa Region (AFRO)	Cross-sectional study	492	Antifolate_Aminoquinoline	pfmdr1; pfdhfr; pfdhps; pfcrt		75,1	100	82,6	81,8	pfdhfr: 100%; pfdhps: 82.6%; pfcrt: 81.8%; pfmdr1: 75.1%	Compromised Malaria Control Efforts
65	Efficacy and safety of artesunate-amodiaquine and artemether-lumefantrine and prevalence of molecular markers associated with resistance, Guinea: an open-label two-arm randomised controlled trial.	Beavogui AH et al.	2020	Equatorial Guinea	Africa Region (AFRO)	Randomised	421	Artemisinin derivative_Aryl amino alchols	pfk13; pfmdr1	98	98				pfk13: 98%; pfmdr1: 98%	Drug Resistance
66	Effectiveness and safety of 3 and 5Â day courses of artemether-lumefantrine for the treatment of uncomplicated falciparum malaria in an area of emerging artemisinin resistance in Myanmar.	Tun KM et al.	2018	Myanmar	South-East Asia Region	Randomised	154	Artemisinin derivative_Aryl amino alchols	pfk13	48					0.48	Delayed parasite Clearance
67	En-route to the 'elimination' of genotypic chloroquine resistance in Western and Southern Zambia, 14Â years after chloroquine withdrawal.	Sitali L et al.	2019	Zambia	Africa Region (AFRO)	Cross-sectional study	181	Aminoquinoline	pfcrt					1,9	0.019	Compromised Malaria Control Efforts
68	Sulfadoxine-pyrimethamine-based combinations for malaria: a randomised blinded trial to compare efficacy, safety and selection of resistance in Malawi.	Bell DJ et al.	2008	Malawi	Africa Region (AFRO)	Randomised	455	Artemisinin derivative_Aminoquinoline_Antifolate	pfmdr1; pfdhfr; pfdhps		89,8	99,5	97		Pfmdr1: 89.8%; pfdhfr : 99.5%; pfdhps: 97%	Drug Resistance
69	In vivo selection of Plasmodium falciparum parasites carrying the chloroquine-susceptible pfcrt K76 allele after treatment with artemether-lumefantrine in Africa.	Sisowath C et al.	2009	Tanzania	Africa Region (AFRO)	Randomised	56	Artemisinin derivative_Aminoquinoline_Antifolate	pfmdr1		75,7			86,5	pfcrt: 86.5%; pfmdr1 : 75.7%	Compromised Malaria Control Efforts
70	Similar efficacy and tolerability of double-dose chloroquine and artemether-lumefantrine for treatment of Plasmodium falciparum infection in Guinea-Bissau: a randomized trial.	Ursing J et al.	2011	Guinea-Bissau	Africa Region (AFRO)	Randomised	378	Artemisinin derivative_Aminoquinoline_Antifolate	pfcrt; pfmdr1		40			31	pfcrt = 31%; pfmdr1= 40%	Drug Resistance
71	Efficacy of amodiaquine, sulphadoxine-pyrimethamine and their combination for the treatment of uncomplicated Plasmodium falciparum malaria in children in Cameroon at the time of policy change to artemisinin-based combination therapy.	Mbacham WF et al.	2010	Cameroon	Africa Region (AFRO)	Randomised	760	Aminoquinoline_Antifolate	pfcrt; pfmdr1; pfdhps		73,8		66,4	87,1	Pfcrt: 87.1%; Pfmdr1: 73.8%; pfdhps: 66.4%	Drug Resistance
72	Analysis of genetic mutations associated with anti-malarial drug resistance in Plasmodium falciparum from the Democratic Republic of East Timor.	de Almeida A et al.	2009	Democratic Republic of East Timor	South-East Asia Region	Cross-sectional study	112	Aminoquinoline_Antifolate	pfcrt; pfmdr1; pfdhfr; pfdhps		56			97	pfcrt: 97%; pfmdr1: 56%; pfdhfr: 97%; pfdhps: 100%	Compromised Malaria Control Efforts
73	Molecular analysis of markers associated with chloroquine and sulfadoxine/pyrimethamine resistance in Plasmodium falciparum malaria parasites from southeastern Cote-d'Ivoire by the time of Artemisinin-based Combination Therapy adoption in 2005.	Ako BA et al.	2012	Côte d'Ivoire	Africa Region (AFRO)	Cross-sectional study	118	Aminoquinoline_Antifolate	pfcrt; pfdhfr; pfdhps						Pfcrt:100%; pfdhfr:50.0%; pfdhps: 26.8%	Compromised Malaria Control Efforts
74	Increased Prevalence of Mutant Allele Pfdhps 437G and Pfdhfr Triple Mutation in Plasmodium falciparum Isolates from a Rural Area of Gabon, Three Years after the Change of Malaria Treatment Policy.	Ndong Ngomo JM et al.	2016	Gabon	Africa Region (AFRO)	Longitudinal study	91	Antifolate	pfdhfr; pfdhps						Pfdhfr: 97.8%; Pfdhps 437G: 67.7%	Delayed parasite Clearance
75	Prevalence and genetic diversity of polymorphisms in pfcrt, pfdhfr-ts and pfk13 propeller genes of Plasmodium falciparum in southern Cote d'Ivoire.	Dagnogo O et al.	2025	Côte d'Ivoire	Africa Region (AFRO)	Molecular Surveillance study	94	Artemisinin derivative_Antifolate_Aminoquinoline	pfcrt; pfk13; pfdhfr	7,95		74,1		15,6	pfcrt: 15.62% pfdhfr: 74.19%; pfk13: 7.95%	Drug Resistance
76	Seasonal malaria chemoprevention and mutations in Pfdhfr and Pfdhps genes in children in the health district of Nanoro, Burkina Faso.	Millogo KS et al.	2025	Burkina Faso	Africa Region (AFRO)	Molecular Surveillance study	200	Antifolate	pfdhfr; pfdhps	97,8			93,9		pfdhfr: 97.98%; pfdhps: 93.94%	Compromised Malaria Control Efforts
77	Plasmodium falciparumdhps and dhfr markers of resistance to sulfadoxine-pyrimethamine five years (2016-2020) after the implementation of seasonal malaria chemoprevention in Cameroon.	Tchuenkam PVK et al.	2024	Cameroon	Africa Region (AFRO)	Molecular Surveillance study	405	Antifolate	pfdhfr; pfdhps			100	52,5		pfdhfr:100%; pfdhps: 52.5%	Compromised Malaria Control Efforts
78	Detection of chloroquine and artemisinin resistance molecular markers in Plasmodium falciparum: A hospital based study.	Ramani S et al.	2016	India	South-East Asia Region	Molecular Surveillance study	26	Artemisinin derivative_Aminoquinoline_Aryl amino alchols	pfcrt; pfmdr1		34,6			50	pfcrt: 50%; pfmdr1: 34.6%	Delayed parasite Clearance
79	Distribution of pfmdr1 and pfcrt chloroquine drug resistance alleles in north-western Nigeria.	Muhammad RH et al.	2017	Nigeria	Africa Region (AFRO)	Molecular Surveillance study	466	Aminoquinoline	pfmdr1; pfcrt		47,9			17,4	pfmdr1: 47.9%; pfcrt: 17.4%	Drug Resistance
80	Factors associated with high prevalence of PfCRT K76T mutation in Plasmodium falciparum isolates in a rural and urban community of Ogun State, Nigeria.	Soniran OT et al.	2017	Nigeria	Africa Region (AFRO)	Molecular Surveillance study	56	Aminoquinoline	pfcrt					91,7	pfcrt: 91.7%	Drug Resistance
81	Low Prevalence of Pfcrt Resistance Alleles among Patients with Uncomplicated Falciparum Malaria in Niger Six Years after Chloroquine Withdrawal.	Salissou A et al.	2014	Niger	Africa Region (AFRO)	Molecular Surveillance study	26	Aminoquinoline	pfcrt					85	0.85	Delayed parasite Clearance
82	Comparative efficacy of uncontrolled and controlled intermittent preventive treatment during pregnancy (IPTp) with combined use of LLTNs in high resistance area to sulfadoxine-pyrimethamine in Cote d'Ivoire.	Offianan AT et al.	2012	Côte d'Ivoire	Africa Region (AFRO)	Longitudinal study	420	Antifolate	pfdhfr			62			0.62	Drug Resistance
83	Profile of molecular mutations in pfdhfr, pfdhps, pfmdr1, and pfcrt genes of Plasmodium falciparum related to resistance to different anti-malarial drugs in â€¦	Berzosa P et al.	2017	Equatorial Guinea	Africa Region (AFRO)	Cross-sectional study; Molecular Surveillance study	244	Artemisinin derivative_Aminoquinoline_Antifolate	pfcrt; pfmdr1; pfdhfr; pfdhps		70	99	90	30	pfdhfr: 99%; pfdhps: 90%; pfmdr1: 70%; pfcrt: 30%	Delayed parasite Clearance
84	Assessment of Plasmodium falciparum anti-malarial drug resistance markers in pfk13-propeller, pfcrt and pfmdr1 genes in isolates from Treatment Failure_Drug Resistance â€¦	Yobi DM et al.	2021	DRC	Africa Region (AFRO)	Molecular Surveillance study	474	Artemisinin derivative_Aminoquinoline_Aryl amino alchols	pfk13; pfcrt	2.2				41,5	pfcrt: 41.5%; pfk13: 2.2%;	Compromised Malaria Control Efforts
85	A Plasmodium falciparum genetic cross reveals the contributions of pfcrt and plasmepsin II/III to piperaquine drug resistance	Kane J et al.	2024	Cambodia	Western Pacific Region	In vitro drug sensivity	104	Aminoquinoline	pfcrt					93	0.93	Delayed parasite Clearance
86	â€¦ of pfmdr1 and pfcrt from Plasmodium falciparum Isolates in Northwestern Nigeria Revealed the Major Markers Associated with Antimalarial Resistance	Adam R et al.	2021	Nigeria	Africa Region (AFRO)	Cross-sectional study	90	Artemisinin derivative_Aminoquinoline	pfmdr1; pfcrt		31,25	61,11			pfmdr1: 31.25%; pfcrt: 61.11%	Drug Resistance
87	Characterization of putative drug resistant biomarkers in Plasmodium falciparum isolated from Ghanaian blood donors	Aninagyei E et al.	2020	Ghana	Africa Region (AFRO)	Cross-sectional study	91	Artemisinin derivative_Aminoquinoline_Antifolate	pfcrt; pfmdr1; pfdhfr; pfdhps		81,3	86,8	86,9	84,6	Pfcrt 84.6%; Pfmdr1 81.3%; Pfdhfr 86.8%; Pfdhps 86.9%	Delayed parasite Clearance
88	Detection of mutations associated with artemisinin resistance at k13-propeller gene and a near complete return of chloroquine susceptible falciparum malaria â€¦	Bwire GM et al.	2020	Tanzania	Africa Region (AFRO)	Molecular Surveillance study	489	Artemisinin derivative_Aminoquinoline	pfcrt; pfk13; pfmdr1	92,7	60			99,8	pfmdr1: 60%; pfk13: 92.7%; pfcrt: 99.8%	Delayed parasite Clearance
89	Prevalence of pfmdr1, pfcrt, pfdhfr and pfdhps mutations associated with drug resistance, in Luanda, Angola	Figueiredo P et al.	2008	Angola	Africa Region (AFRO)	Molecular Surveillance study	245	Antifolate_Aminoquinoline	pfk13; pfmdr1; pfdhps; pfdhfr		61,3	60,5	6,3	93,9	pfmdr1: 61.3%; pfcrt: 93.9%; pfdhfr: 60.6% ; pfdhps:6.3%	Delayed parasite Clearance
90	Prevalence of mutations linked to antimalarial resistance in Plasmodium falciparum from Chhattisgarh, Central India: A malaria elimination point of view	Patel P et al.	2017	India	South-East Asia Region	Molecular Surveillance study	180	Artemisinin derivative_Aminoquinoline_Antifolate	pfcrt; pfmdr1; pfdhfr; pfdhps		59	76	6	78	pfcrt: 78%; pfmdr1 : 59%; pfdhfr: 76%; pfdhps: 6%	Drug Resistance
91	Antimalarial drug resistance molecular makers of Plasmodium falciparum isolates from Sudan during 2015â€“2017	Hussien M et al.	2020	Sudan	Eastern Mediterranean Region	Molecular Surveillance study	225	Antifolate_ Aminoquinoline_Artemisinin derivative	pfcrt; pfmdr1; pfdhfr; pfdhps		88,1	80,7	41	71,8	pfcrt: 71.8%; pfmdr1: 88.1%; pfdhfr: 80.7%; pfdhps: 41%	Delayed parasite Clearance
92	Tracking Drug Resistance in Plasmodium falciparum: Genetic Diversity of Key Resistance Markers in Brazilian Malaria Hotspots	Abreu-Fernandes R et al.	2025	Brazil	Americas Region (AMRO)	Molecular Surveillance study	141	Artemisinin derivative_Aminoquinoline_Aryl amino alchols	pfcrt; pfmdr1		81			99	pfcrt: 99%; pfmdr1: 81%	Delayed parasite Clearance
93	Assessment of molecular markers of anti-malarial drug resistance among children participating in a therapeutic efficacy study in western Kenya	Chebore W et al.	2020	Kenya	Africa Region (AFRO)	Therapeutic Efficacy study	323	Artemisinin derivative_ Aryl amino alchols	pfmdr1; pfcrt		66,6			99,4	pfcrt: 99.4%; pfmdr1:66.6%	Drug Resistance
94	Increased pfmdr1 gene copy number and the decline in pfcrt and pfmdr1 resistance alleles in Ghanaian Plasmodium falciparum isolates after the change of â€¦	Duah NO et al.	2013	Ghana	Africa Region (AFRO)	Molecular Surveillance study; Cross-sectional study	1063	Aminoquinoline	pfcrt; pfmdr1		100			98	pfcrt : 98%; pfmdr1:100%	Drug Resistance
95	Antimalarial drug resistance in the Central and Adamawa regions of Cameroon: Prevalence of mutations in P. falciparum crt, Pfmdr1, Pfdhfr and Pfdhps â€¦	Tuedom AGB et al.	2021	Cameroon	Africa Region (AFRO)	Cross-sectional study; Molecular Surveillance study	1655	Aminoquinoline_Antifolate_Aryl amino alchols	pfdhps; pfdhfr; pfmdr1; pfcrt		97,94	98,83	94,8	88,5	Pfcrt: 88.5% ; Pfmdr1: 97.94%; Pfdhfr: 98.83%; Pfdhps: 94.8%	Delayed parasite Clearance
96	Distribution patterns of molecular markers of antimalarial drug resistance in Plasmodium falciparum isolates on the Thai-Myanmar border during the periods â€¦	Muhamad P et al.	2024	Thailand	South-East Asia Region	In Vitro drug sensitivity assay; Molecular Surveillance study	608	Aminoquinoline_Artemisinin derivative-Quinoline_Aminoquinoline	pfcrt; pfmdr1; pfk13	25	96,9			99,7	pfcrt: 99.7%; pfmdr1:96.9%;pfk13:25%	Drug Resistance
97	K13 mutations and pfmdr1 copy number variation in Plasmodium falciparum malaria in Myanmar		2016	Myanmar	South-East Asia Region	Cross-sectional study; Molecular Surveillance study	250	Artemisinin derivative	pfcrt; pfmdr1		5,5			76,8	pfcrt: 76.8 %; pfmdr1: 5.5 %	Delayed parasite Clearance
98	Genetic association between the Pfk13 gene mutation and artemisinin resistance phenotype in Plasmodium falciparum isolates from Yunnan Province â€¦	Dong Y et al.	2018	China	Western Pacific Region	Molecular Surveillance study; In vitro drug sensivity	438	Artemisinin derivative	pfk13; pfcrt	57,1				85	pfcrt: 85%; pfk13: 57.1%	Delayed parasite Clearance
99	â€¦ of artemether-lumefantrine efficacy in the treatment of uncomplicated malaria and its association with pfmdr1, pfatpase6 and K13-propeller polymorphisms â€¦	Kiaco K et al.	2015	Angola	Africa Region (AFRO)	Therapeutic Efficacy study	103	Artemisinin derivative_Aryl amino alchols	pfk13; pfmdr1	100	73,4				pfmdr1:73.4 % ; pfk13:100 %	Drug Resistance
100	Identification of Mutations in Antimalarial Resistance Gene Kelch13 from Plasmodium falciparum Isolates in Kano, Nigeria	Abubakar UF et al.	2020	Nigeria	Africa Region (AFRO)	Molecular Surveillance study	49	Artemisinin derivative	pfk13	81,6					0.816	Drug Resistance
101	Temporal trends in molecular markers of drug resistance in Plasmodium falciparum in human blood and profiles of corresponding resistant markers in â€¦	Zhou Z et al.	2022	Kenya	Africa Region (AFRO)	Longitudinal study; Molecular Surveillance study	446	Artemisinin derivative_Antifolate_Aryl amino alchols	pfcrt; pfmdr1; pfdhfr; pfdhps		55,9	100	34,6	94,6	Pfdhfr: 100%; Pfdhps: 34.6%; Pfcrt: 94.6%; Pfmdr1: 55.9%	Compromised Malaria Control Efforts
102	Novel Polymorphisms in Plasmodium falciparum ABC Transporter Genes Are Associated with Major ACT Antimalarial Drug Resistance	Veiga MI et al.	2011	Thailand	South-East Asia Region	In vitro drug sensivity	46	Artemisinin derivative_Aryl amino alchols	pfcrt; pfmdr1		52			100	pfcrt: 100%; pfmdr1: 52%	Delayed parasite Clearance
103	Rare mutations in Pfmdr1 gene of Plasmodium falciparum detected in clinical isolates from patients treated with anti-malarial drug in Nigeria	Idowu AO et al.	2019	Nigeria	Africa Region (AFRO)	Molecular Surveillance study	26	Artemisinin derivative_Aryl amino alchols	pfk13; pfcrt; pfmdr1	73,1	84,6			34,6	Pfmdr1: 84.6% ; Pfcrt: 34.6%; Pfk13: 73.1%	Delayed parasite Clearance
104	Sequence analysis of pfcrt and pfmdr1 genes and its association with chloroquine resistance in Southeast Indian Plasmodium falciparum isolates	Antony HA et al.	2016	India	South-East Asia Region	Molecular Surveillance study	60	Aminoquinoline	pfcrt; pfmdr1		70			56,7	pfcrt: 56.7%; pfmdr1: 70%	Compromised Malaria Control Efforts
105	Evolution of Plasmodium falciparum antimalarial drug resistance markers post-adoption of artemisinin-based combination therapies in Yaounde, Cameroon	Niba PTN et al.	2023	Cameroon	Africa Region (AFRO)	Molecular Surveillance study	649	Aminoquinoline_Antifolate_Artemisinin derivative	pfcrt; pfmdr1; pfdhfr; pfdhps; pfk13		14	100		6,8	pfcrt : 6.8%; pfmdr1: 14%; pfdhfr: 100%	Compromised Malaria Control Efforts
106	Prevalence of Plasmodium falciparum Molecular Markers of Antimalarial Drug Resistance in a Residual Malaria Focus Area in Sabah, Malaysia	Norahmad NA et al.	2011	Malaysia	Western Pacific Region	Cross-sectional study	31	Aminoquinoline	pfcrt					80,6	0.806	Drug Resistance
107	The Role of Pfmdr1 and Pfcrt in Changing Chloroquine, Amodiaquine, Mefloquine and Lumefantrine Susceptibility in Western-Kenya P. falciparum â€¦	Eyase FL et al.	2013	Kenya	Africa Region (AFRO)	Molecular Surveillance study	333	Aminoquinoline_Aryl amino alchols	pfcrt					72,4	0.724	Delayed parasite Clearance
108	Polymorphisms in the Pfcrt, Pfmdr1, and Pfk13 genes of Plasmodium falciparum isolates from southern Brazzaville, Republic of Congo	Baina MT et al.	2024	Republic of Congo	Africa Region (AFRO)	Cross-sectional study	183	Antifolate	pfcrt; pfmdr1; pfk13		27,7			26	pfcrt:26%,pfmdr1:27.7%	Delayed parasite Clearance
109	The detection of pfcrt and pfmdr1 point mutations as molecular markers of chloroquine drug resistance, Pahang, Malaysia	Atroosh WM et al.	2012	Malaysia	Western Pacific Region	Molecular Surveillance study	75	Aminoquinoline	pfcrt					52	0.52	Delayed parasite Clearance
110	Polymorphism analysis of drug resistance markers in Plasmodium falciparum isolates from Benin	l'Episcopia M et al.	2023	Benin	Africa Region (AFRO)	Molecular Surveillance study	53	Artemisinin derivative_Aminoquinoline	pfdhfr,Pfdhps,pfcrt			64	92	30	pfdhfr:64%, Pfdhps:92%,pfcrt:30%	Compromised Malaria Control Efforts
111	Prevalence of mutations in Plasmodium falciparum genes associated with resistance to different antimalarial drugs in Nyando, Kisumu County in Kenya	Musyoka KB et al.	2020	Kenya	Africa Region (AFRO)	Cross-sectional study	94	Artemisinin derivative	pfk13; pfmdr1; pfcrt		3,4			7,4	Pfcrt: 7.4%; Pfmdr1: 3.4%	Delayed parasite Clearance
112	Increase in the proportion of Plasmodium falciparum with kelch13 C580Y mutation and decline in pfcrt and pfmdr1 mutant alleles in Papua New Guinea	Yoshida N et al.	2021	Papua New Guinea	Western Pacific Region	Cross-sectional study	94	Artemisinin derivative	pfk13; pfcrt; pfmdr1	6,4	91,6			46,7	pfk13: 6.4%; pfcrt:46.7%; pfmdr1:91.6%	Drug Resistance
113	Tracking Plasmodium falciparum antimalarial resistance markers during a malaria pre-elimination period in the Pacific coast of South America	Ñacata I et al.	2025	Ecuador	Americas Region (AMRO)	Molecular Surveillance study	67	Aminoquinoline_Antifolate	pfcrt; pfmdr1		100			100	pfcrt:100%,pfmdr1:100%	Drug Resistance
114	Efficacy of artemether-lumefantrine for treating uncomplicated Plasmodium falciparum cases and molecular surveillance of drug resistance genes in Western â€¦	Yanrui et al	2020	Myanmar	South-East Asia Region	Therapeutic Efficacy study	41	Artemisinin derivative	pfk13; pfmdr1; pfdhfr; pfdhps	100	23,3	70	70		pfk13:100%; pfmdr1: 23.3%; pfdhfr:70% pfdhps: 70%	Delayed parasite Clearance
115	â€¦ Drug Susceptibility Profile of Plasmodium falciparum Isolates from Two Adjacent Areas of Northeast Myanmar and Molecular Markers for Drug Resistance	Duan M et al.	2022	Myanmar	South-East Asia Region	In vitro drug sensivity	52	Artemisinin derivative	pfmdr1; pfk13; pfcrt; pfdhps; pfdhfr	88,5	40,4	100	96,2	100	Pfdhfr: 100%; Pfdhps: 96.2%; pfcrt:100%; Pfmdr1:40.4%; pfk13:88.5%	Drug Resistance
116	A comprehensive survey of polymorphisms conferring anti-malarial resistance in Plasmodium falciparum across Pakistan	Khattak AA et al.	2013	Pakistan	Eastern Mediterranean Region	In vitro drug sensivity	1674.83	Aminoquinoline_Antifolate_Artemisinin derivative	pfcrt; pfmdr1; pfdhfr; pfdhps		100	87	60	100	pfcr:100%; pfmdr1: 100%; pfdhfr: 87%; pfdhps: 60%	Delayed parasite Clearance
117	Assessment of Plasmodium falciparum drug resistance associated molecular markers in Mandla, Madhya Pradesh, India	Singh A et al.	2023	India	South-East Asia Region	Cross-sectional study; Molecular Surveillance study	2798.33	Artemisinin Derivates_Antifolate	pfdhfr; pfmdr1; pfdhps		13,5	53,3	89,3		pfdhfr: 53.3%; Pfdhps:89.3%; Pfmdr1:13.5%	Compromised Malaria Control Efforts
118	Molecular epidemiology of drug resistance markers of Plasmodium falciparum in Yunnan Province, China	Huang F et al.	2012	China	Western Pacific Region	Cross-sectional study	108	Aminoquinoline_Antifolate	pfcrt; pfdhfr; pfdhps			95,9	52,7	95,3	pfdhfr: 95.9%; pfdhps: 52.7%; pfcrt: 95.3%	Drug Resistance
119	Prevalence of Plasmodium falciparum antimalarial drug resistance genes in Southeastern Gabon from 2011 to 2014	Voumbo-Matoumona DF et al.	2018	Gabon	Africa Region (AFRO)	In Vitro drug sensitivity assay; Longitudinal study	233	Aminoquinoline_Artemisinin derivative_Antifolate	pfcrt; pfk13; pfdhps; pfdhfr	1,3		89		11,5	pfk13: 1.3% ;pfdhfr: 89%; pfcrt: 11.5%	Drug Resistance
120	Assessment of Plasmodium falciparum drug resistance molecular markers from the Blue Nile State, Southeast Sudan	Mohamed, AO et al.	2020	Sudan	Eastern Mediterranean Region	Molecular Surveillance study	130	Aminoquinoline_Antifolate_Artemisinin derivative	pfk13; pfcrt; pfdhfr; pfdhps; pfmdr1	8,8	21,7	69	43	25,8	Pfcrt: 25.8%; Pfmdr1: 21.7%; pfdhfr: 69%; Pfdhps: 43%; Pfk13: 8.8%	Drug Resistance
121	A Cross-Sectional Survey of Drug-Resistance Polymorphisms in Plasmodium falciparum K13, Plasmepsin 2 and Pfmdr-1 in Sentinel Sites in Myanmar	Han ZY et al.	2021	Myanmar	South-East Asia Region	Cross-sectional study	176	Artemisinin derivative_Aminoquinoline	pfk13	25					0.25	Compromised Malaria Control Efforts
122	â€¦ for anti-malarial drug resistance and genetic diversity of Plasmodium falciparum after chloroquine and sulfadoxine-pyrimethamine withdrawal in Quibdo â€¦	Guerra AP et al.	2022	Colombia	South-East Asia Region	Molecular Surveillance study	85	Aminoquinoline_Antifolate	pfcrt; pfdhfr; pfdhps			100	43,8	100	pfcrt: 100%; pfdhfr: 100%; pfdhps: 43.8%	Delayed parasite Clearance
123	Association of a Novel Mutation in the Plasmodium falciparum Chloroquine Resistance Transporter With Decreased Piperaquine Sensitivity	Agrawal S et al.	2017	Cambodia	South-East Asia Region	Molecular Surveillance study	183	Aminoquinoline	pfcrt					85	0.85	Delayed parasite Clearance
124	Drug resistance profile and clonality of Plasmodium falciparum parasites in Cape Verde: the 2017 malaria outbreak	Leal SDV et al.	2021	Cape Verde	Africa Region (AFRO)	Cross-sectional study	190	Artemisinin derivative	pfmdr1; pfdhfr; pfdhps		89,7	100	100		pfmdr1: 89.7%; pfdhfr:100%; pfdhps:100%	Compromised Malaria Control Efforts
125	A comprehensive analysis of drug resistance molecular markers and Plasmodium falciparum genetic diversity in two malaria endemic sites in Mali	Diakité SAS et al.	2019	Mali	Africa Region (AFRO)	Molecular Surveillance study	270	Aminoquinoline	pfcrt; pfmdr1; pfdhfr; pfdhps		48,2	19,6	17,8	64,4	Pfcrt: 64.4%; Pfdhfr: 19.6%; Pfdhps: 17.8% ; Pfmdr1: 48.2%	Delayed parasite Clearance
126	â€¦ of Plasmodium falciparum drug resistance markers reveals partial recovery of chloroquine susceptibility but sustained sulfadoxine-pyrimethamine resistance at two â€¦	Kateera F et al.	2016	Rwanda	Africa Region (AFRO)	Molecular Surveillance study	399	Antifolate	pfcrt; pfmdr1; pfdhfr; pfdhps		81	85	84	50	pfcrt: 50% ; pfmdr1: 81%; pfdhps: 84%; pfdhfr: 85%.	Delayed parasite Clearance
127	Comparative analysis of targeted next-generation sequencing for Plasmodium falciparum drug resistance markers	Kunasol C et al.	2022	Thailand	South-East Asia Region	Molecular Surveillance study	20	Aminoquinoline_Artemisinin derivative_Antifolate	pfcrt; pfmdr1; pfdhfr; pfk13	55	50	88			pfdhfr:88%,pfmdr1:50%,k13:55%	Drug Resistance
128	High prevalence of drug-resistance mutations in Plasmodium falciparum and Plasmodium vivax in southern Ethiopia	Schunk, M et al.	2006	Ethiopia	Africa Region (AFRO)	Clinical Trial	100	Antifolate Aminoquinoline_Artemisinin derivative	pfdhfr; pfmdr1		81	83.3			pfmdr1: 81%; pfdhfr:83.3%.	Compromised Malaria Control Efforts
129	pfmdr1 Amplification and Fixation of pfcrt Chloroquine Resistance Alleles in Plasmodium falciparum in Venezuela	Griffing S et al.	2010	Venezuela	Americas Region (AMRO)	Molecular Surveillance study	93	Aminoquinoline	pfcrt					63	pfcrt: 63%	Compromised Malaria Control Efforts
130	Molecular Profiles of Multiple Antimalarial Drug Resistance Markers in Plasmodium falciparum and Plasmodium vivax in the Mandalay Region, Myanmar	Lê HG et al.	2022	Myanmar	South-East Asia Region	Molecular Surveillance study	129	Antifolate_Aminoquinoline	pfdhps				90		pfdhps: 90%	Compromised Malaria Control Efforts
131	Nationwide spatiotemporal drug resistance genetic profiling from over three decades in Indian Plasmodium falciparum and Plasmodium vivax isolates	Foko LP et al.	2023	India	South-East Asia Region	In vitro drug sensivity	593	Artemisinin derivative	pfcrt; pfdhfr; pfdhps; pfmdr1		50	71	81	50	pfct:50%; Pfdhfr: 71% pfdhps: 81%; pfmdr1:50%	Drug Resistance
132	Multiple novel mutations in Plasmodium falciparum chloroquine resistance transporter gene during implementation of artemisinin combination therapy in â€¦	Buppan P et al.	2018	Thailand	South-East Asia Region	Molecular Surveillance study	242	Aminoquinoline	pfcrt					78.1	0.781	Compromised Malaria Control Efforts
133	Molecular markers for artemisinin and partner drug resistance in natural Plasmodium falciparum populations following increased insecticide treated net â€¦	Apinjoh TO et al.	2017	Comeroon	Africa Region (AFRO)	Cross-sectional study	259	Artemisinin derivative	pfk13; pfcrt; pfmdr1; pfdhfr; pfdhps	3	53.2	99	69	47.3	pfk13: 3%; pfcrt: 47.3%; pfmdr1: 53.2%; pfdhfr: 99%; pfdhps : 69%	Delayed parasite Clearance
134	Rapid detection of Pfcrt and Pfmdr1 mutations in Plasmodium falciparum isolates by FRET and in vivo response to chloroquine among children from Osogbo â€¦	Ojurongbe O et al.	2007	Nigeria	Africa Region (AFRO)	Clinical Trial	116	Aminoquinoline	pfcrt; pfmdr1		64			74	pfcrt: 74%; pfmdr1: 64%	Drug Resistance
135	Artemisinin resistance-associated markers in Plasmodium falciparum parasites from the China-Myanmar border: predicted structural stability of K13 propeller â€¦	He Y et al.	2019	China	South-East Asia Region	Molecular Surveillance study	72	Artemisinin derivative	pfcrt; pfmdr1; pfk13	52.7	31.4			100	Pfcrt: 100%; pfmdr1: 31.4%; pfk13: 52.7%	Delayed parasite Clearance
136	In vitro antimalarial drug susceptibility and pfcrt mutation among fresh Plasmodium falciparum isolates from the Lao PDR (Laos)	Mayxay M et al.	2007	Laos	Western Pacific Region	In vitro drug sensivity	108	Aminoquinoline_ Artemisinin derivative	pfcrt					91	0.91	Delayed parasite Clearance
137	Characterization of drug resistance and genetic diversity of Plasmodium falciparum parasites from Tripura, Northeast India	Patgiri SJ et al.	2019	India	South-East Asia Region	Molecular Surveillance study	64	Aminoquinoline	pfcrt; pfmdr1		12,5			87	pfcrt: 87%; pfmdr1: 12.5%	Compromised Malaria Control Efforts
138	A snapshot of Plasmodium falciparum malaria drug resistance markers in Sudan: a pilot study	Mohamed NS et al.	2020	Sudan	Eastern Mediterranean Region	Molecular Surveillance study	20	Antifolate_Aminoquinoline_Artemisinin derivative	pfcrt; pfmdr1; pfdhfr; pfdhps		80	90	90	80	Pfcrt :80%; Pfmdr: 80%; Pfdhfr:90%; Pfdhps: 90%	Drug Resistance
139	Antimalarial drug resistance profiling of Plasmodium falciparum infections in Ghana using molecular inversion probes and next-generation sequencing	Mensah BA et al.	2020	Ghana	Africa Region (AFRO)	Therapeutic Efficacy study	803	Antifolate_Aminoquinoline_Artemisinin derivative	pfcrt; pfmdr1; pfdhfr; pfdhps		21	63	21	95	pfcrt: 95%; pfmdr1: 21%; pfdhfr: 63% ; pfhdps: 21%	Drug Resistance
140	Plasmodium falciparum resistant to artemisinin and diagnostics have emerged in Ethiopia	Fola AA et al.	2023	Ethiopia	Africa Region (AFRO)	Cross-sectional study	609	Artemisinin derivative	pfk13	8					0.08	Compromised Malaria Control Efforts
141	â€¦ in the frequencies of Plasmodium falciparum dhps and dhfr drug-resistant mutations in children from Western Kenya from 2005 to 2018: the rise of Pfdhps â€¦	Pacheco MA et al.	2020	Kenya	Africa Region (AFRO)	In vitro drug sensivity	415	Artemisinin derivative	pfdhfr; pfdhps			95	95		pfdhfr:95%,pfdhps:95%	Delayed parasite Clearance
142	Ten-year persistence and evolution of Plasmodium falciparum antifolate and anti-sulfonamide resistance markers pfdhfr and pfdhps in three Asian countries	Srisutham S et al.	2022	Thailand	South-East Asia Region	Molecular Surveillance study	536	Antifolate	pfdhfr; pfdhps			96	91		pfdhfr: 96% ; pfdhps: 91%	Compromised Malaria Control Efforts
143	Limited Polymorphism in Plasmodium falciparum Artemisinin Resistance Kelch13-Propeller Gene Among Clinical Isolates from Bushenyi District, Uganda	Maniga JN et al.	2021	Uganda	Africa Region (AFRO)	Therapeutic Efficacy study	60	Artemisinin derivative	pfk13	62					0.62	Drug Resistance
144	â€¦ the treatment of uncomplicated malaria and prevalence of Pfk13 and Pfmdr1 polymorphisms after a decade of using artemisinin-based combination therapy â€¦	Ishengoma DS et al.	2019	Tanzania	Africa Region (AFRO)	Cross-sectional study	344	Artemisinin derivative	pfk13	39					0.39	Drug Resistance
145	Molecular detection of drug resistant polymorphisms in Plasmodium falciparum isolates from Southwest, Nigeria	Tola M et al.	2020	Nigeria	Africa Region (AFRO)	Cross-sectional study	83	Artemisinin derivative_Aminoquinoline	pfmdr1; pfcrt; pfk13	45	56			13.25	pfmdr1: 56%; pfcrt: 13.25%; pfk13:45%	Delayed parasite Clearance
146	Molecular characterization of Plasmodium falciparum antifolate resistance markers in Thailand between 2008 and 2016	Sugaram R et al.	2020	Thailand	South-East Asia Region	Molecular Surveillance study	146	Antifolate	pfdhfr; pfdhps			65	65		pfdhfr:65%,pfdhps:65%	Delayed parasite Clearance
147	â€¦ antimalarial drug resistance and relationship with artesunate-mefloquine combination therapy in patients with uncomplicated Plasmodium falciparum malaria â€¦	Muhamad P et al.	2011	Thailand	South-East Asia Region	Clinical Trial	134	Artemisinin derivative_Aminoquinoline	pfcrt					100	1	Delayed parasite Clearance
148	Genetic structure of Plasmodium falciparum populations between lowland and highland sites and antimalarial drug resistance in Western Kenya	Bonizzoni M et al.	2009	Kenya	Africa Region (AFRO)	Molecular Surveillance study	181	Aminoquinoline_Artemisinin derivative	pfcrt; pfmdr1; pfdhfr; pfdhps		70	86	96	80	pfcrt: 80%; fmdr1:70%; pfdhfr:86%; pfdhps: 96%	Drug Resistance
149	Drug resistance profiling of asymptomatic and low-density Plasmodium falciparum malaria infections on Ngodhe island, Kenya, using custom dual-indexing â€¦	Osborne A et al.	2023	Kenya	Africa Region (AFRO)	Molecular Surveillance study	102	Antifolate_Aminoquinoline	pfdhfr; pfdhps; pfmdr1		98	62.2	62.2		pfdhfr; pfhdps: 62.2%; pfmdr1: 98%	Delayed parasite Clearance
150	Prevalence of Plasmodium falciparum parasites harbouring chloroquine-resistant but not artemisinin-resistant alleles in Busia County, Western Kenya	Kamau L et al.	2025	Kenya	Africa Region (AFRO)	Cross-sectional study	118	Artemisinin derivative	pfk13; pfmdr1; pfdhfr; pfdhps	5,1		98	84	62	pfk13: 5.1%; Pfcrt:62%;pfdhfr 98%; pfhdps: 84%	Drug Resistance
151	Genomic analysis reveals independent evolution of Plasmodium falciparum populations in Ethiopia	Abera D et al.	2021	Ethiopia	Africa Region (AFRO)	Molecular Surveillance study	25	Artemisinin derivative_Aminoquinoline	pfcrt; pfmdr1; pfdhfr; pfk13	20	100	100	100	72	pfcrt: 72%; pfmdr1: 100%; Pfdhfr and Pfdhps: 100%; pfk13: 20%	Drug Resistance
152	Sequence and gene expression of chloroquine resistance transporter (pfcrt) in the association of in vitro drugs resistance of Plasmodium falciparum	Chaijaroenkul W et al.	2011	Thailand	South-East Asia Region	Molecular Surveillance study	95	Artemisinin derivative_Aminoquinoline	pfcrt; pfmdr1		5			100	pfcrt:100%; pfmdr1:5%	Drug Resistance
153	â€¦ surveillance for antimalarial drug resistance in Plasmodium falciparum parasites in Western Kenya reveals sustained artemisinin sensitivity and increased chloroquine â€¦	Lucchi NW et al.	2015	Kenya	Africa Region (AFRO)	Molecular Surveillance study; In vitro drug sensivity	203	Antifolate_Artemisinin derivative	pfcrt; pfmdr1		93.5			93	pfcrt: 93.0%; pfmdr1: 93.5%	Delayed parasite Clearance
154	â€¦ of molecular markers of Plasmodium falciparum antimalarial drug resistance in Korogwe District, Tanzania: accumulation of the 581G mutation in the P â€¦	Alifrangis M et al.	2009	Tanzania	Africa Region (AFRO)	Molecular Surveillance study	21	Antifolate	pfcrt; pfdhps				56	30	pfcrt: 30%; pfhdps: 56.%	Delayed parasite Clearance
155	pfmdr1 Amplification Is Related to Increased Plasmodium falciparum In Vitro Sensitivity to the Bisquinoline Piperaquine	Veiga MI et al.	2012	Thailand	South-East Asia Region	In vitro drug sensivity	46	Aminoquinoline	pfmdr1		52				0.52	Delayed parasite Clearance
156	Dynamic changes in genetic diversity, drug resistance mutations, and treatment outcomes of falciparum malaria from the low-transmission to the pre-elimination phase on the islands of SÃ£o TomÃ© and PrÃ­ncipe	Chen YA et al.	2021	São Tomé & Príncipe (STP)	Africa Region (AFRO)	Molecular Surveillance study	111	Quinoline_Artemisinin derivative	pfmdr1	51					0.514	Drug Resistance
157	Association of Plasmodium falciparum kelch13 R561H genotypes with Delayed parasite Clearance_Delayed Parasite Clearance in Rwanda: an open-label, single-arm, multicentre, therapeutic efficacy study	Uwimana A et al.	2021	Rwanda	Africa Region (AFRO)	Therapeutic Efficacy study	228	Artemisinin derivative	pfk13	13					0.13	Delayed parasite Clearance
158	Selection of pfcrt k76 and pfmdr1 n86 coding alleles after uncomplicated malaria treatment by artemether-lumefantrine in mali	Maïga H et al.	2021	Mali	Africa Region (AFRO)	Therapeutic Efficacy study	326	Aminoquinoline_Artemisinin derivative	pfcrt; pfmdr1	11				38,8	pfcrt: 38.8%; pfmdr1: 11.0%	Compromised Malaria Control Efforts
159	Ex vivo susceptibility of Plasmodium falciparum to antimalarial drugs in Northern Uganda	Fukuda N et al.	2021	Uganda	Africa Region (AFRO)	In vitro drug sensivity	321	Artemisinin derivative	pfcrt					46	0.458	Drug Resistance
160	Associations between aminoquinoline resistance genotypes and clinical presentations of plasmodium falciparum infection in uganda	Cuu G et al.	2020	Uganda	Africa Region (AFRO)	Molecular Surveillance study	179	Aminoquinoline	pfmdr1; pfcrt	71,5				67	pfcrt;67%; pfmdr1: 71.5%	Delayed parasite Clearance
161	Emerging Southeast Asian PfCRT mutations confer Plasmodium falciparum resistance to the first-line antimalarial piperaquine	Ross LS et al.	2018	Bangladesh	South-East Asia Region	Molecular Surveillance study	51	Aminoquinoline	pfcrt					58	0.58	Drug Resistance
162	Progressive increase in point mutations associates chloroquine resistance: Even after withdrawal of chloroquine use in India	Das S et al.	2017	India	South-East Asia Region	Therapeutic Efficacy study	870	Aminoquinoline	pfcrt					35	0.3533	Drug Resistance
163	Significant divergence in sensitivity to antimalarial drugs between neighboring Plasmodium falciparum populations along the eastern border of Myanmar	Zeng W et al.	2017	Myanmar	South-East Asia Region	In vitro drug sensivity	62	Aminoquinoline_Artemisinin derivative	pfdhfr; pfdhps; pfk13; pfmdr1	53,8	38,7	22,6	22,6		pfdhfr; pfdhps: 22.6%; pfmdr1: 38.7%; pfk13: 53.8%	Compromised Malaria Control Efforts
164	Synergism between Pfcrt and Pfmdr1 genes could account for the slow recovery of chloroquine sensitive Plasmodium falciparum strains in Ghana after chloroquine withdrawal	Asare KK et al.	2017	Ghana	Africa Region (AFRO)	Cross-sectional study	214	Aminoquinoline	pfcrt					54	0.537	Drug Resistance
165	Impact of antimalarial treatment and chemoprevention on the drug sensitivity of malaria parasites isolated from Ugandan children	Tumwebaze P et al.	2015	Uganda	Africa Region (AFRO)	Clinical Trial	170	Artemisinin derivative_Quinoline	pfcrt					78	pfcrt:77.7%	Delayed parasite Clearance
166	Four years' monitoring of in vitro sensitivity and candidate molecular markers of resistance of Plasmodium falciparum to artesunate-mefloquine combination in the Thai-Myanmar border	Phompradit P et al.	2014	Thailand	South-East Asia Region	In vitro drug sensivity	119	Quinoline_Artemisinin derivative	pfmdr1; pfcrt	100			98,4		pfmdr1: 100%; pfcrt:98.4%	Delayed parasite Clearance
167	Polymorphisms in Pfmdr1, Pfcrt, and Pfnhe1 genes are associated with reduced in vitro activities of quinine in Plasmodium falciparum isolates from western Kenya	Cheruiyot J et al.	2014	Kenya	Africa Region (AFRO)	In vitro drug sensivity assay	88	Quinoline	pfmdr1	82					0.82	Delayed parasite Clearance
168	Efficacy of chloroquine for the treatment of uncomplicated Plasmodium falciparum malaria in Honduras	Mejía REM et al.	2013	Honduras	Americas Region (AMRO)	Cross-sectional study	6	Aminoquinoline	pfcrt					100	1	Drug Resistance
169	Plasmodium falciparum: Differential selection of drug resistance alleles in contiguous urban and peri-urban areas of Brazzaville, republic of Congo	Tsumori Y et al.	2011	Republic of Congo	Africa Region (AFRO)	Cross-sectional study	356	Aminoquinoline_Aryl amino alchols	pfcrt; pfdhfr			68		97	pfcrt:97%; pfdhfr: 68%	Delayed parasite Clearance
170	Different mutation patterns of Plasmodium falciparum among patients in Jimma University Hospital, Ethiopia	Eshetu T et al.	2010	Ethiopia	Africa Region (AFRO)	Clinical Trial	97	Artemisinin derivative_Aminoquinoline	pfdhfr; pfmdr1		84,5	83,3			pfmdr1: 84.5%; pfdhfr :83.3%	Drug Resistance
171	Monitoring of in vitro susceptibilities and molecular markers of resistance of Plasmodium falciparum isolates from Thai-Myanmar border to chloroquine, quinine, mefloquine and artesunate	Chaijaroenkul W et al.	2010	Thailand	South-East Asia Region	In vitro drug sensivity	26	Artemisinin derivative_Aminoquinoline_Antifolate	pfcrt					96,2	0.962	Delayed parasite Clearance
172	Plasmodium falciparum drug resistance in Madagascar: Facing the spread of unusual pfdhfr and pfmdr-1 haplotypes and the decrease of dihydroartemisinin susceptibility	Andriantsoanirina V et al.	2009	Madagascar	Africa Region (AFRO)	In vitro drug sensivity	1596	Artemisinin derivative	pfcrt; pfdhfr; pfdhps; pfmdr1		66.1	69.2	69.2	99,7	pfdhfr: 69.2%; pfdhps: 69.2%; pfcrt: 99.7%; pfmdr-1: 66.1%	Delayed parasite Clearance
173	Studies on antimalarial drug susceptibility in Colombia, in relation to Pfmdr1 and Pfcrt	Restrepo-Pineda E et al.	2008	Colombia	Americas Region (AMRO)	In vitro drug sensivity	77	Aminoquinoline_Artemisinin derivative	pfmdr1		100				1	Delayed parasite Clearance
174	Molecular and pharmacological determinants of the therapeutic response to artemether-lumefentrine in multidrug-resistant Plasmodium falciparum malaria	Price RN et al.	2006	Thailand	South-East Asia Region	In vitro drug sensivity	490	Artemisinin derivative	pfmdr1		40				0.4	Drug Resistance
175	Epidemiology of drug-resistant malaria in Republic of Congo: Using molecular evidence for monitoring antimalarial drug resistance combined with assessment of antimalarial drug use	Nsimba B et al.	2005	Republic of congo	Africa Region (AFRO)	Cross-sectional study	138	Aminoquinoline_Antifolate	pfcrt; pfdhfr; pfdhps			86.8	68.3	97.1	pfcrt:97.1%; pfdhfr: 86.8%; pfdhps:68.3%	Drug Resistance
176	Polymorphism analysis of pfmdr1 gene in Plasmodium falciparum isolates 11Â years post-adoption of artemisinin-based combination therapy in Saudi Arabia.	Al-Mekhlafi HM et al.	2022	Saudi Arabia	Eastern Mediterranean Region	Therapeutic Efficacy study	227	Artemisinin derivative	pfdhfr			93.2			0.932	Drug Resistance
177	Molecular markers of resistance to sulphadoxine-pyrimethamine one year after implementation of intermittent preventive treatment of malaria in infants in Mali	Alassane Dicko et al.	2010	Mali	Africa Region (AFRO)	Cluster-randomized trial	421	Antifolate	pfmdr1		41				0.41	Drug Resistance
178	Emergence and clonal expansion of in vitro artemisinin-resistant Plasmodium falciparum kelch13 R561H mutant parasites in Rwanda	Aline Uwimana et all	2020	Rwanda	Africa Region (AFRO)	Clinical drug efficacy trial	534	Artesinen dervative	pfk13	7.4					0.074	Drug Resistance
179	Mutations Associated with Sulfadoxine-Pyrimethamine and Chlorproguanil Resistance in Plasmodium falciparum Isolates from Blantyre, Malawi	Alisa P. Alker et all	2005	Malawi	Africa Region (AFRO)	Descriptive study	90	Aminoquinolone	pfk13	48					0.48	Drug Resistance
180	Peripheral and Placental Prevalence of Sulfadoxine-Pyrimethamine Resistance Markers in Plasmodium falciparum among Pregnant Women in Southern Province, Rwanda.	Alruwaili M et al.	2023	Rwanda	Africa Region (AFRO)	Cross-sectional study	148	Antifolate	pfmdr1		11.5				0.115	Drug Resistance
181	Temporal evolution of sulfadoxine-pyrimethamine resistance genotypes and genetic diversity in response to a decade of increased interventions against Plasmodium falciparum in northern Ghana.	Amenga-Etego LN et al.	2021	Ghana	Africa Region (AFRO)	Retrospective study	4469	Antifolate	pfk13	91					0.91	Drug Resistance
182	Trends of Plasmodium falciparum molecular markers associated with resistance to artemisinins and reduced susceptibility to lumefantrine in Mainland Tanzania from 2016 to 2021.	Bakari C et al.	2024	Tanzania	Africa Region (AFRO)	Cross-sectional study	359	Artemisinin derivative	pfmdr1; pfcrt; pfk13	51.6	63.2			50	pfk13: 51.6%; pfcrt: 50%; pfmdr1: 63.2%	Drug Resistance
183	Molecular Epidemiology of Plasmodium falciparum Malaria Outbreak, Tumbes, Peru, 2010-2012.	Baldeviano GC et al.	2015	Peru	Americas Region (AMRO)	Molecular Surveillance study	54	Aminoquinoline_Antifolate	pfdhfr; pfdhps			60	78.2		pfdhfr: 60%; Pfdhps: 78.2%	Delayed parasite Clearance
184	Limited ability of Plasmodium falciparum pfcrt, pfmdr1, and pfnhe1 polymorphisms to predict quinine in vitro sensitivity or clinical effectiveness in Uganda.	Baliraine FN et al.	2011	Uganda	Africa Region (AFRO)	Clinical Trial	79	Quinoline	pfcrt					19.4	0.194	Drug Resistance
185	Molecular surveillance of putative drug resistance markers of antifolate and artemisinin among imported Plasmodium falciparum in Qatar.	Bansal D et al.	2019	Central Africa	Africa Region (AFRO)	Molecular Surveillance study	118	Antifolate_Artemisinin derivative	pfcrt					90	0.9	Delayed parasite Clearance
186	In Vivo Selection of Plasmodium falciparum Pfcrt and Pfmdr1 Variants by Artemether-Lumefantrine and Dihydroartemisinin-Piperaquine in Burkina Faso	Baraka, V et al.	2015	Burkina Faso	Africa Region (AFRO)	Clinical Trial; Randomised	272	Artemisinin derivative_Aminoquinoline	pfk13; pfmdr1	0.4	99.9				pfk13: 0.4% ; pfmdr1: 99.9%	Delayed parasite Clearance
187	Increase in Kelch 13 Polymorphisms in Plasmodium falciparum, Southern Rwanda.	Bergmann C et al.	2021	Rwanda	Africa Region (AFRO)	Cross-sectional study	66	Artesinen dervative	pfcrt					30	0.3	Drug Resistance
188	Association between mutations in plasmodium falciparum chloroquine resistance transporter and p. falciparum multidrug resistance 1 genes and in vivo amodiaquine resistance in p. falciparum malaria–infected children in Nigeria	C. T. Happi et al	2006	Nigeria	Africa Region (AFRO)	prospective cohort study	106	Aminoquinoline	pfmdr1		69				0.69	Drug Resistance
189	Dihydroartemisinin–piperaquine resistance in Plasmodium falciparum malaria in Cambodia: a multisite prospective cohort study	Chanaki Amaratunga et all	2016	Cambodia	South-East Asia Region	prospective cohort study	241	Artesinen dervative	pfcrt					12.1	0.121	Delayed parasite Clearance
190	Profiles of Kelch mutations in Plasmodium falciparum across South Asia and their implications for tracking drug resistance	Chhibber-Goel, J et al.	2019	Myanmar	South-East Asia Region	Molecular Surveillance study	50	Artemisinin derivative_Aminoquinoline,	pfk13	28					0.28	Delayed parasite Clearance
191	Selection of Plasmodium falciparum pfmdr1 Alleles following Therapy with Artemether-Lumefantrine in an Area of Uganda where Malaria Is Highly Endemi	Christian Dokomajilar et all	2006	Uganda	Africa Region (AFRO)	clinical trials	202	Artesinen dervative	pfmdr1		43				pfmdr1:43%	Drug Resistance
192	Genome-wide SNP analysis of Plasmodium falciparum shows differentiation at drug-resistance-associated loci among malaria transmission settings in southern Mali.	Coulibaly A et al.	2022	Mali	Africa Region (AFRO)	Multisite Surveillance	830	Artemisinin derivative_ Aminoquinoline_Antifolate	pfcrt; pfmdr1		59.6			40.4	pfmdr1: 59.6%; pfcrt: 40.4%	Drug Resistance
193	Targeted and whole-genome sequencing reveal a north-south divide in P. falciparum drug resistance markers and genetic structure in Mozambique.	da Silva C et al.	2023	Mozambique	Africa Region (AFRO)	Cross-sectional study	2251	Antifolate	pfmdr1; pfcrt; pfdhfr		66	33		99	pfdhfr: 33%; Pfcrt: 99%; pfmdr1: 66%	Compromised Malaria Control Efforts
194	Analysis of gene mutations involved in chloroquine resistance in Plasmodium falciparum parasites isolated from patients in the southwest of Saudi Arabia	Dajem, SM Bin et al.	2010	Saudi Arabia	Eastern Mediterranean Region	Molecular Surveillance study	112	Aminoquinoline	pfcrt; pfmdr1		33			50	pfcrt : 50%; pfmdr1: 33%.	Drug Resistance
195	Distribution of drug resistance genotypes in Plasmodium falciparum in an area of limited parasite diversity in Saudi Arabia	Dajem, SMB et al.	2012	Saudi Arabia	Eastern Mediterranean Region	Multisite Surveillance	179	Aminoquinoline_Aminoquinoline_Quinoline_Artemisinin derivative	pfmdr1		66				pfmdr1:66%	Drug Resistance
196	Selection of pfmdr1 and pfcrt alleles in amodiaquine Treatment Failure_Drug Resistance in north-western Burkina Faso.	Danquah I et al.	2010	Burkina Faso	Africa Region (AFRO)	Cross-sectional study; Molecular Surveillance study	111	Aminoquinoline	pfk13	5					0.05	Drug Resistance
197	Host candidate gene polymorphisms and clearance of drug-resistant Plasmodium falciparum parasites.	Diakite M et al.	2011	Mali	Africa Region (AFRO)	Therapeutic Efficacy study	3721	Artemisinin derivative_Aminoquinoline_Antifolate	pfdhps; pfdhfr			51	51		0.51	Delayed parasite Clearance
198	Contrasting Asymptomatic and Drug Resistance Gene Prevalence of Plasmodium falciparum in Ghana: Implications on Seasonal Malaria Chemoprevention.	Dieng CC et al.	2019	Ghana	Africa Region (AFRO)	Cross-sectional study	535	Antifolate_Aminoquinoline	pfdhfr; pfdhps			100	89.3		pfdhfr:100%; pfdhps : 89.3%	Delayed parasite Clearance
199	Artesunate-amodiaquine and artemether-lumefantrine for the treatment of uncomplicated falciparum malaria in Liberia: in vivo efficacy and frequency of molecular markers.	Dimbu PR et al.	2021	Angola	Africa Region (AFRO)	Therapeutic Efficacy study	610	Artemisinin derivative-Aminoquinoline	pfmdr1		43				0.43	Compromised Malaria Control Efforts
200	Selection of Plasmodium falciparum pfmdr1 Alleles following Therapy with Artemether-Lumefantrine in an Area of Uganda where Malaria Is Highly Endemic	Dokomajilar, C et al.	2006	Uganda	Africa Region (AFRO)	Clinical Trial	202	Artemisinin derivative	pfk13	10					0.1	Drug Resistance
201	Prevalence of Plasmodium falciparum, anemia and molecular markers of chloroquine and sulfadoxine-pyrimÃ©thamine resistance in delivered women in Fana, Mali]	Doumbo S et al.	2013	Mali	Africa Region (AFRO)	Cross-sectional study	200	Aminoquinoline_Antifolate	pfmdr1; pfdhfr; pfdhps		15.8	100	90.5		pfmdr1: 15.8%; pfdhfr: 100%; pfdhps: 90.5%	Compromised Malaria Control Efforts
202	Plasmodium falciparum dihydroartemisinin-piperaquine failures in Cambodia are associated with mutant K13 parasites presenting high survival rates in novel piperaquine in vitro assays: retrospective and prospective investigations.	Duru V et al.	2015	Cambodia	South-East Asia Region	Retrospective study	32	Artemisinin_Derivative-Aminoquinoline	pfmdr1; pfcrt; pfdhps; pfdhfr		6.5		9.6	71.4	pfcrt:71.4% ; pfmdr1: 6.5%; pfhdps: 9.6%	Delayed parasite Clearance
203	Therapeutic efficacy of artemether-lumefantrine in North-Eastern states of India and prevalence of drug resistance-associated molecular markers.	Dutta S et al.	2025	India	South-East Asia Region	Therapeutic Efficacy study	231	Artemisinin derivative	pfk13	2,9					0.029	Drug Resistance
204	Historical trends and new surveillance of Plasmodium falciparum drug resistance markers in Angola.	Ebel ER et al.	2021	Angola	Africa Region (AFRO)	Cross-sectional study	50	Aminoquinoline_Antifolate_Artemisinin derivative	pfcrt					79	0.79	Delayed parasite Clearance
205	Large-scale surveillance of Plasmodium falciparum crt(K76T) in northern Ghana.	Ehrhardt S et al.	2007	Ghana	Africa Region (AFRO)	Cross-sectional study	4227	Aminoquinoline	pfdhfr; pfdhps			100	96.4		pfdhfr: 100%; Pfdhps: 96.4%	Delayed parasite Clearance
206	Prevalence of the Pfdhfr and Pfdhps mutations among asymptomatic pregnant women in Southeast Nigeria.	Esu E et al.	2018	Nigeria	Africa Region (AFRO)	Molecular Surveillance study; Cross-sectional study	28	Antifolate	pfk13	91.8					0.918	Delayed parasite Clearance
207	Efficacy and effectiveness of the combination of sulfadoxine/pyrimethamine and a 3-day course of artesunate for the treatment of uncomplicated falciparum malaria in a refugee settlement in Zambia	Evelyn et al.	2025	Zambia	Africa Region (AFRO)	Clinical Trial	103	Antifolate	pfk13	2.3					0.023	Delayed parasite Clearance
208	Molecular surveillance of pfcrt, pfmdr1 and pfk13-propeller mutations in Plasmodium falciparum isolates imported from Africa to China	Fang Huang et all	2021	China	Western Pacific Region	clinical trials	731	Artesinen dervative	pfcrt; pfmdr1		17.7			88.8	pfcrt : 88.8%; pfmdr1:17.7%.	Delayed parasite Clearance
209	A molecular marker of artemisinin-resistant Plasmodium falciparum malaria	Frédéric Ariey et all	2014	Cambodia	South-East Asia Region	ClinicalTrial	941	Artesinen dervative	pfk13	85					0.85	Delayed parasite Clearance
210	Chloroquine and sulphadoxine-pyrimethamine sensitivity of Plasmodium falciparum parasites in a Brazilian endemic area	Gama, BE et al.	2009	Brazil	Americas Region (AMRO)	Molecular Surveillance study	65	Antifolate_Aminoquinoline	pfdhps; pfdhfr,pfcrt			42.5	27.6	10.6	pfdhfr:42.5%,pfdhps:27.6%,pfcrt:10.6%	Delayed parasite Clearance
211	Temporal Changes in Prevalence of Molecular Markers Mediating Antimalarial Drug Resistance in a High Malaria Transmission Setting in Uganda	George W. Mbogo et al	2014	Uganda	Africa Region (AFRO)	Clinical trial	982	Sulfonamides	pfdhfr,pfmdr1		12.8	12			pfdhfr ; 12%; pfmdr1:12.8%	Compromised Malaria Control Efforts
212	Prevalence of pfdhfr and pfdhps mutations in Plasmodium falciparum associated with drug resistance among pregnant women receiving IPTp-SP at Msambweni County Referral Hospital, Kwale County, Kenya.	Gikunju SW et al.	2020	Kenya	Africa Region (AFRO)	Molecular Surveillance study; Cross-sectional study	106	Antifolate	pfk13; pfmdr1; pfcrt	100	97.3			100	pfmdr1: 97.3%; pfcrt :100%; pfk13: 100%	Delayed parasite Clearance
213	Genetic mutations in pfcrt and pfmdr1 at the time of artemisinin combination therapy introduction in South Pacific islands of Vanuatu and Solomon Islands.	Gresty KJ et al.	2014	Solomon Islands	Western Pacific Region	Cross-sectional study; Molecular Surveillance study	98	Aminoquinoline_Antifolate_Artemisinin derivative	pfcrt; pfk13; pfdhps; pfdhfr	1.3		89		11.5	pfk13: 1.3% ;pfdhfr: 89%; pfcrt: 11.5%	Drug Resistance
214	Effect of mass dihydroartemisinin-piperaquine administration in southern Mozambique on the carriage of molecular markers of antimalarial resistance.	Gupta H et al.	2020	Mozambique	Africa Region (AFRO)	Cross-sectional study	3752	Artemisinin derivative_Aminoquinoline	pfk13	66.7					66,7%	Delayed parasite Clearance
215	Genetic profiling of the Plasmodium falciparum population using antigenic molecular markers.	Gupta P et al.	2014	India	South-East Asia Region	Cross-sectional study	107	Aminoquinoline	pfdhfr; pfdhps			99.1	63.6		pfdhfr: 99.1%; Pfdhps: 63.6%	Delayed parasite Clearance
216	Prevalence of Plasmodium falciparum Pfcrt and Pfmdr1 alleles in settings with different levels of Plasmodium vivax co-endemicity in Ethiopia.	Hailemeskel E et al.	2019	Ethiopia	Africa Region (AFRO)	Cross-sectional study	183	Aminoquinoline_Artemisinin derivative	pfcrt					72	0.72	Delayed parasite Clearance
217	Polymorphisms in Plasmodium falciparum dhfr and dhps genes and age related in vivo sulfadoxine-pyrimethamine resistance in malaria-infected patients from Nigeria.	Happi CT et al.	2005	Nigeria	Africa Region (AFRO)	Cross-sectional study	118	Antifolate	pfdhfr; pfdhps; pfmdr1		98.2		39.3		pfhdps: 39.3%; pfmdr1: 98.2%	Delayed parasite Clearance
218	Emergence of artemisinin-resistant Plasmodium falciparum with kelch13 C580Y mutations on the island of New Guinea	Hetzel, MW et al.	2020	Papua New Guinea	Western Pacific Region	Cross-sectional study	239	Artemisinin derivative	pfk13; pfmdr1	33.5	5.5				pfK13: 33.5%; pfmdr1: 5.5%;	Delayed parasite Clearance
219	Molecular markers of anti-malarial drug resistance in southwest Ethiopia over time: regional surveillance from 2006 to 2013.	Heuchert A et al.	2015	Ethiopia	Africa Region (AFRO)	Cross-sectional study	177	Artemisinin derivative	pfk13; pfcrt; pfmdr1	10	23.3			100	pfk13: 10%; pfcrt: 100%; pfmdr1: 23.3%	Delayed parasite Clearance
220	Prevalence of crt and mdr-1 mutations in Plasmodium falciparum isolates from Grande Comore island after withdrawal of chloroquine.	Huang B et al.	2016	Comoros	Africa Region (AFRO)	Cross-sectional study; Molecular Surveillance study	207	Aminoquinoline	pfcrt; pfmdr1; pfdhfr; pfdhps		67.6	83.5	40.2	37.2	Pfcrt: 37.2% ; Pfmdr1: 67.6%; pfdhfr: 83.5%; pfdhps: 40.2%.	Delayed parasite Clearance
221	â€¦ of artesunate in the treatment of uncomplicated Plasmodium falciparum malaria and anti-malarial, drug-resistance marker polymorphisms in populations â€¦	Huang, F et al.	2012	China	South-East Asia Region	Therapeutic Efficacy study	65	Artemisinin derivative	pfcrt; pfmdr1		60.7			36.6	Pfcrt: 36.6%; Pfmdr1: 60.7%	Delayed parasite Clearance
222	â€¦ and Artemether-Lumefantrine Select Distinct Alleles of the Plasmodium falciparum mdr1 Gene in Tanzanian Children Treated for Uncomplicated Malaria	Humphreys, GS et al.	2007	Tanzania	Africa Region (AFRO)	Randomised	300	Aminoquinoline_Artemisinin derivative	pfdhps; pfcrt				53.6	42.5	pfdhps: 53.6%; pfcrt: 42.5%	Compromised Malaria Control Efforts
223	Field-based evidence for the linkage of pfcrt and pfdhfr drug-resistant malaria genotypes and clinical profiles of severe malaria in Niger.	Ibrahim ML et al.	2007	Niger	Africa Region (AFRO)	Longitudinal study; Molecular Surveillance study	114	Aminoquinoline_Antifolate	pfdhps				54.03		0.5403	Drug Resistance
224	Haplotypes of Chloroquine Resistance Marker Genes Among Uncomplicated Malaria Cases in Lagos, Nigeria.	Igbasi UT et al.	2025	Nigeria	Africa Region (AFRO)	Retrospective study	282	Aminoquinoline	pfdhfr; pfdhps			93.4	94.3		pfdhfr: 93.4% ; Pfdhps: 94.3%	Delayed parasite Clearance
225	Evidence of artemisinin partial resistance in northwestern Tanzania: clinical and molecular markers of resistance.	Ishengoma DS et al.	2024	Tanzania	Africa Region (AFRO)	Therapeutic Efficacy study	176	Artemisinin derivative	pfmdr1,pfk13	12	42				pfmdr1:42%,pfk13:12%	Drug Resistance
226	Monitoring antimalarial drug-resistance markers in Somalia.	Jalei AA et al.	2023	Somalia	Africa Region (AFRO)	Molecular Surveillance study	96	Aminoquinoline_Artemisinin derivative	pfmdr1		62.4				0.624	Drug Resistance
227	Mutation in pfmdr1 gene in chloroquine-resistant Plasmodium falciparum isolates, Southeast Iran.	Jalousian F et al.	2008	Iran	Eastern Mediterranean Region	Molecular Surveillance study	26	Aminoquinoline	pfmdr1		23.1				0.231	Delayed parasite Clearance
228	High prevalence of Pfdhfr-Pfdhps quadruple mutations associated with sulfadoxine-pyrimethamine resistance in Plasmodium falciparum isolates from Bioko Island, Equatorial Guinea.	Jiang T et al.	2019	Equatorial Guinea	Africa Region (AFRO)	Molecular Surveillance study	180	Antifolate	pfdhfr; pfdhps			98	53.8		pfdhfr: 98% ; pfdhps:53.8%	Compromised Malaria Control Efforts
229	Unexpected selections of Plasmodium falciparum polymorphisms in previously treatment-naÃ¯ve areas after monthly presumptive administration of three different anti-malarial drugs in Liberia 1976-78.	Jovel IT et al.	2017	Liberia	Africa Region (AFRO)	Clinical Trial	191	Antifolate_Aminoquinoline	pfmdr1		47				0.47	Drug Resistance
230	Detection of copy number variation and single nucleotide polymorphisms in genes involved in drug resistance and other phenotypic traits in P. falciparum clinical isolates collected from Uganda.	Kiwuwa MS et al.	2013	Uganda	Africa Region (AFRO)	Cross-sectional study; Molecular Surveillance study	123	Aminoquinoline	pfcrt; pfdhfr			57		32.4	pfcrt:32.4% ; pfdhfr: 57%	Compromised Malaria Control Efforts
231	Artesunate-amodiaquine and artemether-lumefantrine for the treatment of uncomplicated falciparum malaria in Liberia: in vivo efficacy and frequency of molecular markers.	Koko VS et al.	2022	Liberia	Africa Region (AFRO)	Therapeutic Efficacy study	359	Artemisinin derivative-Aminoquinoline	pfmdr1; pfcrt		12			68.8	pfcrt: 68.8%; pfmdr1: 12%	Delayed parasite Clearance
232	High prevalence of sulphadoxine-pyrimethamine resistance-associated mutations in Plasmodium falciparum field isolates from pregnant women in Brazzaville, Republic of Congo.	Koukouikila-Koussounda F et al.	2015	Republic of Congo	Africa Region (AFRO)	Molecular Surveillance study	363	Antifolate	pfk13	74					0.74	Compromised Malaria Control Efforts
233	Increased Frequency of Pfdhps A581G Mutation in Plasmodium falciparum Isolates from Gabonese HIV-Infected Individuals.	Koumba Lengongo JV et al.	2019	Gabon	Africa Region (AFRO)	Cross-sectional study	34	Antifolate	pfmdr1,pfdhps		29.4		23.5		pfdhps:23.5%,pfmdr1:29.4%	Delayed parasite Clearance
234	Molecular Markers for Sulfadoxine/Pyrimethamine and Chloroquine Resistance in Plasmodium falciparum in Thailand.	Kuesap J et al.	2022	Thailand	South-East Asia Region	Molecular Surveillance study	200	Antifolate_ Aminoquinoline	pfk13; pfcrt; pfmdr1;	96.7	52.1			89	pfK13: 96.7%; pfmdr1: 52.1%; pfcrt: 89%	Delayed parasite Clearance
235	Targeted deep amplicon sequencing of kelch 13 and cytochrome b in Plasmodium falciparum isolates from an endemic African country using the Malaria Resistance Surveillance (MaRS) protocol.	L'Episcopia M et al.	2020	Eritrea	Africa Region (AFRO)	Cross-sectional study	148	Artemisinin derivative	pfk13	43					0.43	Delayed parasite Clearance
236	Epidemiology of malaria and chloroquine resistance in Mizoram, northeastern India, a malaria-endemic region bordering Myanmar	Lallawmzuala, K et al.	2020	India	South-East Asia Region	Multisite Surveillance	37892	Aminoquinoline	pfdhfr			86.83			0.8683	Drug Resistance
237	High prevalence of pfmdr1 N86Y and Y184F mutations in Plasmodium falciparum isolates from Bioko island, Equatorial Guinea	Li, J et al.	2014	Equatorial Guinea	Africa Region (AFRO)	Molecular Surveillance study	151	Artemisinin derivative_Quinoline_Aminoquinoline	pfcrt; pfmdr1		50			72	pfcrt: 72% ;pfmdr1: 50%	Compromised Malaria Control Efforts
238	Trends in Molecular Markers Associated with Resistance to Sulfadoxine-Pyrimethamine (SP) Among Plasmodium falciparum Isolates on Bioko Island, Equatorial Guinea: 2011-2017.	Lin LY et al.	2020	Equatorial Guinea	Africa Region (AFRO)	Longitudinal study	179	Antifolate	pfdhps				98		0.98	Delayed parasite Clearance
239	Dihydroartemisinin-piperaquine efficacy in Plasmodium falciparum treatment and prevalence of drug-resistant molecular markers along China-Myanmar border in 2014-2023.	Liu H et al.	2023	China	South-East Asia Region	Therapeutic Efficacy study	226	Artemisinin derivative-Aminoquinoline	pfcrt					0.91	0.91	Drug Resistance
240	Prevalence of molecular markers of drug resistance in an area of seasonal malaria chemoprevention in children in Senegal.	Lo AC et al.	2013	Senegal	Africa Region (AFRO)	Therapeutic Efficacy study	540	Antifolate_Aminoquinoline	pfcrt,pfmdr1		68.1			36.3	pfcrt:36.3%,pfmdr1:68.1%	Drug Resistance
241	Prevalence of pfmdr1 alleles associated with artemether-lumefantrine tolerance/resistance in Maputo before and after the implementation of artemisinin-based combination therapy.	Lobo E et al.	2014	Mozambique	Africa Region (AFRO)	Cross-sectional study	484	Artemisinin derivative	pfcrt					100	1	Compromised Malaria Control Efforts
242	In vitro confirmation of artemisinin resistance in Plasmodium falciparum from patient isolates, Southern Rwanda, 2019	Loon, W van et al.	2022	Rwanda	Africa Region (AFRO)	In Vitro drug sensitivity assay	66	Artemisinin derivative	pfk13; pfmdr1; pfdhfr; pfdhps		51,6	49,2	16	87,9	Pfcrt: 87.9%; Pfmdr1: 51.6%; pfdhfr :49.2%; Pfdhps: 16%	Delayed parasite Clearance
243	Plasmodium falciparum Drug Resistance Phenotype as Assessed by Patient Antimalarial Drug Levels and Its Association With pfmdr1 Polymorphisms	Maja Malmberg et al	2013	Tanzania	Africa Region (AFRO)	clinical trials	603	Artemisinin derivative	pfdhps				23,5		Pfdhps: 23.5% pfdhfr: 29.4%	Delayed parasite Clearance
244	Efficacy of Artemether-Lumefantrine and Dihydroartemisinin Piperaquine for the Treatment of Uncomplicated Plasmodium falciparum Malaria among Children in Western Kenya, 2016 to 2017	NelliWestercamp et all	2022	Kenya	Africa Region (AFRO)	Therapeutic Efficacy	340	Artesinen dervative	pfdhfr; pfdhps; pfcrt			35	50	93.5	pfcrt: 93.5%; pfhdps: 50%; pfhfr:35%	Compromised Malaria Control Efforts
245	Resistance-Mediating Plasmodium falciparum pfcrt and pfmdr1 Alleles after Treatment with Artesunate-Amodiaquine in Uganda	Samuel L. Nsobya et al	2007	Uganda	Africa Region (AFRO)	Clinical trial	132	Artemisinin derivative_aminoquinoline	pfmdr1		48.7				0.487	Compromised Malaria Control Efforts
246	Artemisinin Resistance-Associated K13 Polymorphisms of Plasmodium falciparum in Southern Rwanda, 2010-2015.	Tacoli C et al.	2016	Rwanda	Africa Region (AFRO)	In Vitro drug sensitivity assay	222	Artemisinin derivative	pfk13, pfmdr1	45	40				pfk13:4.5%,pfmdr1:40%	Drug Resistance
247	Molecular epidemiology of malaria in Cameroon. XXVII. Clinical and parasitological response to sulfadoxine-pyrimethamine treatment and Plasmodium falciparum dihydrofolate reductase and dihydropteroate synthase alleles in Cameroonian children.	Tahar R et al.	2007	Cameroon	Africa Region (AFRO)	Molecular Surveillance study	316	Antifolate	pfk13	7.91					0.0791	Delayed parasite Clearance
248	Changing Antimalarial Drug Resistance Patterns Identified by Surveillance at Three Sites in Uganda.	Tumwebaze P et al.	2017	Uganda	Africa Region (AFRO)	Cross-sectional study	200	Aminoquinoline_Aminoquinoline_Artemisinin derivative	pfk13	55					0.55	Delayed parasite Clearance
249	Markers of sulfadoxine-pyrimethamine resistance in Eastern Democratic Republic of Congo, implications for malaria chemoprevention.	Van Lenthe M et al.	2019	DRC	Africa Region (AFRO)	Cross-sectional study	2421	Antifolate	pfk13; pfmdr1	99	63				pfk13: 99% ; pfmdr1: 63%	Drug Resistance
250	Escalating Plasmodium falciparum K13 marker prevalence indicative of artemisinin resistance in southern Rwanda.	Van Loon W et al..	2024	Rwanda	Africa Region (AFRO)	Longitudinal study	212	Artemisinin derivative	pfk13	17.5					0.175	Delayed parasite Clearance
251	Plasmodium falciparum Kelch-13 artemisinin partial resistance markers in Fort Portal, Western Uganda, 2024.	Van Loon W et al.	2025	Uganda	Africa Region (AFRO)	Molecular Surveillance study	126	Artemisinin derivative	pfmdr1		96.7				0.967	Delayed parasite Clearance
252	Plasmodium falciparum phenotypic and genotypic resistance profile during the emergence of Piperaquine resistance in Northeastern Thailand	Vanachayangkul, P et al.	2021	Thailand	South-East Asia Region	Molecular Surveillance study	112	Aminoquinoline_Artemisinin derivative-Quinoline	pfk13	11					0.11	Delayed parasite Clearance
253	Changing Molecular Markers of Antimalarial Drug Sensitivity across Uganda	Victor Asua et al	2019	Uganda	Africa Region (AFRO)	Molecular surveillance	1459	Artemisinin derivative	pfmdr1		62				0.62	Delayed parasite Clearance
254	In Vivo Selection of Plasmodium falciparum Pfcrt and Pfmdr1 Variants by Artemether-Lumefantrine and Dihydroartemisinin-Piperaquine in Burkina Faso	Vito Baraka et al.	2015	Burkina Faso	Africa Region (AFRO)	Clinical trial	301	Artemisinin derivative	pfcrt,pfmdr1		59.3			48.3	pfcrt:48.3%,pfmdr1:59.3%	Drug Resistance
255	Prevalence of Plasmodium falciparum antimalarial drug resistance genes in Southeastern Gabon from 2011 to 2014.	Voumbo-Matoumona DF et al.	2018	Gabon	Africa Region (AFRO)	In Vitro drug sensitivity assay; Longitudinal study	233	Aminoquinoline_Artemisinin derivative_Antifolate	pfk13	7.4					0.074	Drug Resistance
256	Artemisinin resistance at the China-Myanmar border and association with mutations in the K13 propeller gene.	Wang et al.	2015	Myanmar	South-East Asia Region	Therapeutic Efficacy study	248	Artemisinin derivative_Aminoquinoline	pfk13	48					0.48	Drug Resistance
257	Molecular Determinants of Sulfadoxine-Pyrimethamine Resistance in Plasmodium falciparum Isolates from Central Africa between 2016 and 2021: Wide Geographic Spread of Highly Mutated Pfdhfr and Pfdhps Alleles.	Wang X et al.	2022	Central Africa	Africa Region (AFRO)	Molecular Surveillance study	237	Antifolate	pfcrt; pfdhfr; pfdhps			52	65	97	pfcrt:97%; pfdhfr:52%; pfdhps:65%	Drug Resistance
258	Decreased prevalence of the Plasmodium falciparum chloroquine resistance transporter 76T marker associated with cessation of chloroquine use against P. falciparum malaria in Hainan, People's Republic of China.	Wang X et al..	2005	China	South-East Asia Region	Longitudinal study	257	Aminoquinoline	pfmdr1		46				0.46	Drug Resistance
259	K13 mutations and pfmdr1 copy number variation in Plasmodium falciparum malaria in Myanmar.	Win AA et al.	2016	Myanmar	South-East Asia Region	Molecular Surveillance study	250	Artemisinin derivative	pfmdr1;k13	76.8	5.5				pfk13:76.8 %,pfmdr1:5.5 %.	Drug Resistance
260	Prevalence of molecular markers of Plasmodium falciparum drug resistance in Dakar, Senegal.	Wurtz N et al.	2012	Senegal	Africa Region (AFRO)	Cross-sectional study; Molecular Surveillance study	174	Aminoquinoline_Antifolate	pfcrt; pfmdr1		34			70	pfcrt:70%; pfmdr1:34%	Drug Resistance
261	Surveillance of Antimalarial Resistance Pfcrt, Pfmdr1, and Pfkelch13 Polymorphisms in African Plasmodium falciparum imported to Shandong Province, China.	Xu C et al.	2018	South Africa	Africa Region (AFRO)	Molecular Surveillance study	282	Aminoquinoline_Artemisinin derivative	pfK13	6					0.06	Delayed parasite Clearance
