# Supplementary material for: The Global Landscape of Plasmodium falciparum Drug Resistance Markers, 2005–2025: A Systematic Review and Meta-Analysis
Source: Pathogens. 2026 Feb 6;15(2):179. doi: 10.3390/pathogens15020179 (PMC12943415; doi:10.3390/pathogens15020179)
Supplement: Supplementary file 1 [file pathogens-15-00179-s001.zip › File S4.xlsx]

## Sheet: List of studies
Table of Quality Assessment/Risk of Bias assessment
JBI Apprasail tool was used
		Criteria to be assessed, yes=1 and No=0
No.	Title of article	Was the sample frame appropriate to address the target population?	Was study participants sampled in an appropriate way?	Was the sample size adequate?	Were the study subjects and the setting described in detail?	Was the data analysis conducted with sufficient coverage of the identified sample?	Were valid methods used for the identification of the condition?	Was the condition measured in a standard, reliable way for all participants?	Was there appropriate statistical analysis?	Was the response rate adequate, and if not, was the low response rate managed appropriately?	Final score	Quality classification: 8-9=high quality, 5-7= medium quality and 0-4= low quality
1	Impacts of antimalarial drugs on Plasmodium falciparum drug resistance markers, Western Kenya, 2003â€“2015	0	1	0	1		1	1	1	1	7	Medium
2	High levels of sulphadoxine-pyrimethamine resistance Pfdhfr-Pfdhps quintuple mutations: a cross sectional survey of six regions in Tanzania.	1	1	1	1	1	0	1	0	1	8	High
3	Molecular epidemiology of drug-resistant Plasmodium falciparum in Benguela province, Angola.	0	1	1	0	1	1	1	1	0	6	Medium
4	Molecular epidemiology of Plasmodium falciparum kelch13 mutations in Senegal determined by using targeted amplicon deep sequencing	1	1	1	1	1	0	1	1	1	8	High
5	Surveillance of molecular markers for antimalarial resistance in Zambia: Polymorphism of Pfkelch 13, Pfmdr1 and Pfdhfr/Pfdhps genes.	1	1	1	1	1	1	1	1	1	9	High
6	High Prevalence of Plasmodium falciparum K13 Mutations in Rwanda Is Associated With Slow Parasite Clearance After Treatment With Artemether-Lumefantrine	1	1	1	1	1	0	1		1	8	High
7	SELECTION OF PFCRT 76T AND PFMDR1 86Y MUTANT PLASMODIUM FALCIPARUM AFTER TREATMENT OF UNCOMPLICATED MALARIA WITH ARTESUNATE-AMODIAQUINE IN REPUBLIC OF GUINEA.	1	1	1	1	1	1	0	1	0	7	Medium
8	Selection of Plasmodium falciparum pfcrt and pfmdr1 polymorphisms after treatment with artesunate-amodiaquine fixed dose combination or artemether-lumefantrine in Liberia.	1	1	1	1	1	1	1	1	0	7	Medium
9	Molecular correlates of high-level antifolate resistance in Rwandan children with Plasmodium falciparum malaria.	0	1	1	1	0	0	0	1	1	6	Medium
10	High prevalence of Plasmodium falciparum antimalarial drug resistance markers in isolates from asymptomatic patients from the Republic of the Congo between 2010 and 2015.	1	1	0	1	1	0	1	0	1	6	Medium
11	Persistence of markers of chloroquine resistance among P. falciparum isolates recovered from two Nigerian communities.	1	0	1	1	1	1	1	1	1	8	High
12	Polymorphisms in K13, pfcrt, pfmdr1, pfdhfr, and pfdhps in parasites isolated from symptomatic malaria patients in Burkina Faso	1	0	1	1	1	1	1	1	1	8	High
13	Profiling antimalarial drug-resistant haplotypes in Pfcrt, Pfmdr1, Pfdhps and Pfdhfr genes in Plasmodium falciparum causing malaria in the Central Region of Ghana: a multicentre cross-sectional study.	1	1	0	1	1	1	1	1	0	7	Medium
14	Molecular markers of anti-malarial drug resistance in Central, West and East African children with severe malaria	0	1	0	1	1	1	1	1	0	6	Medium
15	Role of Pfmdr1 in In Vitro Plasmodium falciparum Susceptibility to Chloroquine, Quinine, Monodesethylamodiaquine, Mefloquine, Lumefantrine, and â€¦	1	1	0	1	1	1	1	1	0	7	Medium
16	Markers of anti-malarial drug resistance in Plasmodium falciparum isolates from Swaziland: identification of pfmdr1-86F in natural parasite isolates	1	1	0	1	1	1	1	1	0	7	Medium
17	Assessment of Markers of Antimalarial Drug Resistance in Plasmodium falciparum Isolates from Pregnant Women in Lagos, Nigeria	1	0	0	1	1	1	1	0	1	6	Medium
18	Drug-resistant polymorphisms and copy numbers in Plasmodium falciparum, Mozambique, 2015	1	0	0	1	1	1	1	1	1	7	Medium
19	Molecular mutation profile of Pfcrt and Pfmdr1 in Plasmodium falciparum isolates from Bioko Island, Equatorial Guinea	1	1	0	1	1	1	1		1	8	High
20	Plasmodium falciparum: high frequency of pfcrt point mutations and emergence of new mutant haplotypes in Colombia.	0	1	0	1	1	1	1	1	1	7	Medium
21	Molecular profile of malaria drug resistance markers of Plasmodium falciparum in Suriname	1	1	1	1	1	1	1	1	1	9	High
22	Survey of chloroquine-resistant mutations in the Plasmodium falciparum pfcrt and pfmdr-1 genes in Hadhramout, Yemen.	1	1	0	1	1	1	1	1	1	8	High
23	Surveillance of genetic markers associated with Plasmodium falciparum resistance to artemisinin-based combination therapy in Pakistan, 2018â€“2019	1	1	0	1	0	1	1		1	7	Medium
24	Prevalence of molecular markers of sulfadoxineâ€“pyrimethamine and artemisinin resistance in Plasmodium falciparum from Pakistan	1	1	0	1	1	1	1	1	1	8	High
25	Molecular markers associated with resistance to commonly used antimalarial drugs among Plasmodium falciparum isolates from a malaria-endemic area in Taiz governorate-Yemen during the transmission season.	1	0	0	1	1	1	0	0	0	4	Low
26	Molecular surveillance of anti-malarial drug resistance genes in Plasmodium falciparum isolates in Odisha, India	1	1	0	1	1	1	1	1	1	8	High
27	Evolution of multidrug resistance in Plasmodium falciparum: a longitudinal study of genetic resistance markers in the Greater Mekong Subregion	1	1	1	1	1	1	1	1	1	9	High
28	Artemisinin resistance in Plasmodium falciparum malaria.	1	1	1	1	1	1	1	1	1	9	High
29	Efficacy of artemether-lumefantrine and dihydroartemisinin-piperaquine for the treatment of uncomplicated malaria in Papua New Guinea	1	0	0	1	1	1	1	1	1	7	Medium
30	Pfmdr1 and in vivo resistance to artesunate-mefloquine in falciparum malaria on the Cambodian-Thai border.	0	1	0	1		1	1	1	1	7	Medium
31	A Single Mutation in K13 Predominates in Southern China and Is Associated With Delayed Clearance of Plasmodium falciparum Following Artemisinin Treatment.	1	1	1	1	1	0	1	0	1	8	High
32	Molecular surveillance of Pfkelch13 and Pfmdr1 mutations in Plasmodium falciparum isolates from southern Thailand	0	1	1	0	1	1	1	1	0	6	Medium
33	Pfmdr1 copy number and arteminisin derivatives combination therapy failure in falciparum malaria in Cambodia	1	1	1	1	1	0	1	1	1	8	High
34	High-Dose Chloroquine for Treatment of Chloroquine-Resistant Plasmodium falciparum Malaria	1	1	1	1	1	1	1	1	1	9	High
35	Efficacy of artesunate-amodiaquine and artemether-lumefantrine for uncomplicated Plasmodium falciparum malaria in Madagascar, 2018	1	1	1	1	1	0	1		1	8	High
36	Prevalence of mutations associated with artemisinin partial resistance and sulfadoxine-pyrimethamine resistance in 13 regions in Tanzania in 2021: a cross-sectional survey	1	1	1	1	1	1	0	1	0	7	Medium
37	Plasmodium falciparum Isolates Carrying pfk13 Polymorphisms Harbor the SVMNT Allele of pfcrt in Northwestern Indonesia	1	1	1	1	1	1	1	1	0	7	Medium
38	Surveillance of artemether-lumefantrine associated Plasmodium falciparum multidrug resistance protein-1 gene polymorphisms in Tanzania	0	1	1	1	0	0	0	1	1	6	Medium
39	High prevalence of genotypes associated with sulfadoxine/pyrimethamine resistance in the rural area of Fougamou, Gabon	1	1	0	1	1	0	1	0	1	6	Medium
40	Molecular epidemiology of resistance to antimalarial drugs in the Greater Mekong subregion: an observational study.	1	0	1	1	1	1	1	1	1	8	High
41	Plasmodium falciparum genotypes associated with chloroquine and amodiaquine resistance in Guinea-Bissau	1	0	1	1	1	1	1	1	1	8	High
42	Therapeutic efficacy of artemether-lumefantrine in uncomplicated falciparum malaria in India.	1	1	0	1	1	1	1	1	0	7	Medium
43	Dihydroartemisinin-piperaquine failure associated with a triple mutant including kelch13 C580Y in Cambodia: an observational cohort study	0	1	0	1	1	1	1	1	0	6	Medium
44	Rapid dissemination of Plasmodium falciparum drug resistance despite strictly controlled antimalarial use	1	1	0	1	1	1	1	1	0	7	Medium
45	Comparative efficacies of artemisinin combination therapies in Plasmodium falciparum malaria and polymorphism of pfATPase6, pfcrt, pfdhfr, and pfdhps genes in tea gardens of Jalpaiguri District, India.	1	1	0	1	1	1	1	1	0	7	Medium
46	Efficacy of Artemether-Lumefantrine for Uncomplicated Plasmodium falciparum Malaria in Cruzeiro do Sul, Brazil, 2016.	1	0	0	1	1	1	1	0	1	6	Medium
47	Amodiaquine resistance is not related to rare findings of pfmdr1 gene amplifications in Kenya	1	0	0	1	1	1	1	1	1	7	Medium
48	Evolution of Antimalarial Drug Resistance Markers in the Reservoir of Plasmodium falciparum Infections in the Upper East Region of Ghana.	1	1	0	1	1	1	1		1	8	High
49	Prevalence of Plasmodium falciparum anti-malarial resistance-associated polymorphisms in pfcrt, pfmdr1 and pfnhe1 in Muheza, Tanzania, prior to introduction of artemisinin combination therapy.	0	1	0	1	1	1	1	1	1	7	Medium
50	In vivo chloroquine resistance and prevalence of the pfcrt codon 76 mutation in Plasmodium falciparum isolates from the Republic of Congo.	1	1	1	1	1	1	1	1	1	9	High
51	Evolution of genetic markers for drug resistance after the introduction of dihydroartemisinin-piperaquine as first-line anti-malarial treatment for uncomplicated falciparum malaria in Indonesia.	1	1	0	1	1	1	1	1	1	8	High
52	Selection of drug resistance-mediating Plasmodium falciparum genetic polymorphisms by seasonal malaria chemoprevention in Burkina Faso.	1	1	0	1	0	1	1		1	7	Medium
53	Efficacy of artemether-lumefantrine and dihydroartemisinin-piperaquine and prevalence of molecular markers of anti-malarial drug resistance in children in Togo in 2021.	1	1	0	1	1	1	1	1	1	8	High
54	High therapeutic efficacy of artemether-lumefantrine and dihydroartemisinin-piperaquine for the treatment of uncomplicated falciparum malaria in Somalia.	1	0	0	1	1	1	0	0	0	4	Low
55	Analysis of anti-malarial resistance markers in pfmdr1 and pfcrt across Southeast Asia in the Tracking Resistance to Artemisinin Collaboration.	1	1	0	1	1	1	1	1	1	8	High
56	Plasmodium falciparum genetic factors rather than host factors are likely to drive resistance to ACT in Ghana.	1	1	1	1	1	1	1	1	1	9	High
57	Pyronaridine-artesunate Efficacy and Safety in Uncomplicated Plasmodium falciparum Malaria in Areas of Artemisinin-resistant Falciparum in Viet Nam (2017-2018).	1	1	1	1	1	1	1	1	1	9	High
58	Therapeutic Efficacy of Artemisinin-Based Combination Therapies in Democratic Republic of the Congo and Investigation of Molecular Markers of Antimalarial Resistance.	1	0	0	1	1	1	1	1	1	7	Medium
59	Evidence of Plasmodium falciparum Malaria Multidrug Resistance to Artemisinin and Piperaquine in Western Cambodia: Dihydroartemisinin-Piperaquine Open-Label Multicenter Clinical Assessment.	0	1	0	1		1	1	1	1	7	Medium
60	In-Vivo Efficacy of Chloroquine to Clear Asymptomatic Infections in Mozambican Adults: A Randomized, Placebo-controlled Trial with Implications for Elimination Strategies.	1	1	1	1	1	0	1	0	1	8	High
61	Adaptive evolution of malaria parasites in French Guiana: Reversal of chloroquine resistance by acquisition of a mutation in pfcrt.	0	1	1	0	1	1	1	1	0	6	Medium
62	Selection of parasites with diminished drug susceptibility by amodiaquine-containing antimalarial regimens in Uganda.	1	1	1	1	1	0	1	1	1	8	High
63	Countrywide survey shows very high prevalence of Plasmodium falciparum multilocus resistance genotypes in Cambodia.	1	1	1	1	1	1	1	1	1	9	High
64	Effect of transmission reduction by insecticide-treated bednets (ITNs) on antimalarial drug resistance in western Kenya.	1	1	1	1	1	0	1		1	8	High
65	Efficacy and safety of artesunate-amodiaquine and artemether-lumefantrine and prevalence of molecular markers associated with resistance, Guinea: an open-label two-arm randomised controlled trial.	1	1	1	1	1	1	0	1	0	7	Medium
66	Effectiveness and safety of 3 and 5Â day courses of artemether-lumefantrine for the treatment of uncomplicated falciparum malaria in an area of emerging artemisinin resistance in Myanmar.	1	1	1	1	1	1	1	1	0	7	Medium
67	En-route to the 'elimination' of genotypic chloroquine resistance in Western and Southern Zambia, 14Â years after chloroquine withdrawal.	0	1	1	1	0	0	0	1	1	6	Medium
68	Sulfadoxine-pyrimethamine-based combinations for malaria: a randomised blinded trial to compare efficacy, safety and selection of resistance in Malawi.	1	1	0	1	1	0	1	0	1	6	Medium
69	In vivo selection of Plasmodium falciparum parasites carrying the chloroquine-susceptible pfcrt K76 allele after treatment with artemether-lumefantrine in Africa.	1	0	1	1	1	1	1	1	1	8	High
70	Similar efficacy and tolerability of double-dose chloroquine and artemether-lumefantrine for treatment of Plasmodium falciparum infection in Guinea-Bissau: a randomized trial.	1	0	1	1	1	1	1	1	1	8	High
71	Efficacy of amodiaquine, sulphadoxine-pyrimethamine and their combination for the treatment of uncomplicated Plasmodium falciparum malaria in children in Cameroon at the time of policy change to artemisinin-based combination therapy.	1	1	0	1	1	1	1	1	0	7	Medium
72	Analysis of genetic mutations associated with anti-malarial drug resistance in Plasmodium falciparum from the Democratic Republic of East Timor.	0	1	0	1	1	1	1	1	0	6	Medium
73	Molecular analysis of markers associated with chloroquine and sulfadoxine/pyrimethamine resistance in Plasmodium falciparum malaria parasites from southeastern Cote-d'Ivoire by the time of Artemisinin-based Combination Therapy adoption in 2005.	1	1	0	1	1	1	1	1	0	7	Medium
74	Increased Prevalence of Mutant Allele Pfdhps 437G and Pfdhfr Triple Mutation in Plasmodium falciparum Isolates from a Rural Area of Gabon, Three Years after the Change of Malaria Treatment Policy.	1	1	0	1	1	1	1	1	0	7	Medium
75	Prevalence and genetic diversity of polymorphisms in pfcrt, pfdhfr-ts and pfk13 propeller genes of Plasmodium falciparum in southern Cote d'Ivoire.	1	0	0	1	1	1	1	0	1	6	Medium
76	Seasonal malaria chemoprevention and mutations in Pfdhfr and Pfdhps genes in children in the health district of Nanoro, Burkina Faso.	1	0	0	1	1	1	1	1	1	7	Medium
77	Plasmodium falciparumdhps and dhfr markers of resistance to sulfadoxine-pyrimethamine five years (2016-2020) after the implementation of seasonal malaria chemoprevention in Cameroon.	1	1	0	1	1	1	1		1	8	High
78	Detection of chloroquine and artemisinin resistance molecular markers in Plasmodium falciparum: A hospital based study.	0	1	0	1	1	1	1	1	1	7	Medium
79	Distribution of pfmdr1 and pfcrt chloroquine drug resistance alleles in north-western Nigeria.	1	1	1	1	1	1	1	1	1	9	High
80	Factors associated with high prevalence of PfCRT K76T mutation in Plasmodium falciparum isolates in a rural and urban community of Ogun State, Nigeria.	1	1	0	1	1	1	1	1	1	8	High
81	Low Prevalence of Pfcrt Resistance Alleles among Patients with Uncomplicated Falciparum Malaria in Niger Six Years after Chloroquine Withdrawal.	1	1	0	1	0	1	1		1	7	Medium
82	Comparative efficacy of uncontrolled and controlled intermittent preventive treatment during pregnancy (IPTp) with combined use of LLTNs in high resistance area to sulfadoxine-pyrimethamine in Cote d'Ivoire.	1	1	0	1	1	1	1	1	1	8	High
83	Profile of molecular mutations in pfdhfr, pfdhps, pfmdr1, and pfcrt genes of Plasmodium falciparum related to resistance to different anti-malarial drugs in â€¦	1	0	0	1	1	1	0	0	0	4	Low
84	Assessment of Plasmodium falciparum anti-malarial drug resistance markers in pfk13-propeller, pfcrt and pfmdr1 genes in isolates from Treatment Failure_Drug Resistance â€¦	1	1	0	1	1	1	1	1	1	8	High
85	A Plasmodium falciparum genetic cross reveals the contributions of pfcrt and plasmepsin II/III to piperaquine drug resistance	1	1	1	1	1	1	1	1	1	9	High
86	â€¦ of pfmdr1 and pfcrt from Plasmodium falciparum Isolates in Northwestern Nigeria Revealed the Major Markers Associated with Antimalarial Resistance	1	1	1	1	1	1	1	1	1	9	High
87	Characterization of putative drug resistant biomarkers in Plasmodium falciparum isolated from Ghanaian blood donors	1	0	0	1	1	1	1	1	1	7	Medium
88	Detection of mutations associated with artemisinin resistance at k13-propeller gene and a near complete return of chloroquine susceptible falciparum malaria â€¦	0	1	0	1		1	1	1	1	7	Medium
89	Prevalence of pfmdr1, pfcrt, pfdhfr and pfdhps mutations associated with drug resistance, in Luanda, Angola	1	1	1	1	1	0	1	0	1	8	High
90	Prevalence of mutations linked to antimalarial resistance in Plasmodium falciparum from Chhattisgarh, Central India: A malaria elimination point of view	0	1	1	0	1	1	1	1	0	6	Medium
91	Antimalarial drug resistance molecular makers of Plasmodium falciparum isolates from Sudan during 2015â€“2017	1	1	1	1	1	0	1	1	1	8	High
92	Tracking Drug Resistance in Plasmodium falciparum: Genetic Diversity of Key Resistance Markers in Brazilian Malaria Hotspots	1	1	1	1	1	1	1	1	1	9	High
93	Assessment of molecular markers of anti-malarial drug resistance among children participating in a therapeutic efficacy study in western Kenya	1	1	1	1	1	0	1		1	8	High
94	Increased pfmdr1 gene copy number and the decline in pfcrt and pfmdr1 resistance alleles in Ghanaian Plasmodium falciparum isolates after the change of â€¦	1	1	1	1	1	1	0	1	0	7	Medium
95	Antimalarial drug resistance in the Central and Adamawa regions of Cameroon: Prevalence of mutations in P. falciparum crt, Pfmdr1, Pfdhfr and Pfdhps â€¦	1	1	1	1	1	1	1	1	0	7	Medium
96	Distribution patterns of molecular markers of antimalarial drug resistance in Plasmodium falciparum isolates on the Thai-Myanmar border during the periods â€¦	0	1	1	1	0	0	0	1	1	6	Medium
97	K13 mutations and pfmdr1 copy number variation in Plasmodium falciparum malaria in Myanmar	1	1	0	1	1	0	1	0	1	6	Medium
98	Genetic association between the Pfk13 gene mutation and artemisinin resistance phenotype in Plasmodium falciparum isolates from Yunnan Province â€¦	1	0	1	1	1	1	1	1	1	8	High
99	â€¦ of artemether-lumefantrine efficacy in the treatment of uncomplicated malaria and its association with pfmdr1, pfatpase6 and K13-propeller polymorphisms â€¦	1	0	1	1	1	1	1	1	1	8	High
100	Identification of Mutations in Antimalarial Resistance Gene Kelch13 from Plasmodium falciparum Isolates in Kano, Nigeria	1	1	0	1	1	1	1	1	0	7	Medium
101	Temporal trends in molecular markers of drug resistance in Plasmodium falciparum in human blood and profiles of corresponding resistant markers in â€¦	0	1	0	1	1	1	1	1	0	6	Medium
102	Novel Polymorphisms in Plasmodium falciparum ABC Transporter Genes Are Associated with Major ACT Antimalarial Drug Resistance	1	1	0	1	1	1	1	1	0	7	Medium
103	Rare mutations in Pfmdr1 gene of Plasmodium falciparum detected in clinical isolates from patients treated with anti-malarial drug in Nigeria	1	1	0	1	1	1	1	1	0	7	Medium
104	Sequence analysis of pfcrt and pfmdr1 genes and its association with chloroquine resistance in Southeast Indian Plasmodium falciparum isolates	1	0	0	1	1	1	1	0	1	6	Medium
105	Evolution of Plasmodium falciparum antimalarial drug resistance markers post-adoption of artemisinin-based combination therapies in Yaounde, Cameroon	1	0	0	1	1	1	1	1	1	7	Medium
106	Prevalence of Plasmodium falciparum Molecular Markers of Antimalarial Drug Resistance in a Residual Malaria Focus Area in Sabah, Malaysia	1	1	0	1	1	1	1		1	8	High
107	The Role of Pfmdr1 and Pfcrt in Changing Chloroquine, Amodiaquine, Mefloquine and Lumefantrine Susceptibility in Western-Kenya P. falciparum â€¦	0	1	0	1	1	1	1	1	1	7	Medium
108	Polymorphisms in the Pfcrt, Pfmdr1, and Pfk13 genes of Plasmodium falciparum isolates from southern Brazzaville, Republic of Congo	1	1	1	1	1	1	1	1	1	9	High
109	The detection of pfcrt and pfmdr1 point mutations as molecular markers of chloroquine drug resistance, Pahang, Malaysia	1	1	0	1	1	1	1	1	1	8	High
110	Polymorphism analysis of drug resistance markers in Plasmodium falciparum isolates from Benin	1	1	0	1	0	1	1		1	7	Medium
111	Prevalence of mutations in Plasmodium falciparum genes associated with resistance to different antimalarial drugs in Nyando, Kisumu County in Kenya	1	1	0	1	1	1	1	1	1	8	High
112	Increase in the proportion of Plasmodium falciparum with kelch13 C580Y mutation and decline in pfcrt and pfmdr1 mutant alleles in Papua New Guinea	1	0	0	1	1	1	0	0	0	4	Low
113	Tracking Plasmodium falciparum antimalarial resistance markers during a malaria pre-elimination period in the Pacific coast of South America	1	1	0	1	1	1	1	1	1	8	High
114	Efficacy of artemether-lumefantrine for treating uncomplicated Plasmodium falciparum cases and molecular surveillance of drug resistance genes in Western â€¦	1	1	1	1	1	1	1	1	1	9	High
115	â€¦ Drug Susceptibility Profile of Plasmodium falciparum Isolates from Two Adjacent Areas of Northeast Myanmar and Molecular Markers for Drug Resistance	1	1	1	1	1	1	1	1	1	9	High
116	A comprehensive survey of polymorphisms conferring anti-malarial resistance in Plasmodium falciparum across Pakistan	1	0	0	1	1	1	1	1	1	7	Medium
117	Assessment of Plasmodium falciparum drug resistance associated molecular markers in Mandla, Madhya Pradesh, India	0	1	0	1		1	1	1	1	7	Medium
118	Molecular epidemiology of drug resistance markers of Plasmodium falciparum in Yunnan Province, China	1	1	1	1	1	0	1	0	1	8	High
119	Prevalence of Plasmodium falciparum antimalarial drug resistance genes in Southeastern Gabon from 2011 to 2014	0	1	1	0	1	1	1	1	0	6	Medium
120	Assessment of Plasmodium falciparum drug resistance molecular markers from the Blue Nile State, Southeast Sudan	1	1	1	1	1	0	1	1	1	8	High
121	A Cross-Sectional Survey of Drug-Resistance Polymorphisms in Plasmodium falciparum K13, Plasmepsin 2 and Pfmdr-1 in Sentinel Sites in Myanmar	1	1	1	1	1	1	1	1	1	9	High
122	â€¦ for anti-malarial drug resistance and genetic diversity of Plasmodium falciparum after chloroquine and sulfadoxine-pyrimethamine withdrawal in Quibdo â€¦	1	1	1	1	1	0	1		1	8	High
123	Association of a Novel Mutation in the Plasmodium falciparum Chloroquine Resistance Transporter With Decreased Piperaquine Sensitivity	1	1	1	1	1	1	0	1	0	7	Medium
124	Drug resistance profile and clonality of Plasmodium falciparum parasites in Cape Verde: the 2017 malaria outbreak	1	1	1	1	1	1	1	1	0	7	Medium
125	A comprehensive analysis of drug resistance molecular markers and Plasmodium falciparum genetic diversity in two malaria endemic sites in Mali	0	1	1	1	0	0	0	1	1	6	Medium
126	â€¦ of Plasmodium falciparum drug resistance markers reveals partial recovery of chloroquine susceptibility but sustained sulfadoxine-pyrimethamine resistance at two â€¦	1	1	0	1	1	0	1	0	1	6	Medium
127	Comparative analysis of targeted next-generation sequencing for Plasmodium falciparum drug resistance markers	1	0	1	1	1	1	1	1	1	8	High
128	High prevalence of drug-resistance mutations in Plasmodium falciparum and Plasmodium vivax in southern Ethiopia	1	0	1	1	1	1	1	1	1	8	High
129	pfmdr1 Amplification and Fixation of pfcrt Chloroquine Resistance Alleles in Plasmodium falciparum in Venezuela	1	1	0	1	1	1	1	1	0	7	Medium
130	Molecular Profiles of Multiple Antimalarial Drug Resistance Markers in Plasmodium falciparum and Plasmodium vivax in the Mandalay Region, Myanmar	0	1	0	1	1	1	1	1	0	6	Medium
131	Nationwide spatiotemporal drug resistance genetic profiling from over three decades in Indian Plasmodium falciparum and Plasmodium vivax isolates	1	1	0	1	1	1	1	1	0	7	Medium
132	Multiple novel mutations in Plasmodium falciparum chloroquine resistance transporter gene during implementation of artemisinin combination therapy in â€¦	1	1	0	1	1	1	1	1	0	7	Medium
133	Molecular markers for artemisinin and partner drug resistance in natural Plasmodium falciparum populations following increased insecticide treated net â€¦	1	0	0	1	1	1	1	0	1	6	Medium
134	Rapid detection of Pfcrt and Pfmdr1 mutations in Plasmodium falciparum isolates by FRET and in vivo response to chloroquine among children from Osogbo â€¦	1	0	0	1	1	1	1	1	1	7	Medium
135	Artemisinin resistance-associated markers in Plasmodium falciparum parasites from the China-Myanmar border: predicted structural stability of K13 propeller â€¦	1	1	0	1	1	1	1		1	8	High
136	In vitro antimalarial drug susceptibility and pfcrt mutation among fresh Plasmodium falciparum isolates from the Lao PDR (Laos)	0	1	0	1	1	1	1	1	1	7	Medium
137	Characterization of drug resistance and genetic diversity of Plasmodium falciparum parasites from Tripura, Northeast India	1	1	1	1	1	1	1	1	1	9	High
138	A snapshot of Plasmodium falciparum malaria drug resistance markers in Sudan: a pilot study	1	1	0	1	1	1	1	1	1	8	High
139	Antimalarial drug resistance profiling of Plasmodium falciparum infections in Ghana using molecular inversion probes and next-generation sequencing	1	1	0	1	0	1	1		1	7	Medium
140	Plasmodium falciparum resistant to artemisinin and diagnostics have emerged in Ethiopia	1	1	0	1	1	1	1	1	1	8	High
141	â€¦ in the frequencies of Plasmodium falciparum dhps and dhfr drug-resistant mutations in children from Western Kenya from 2005 to 2018: the rise of Pfdhps â€¦	1	0	0	1	1	1	0	0	0	4	Low
142	Ten-year persistence and evolution of Plasmodium falciparum antifolate and anti-sulfonamide resistance markers pfdhfr and pfdhps in three Asian countries	1	1	0	1	1	1	1	1	1	8	High
143	Limited Polymorphism in Plasmodium falciparum Artemisinin Resistance Kelch13-Propeller Gene Among Clinical Isolates from Bushenyi District, Uganda	1	1	1	1	1	1	1	1	1	9	High
144	â€¦ the treatment of uncomplicated malaria and prevalence of Pfk13 and Pfmdr1 polymorphisms after a decade of using artemisinin-based combination therapy â€¦	1	1	1	1	1	1	1	1	1	9	High
145	Molecular detection of drug resistant polymorphisms in Plasmodium falciparum isolates from Southwest, Nigeria	1	0	0	1	1	1	1	1	1	7	Medium
146	Molecular characterization of Plasmodium falciparum antifolate resistance markers in Thailand between 2008 and 2016	0	1	0	1		1	1	1	1	7	Medium
147	â€¦ antimalarial drug resistance and relationship with artesunate-mefloquine combination therapy in patients with uncomplicated Plasmodium falciparum malaria â€¦	1	1	1	1	1	0	1	0	1	8	High
148	Genetic structure of Plasmodium falciparum populations between lowland and highland sites and antimalarial drug resistance in Western Kenya	0	1	1	0	1	1	1	1	0	6	Medium
149	Drug resistance profiling of asymptomatic and low-density Plasmodium falciparum malaria infections on Ngodhe island, Kenya, using custom dual-indexing â€¦	1	1	1	1	1	0	1	1	1	8	High
150	Prevalence of Plasmodium falciparum parasites harbouring chloroquine-resistant but not artemisinin-resistant alleles in Busia County, Western Kenya	1	1	1	1	1	1	1	1	1	9	High
151	Genomic analysis reveals independent evolution of Plasmodium falciparum populations in Ethiopia	1	1	1	1	1	0	1		1	8	High
152	Sequence and gene expression of chloroquine resistance transporter (pfcrt) in the association of in vitro drugs resistance of Plasmodium falciparum	1	1	1	1	1	1	0	1	0	7	Medium
153	â€¦ surveillance for antimalarial drug resistance in Plasmodium falciparum parasites in Western Kenya reveals sustained artemisinin sensitivity and increased chloroquine â€¦	1	1	1	1	1	1	1	1	0	7	Medium
154	â€¦ of molecular markers of Plasmodium falciparum antimalarial drug resistance in Korogwe District, Tanzania: accumulation of the 581G mutation in the P â€¦	0	1	1	1	0	0	0	1	1	6	Medium
155	pfmdr1 Amplification Is Related to Increased Plasmodium falciparum In Vitro Sensitivity to the Bisquinoline Piperaquine	1	1	0	1	1	0	1	0	1	6	Medium
156	Dynamic changes in genetic diversity, drug resistance mutations, and treatment outcomes of falciparum malaria from the low-transmission to the pre-elimination phase on the islands of SÃ£o TomÃ© and PrÃ­ncipe	1	0	1	1	1	1	1	1	1	8	High
157	Association of Plasmodium falciparum kelch13 R561H genotypes with Delayed parasite Clearance_Delayed Parasite Clearance in Rwanda: an open-label, single-arm, multicentre, therapeutic efficacy study	1	0	1	1	1	1	1	1	1	8	High
158	Selection of pfcrt k76 and pfmdr1 n86 coding alleles after uncomplicated malaria treatment by artemether-lumefantrine in mali	1	1	0	1	1	1	1	1	0	7	Medium
159	Ex vivo susceptibility of Plasmodium falciparum to antimalarial drugs in Northern Uganda	0	1	0	1	1	1	1	1	0	6	Medium
160	Associations between aminoquinoline resistance genotypes and clinical presentations of plasmodium falciparum infection in uganda	1	1	0	1	1	1	1	1	0	7	Medium
161	Emerging Southeast Asian PfCRT mutations confer Plasmodium falciparum resistance to the first-line antimalarial piperaquine	1	1	0	1	1	1	1	1	0	7	Medium
162	Progressive increase in point mutations associates chloroquine resistance: Even after withdrawal of chloroquine use in India	1	0	0	1	1	1	1	0	1	6	Medium
163	Significant divergence in sensitivity to antimalarial drugs between neighboring Plasmodium falciparum populations along the eastern border of Myanmar	1	0	0	1	1	1	1	1	1	7	Medium
164	Synergism between Pfcrt and Pfmdr1 genes could account for the slow recovery of chloroquine sensitive Plasmodium falciparum strains in Ghana after chloroquine withdrawal	1	1	0	1	1	1	1		1	8	High
165	Impact of antimalarial treatment and chemoprevention on the drug sensitivity of malaria parasites isolated from Ugandan children	0	1	0	1	1	1	1	1	1	7	Medium
166	Four years' monitoring of in vitro sensitivity and candidate molecular markers of resistance of Plasmodium falciparum to artesunate-mefloquine combination in the Thai-Myanmar border	1	1	1	1	1	1	1	1	1	9	High
167	Polymorphisms in Pfmdr1, Pfcrt, and Pfnhe1 genes are associated with reduced in vitro activities of quinine in Plasmodium falciparum isolates from western Kenya	1	1	0	1	1	1	1	1	1	8	High
168	Efficacy of chloroquine for the treatment of uncomplicated Plasmodium falciparum malaria in Honduras	1	1	0	1	0	1	1		1	7	Medium
169	Plasmodium falciparum: Differential selection of drug resistance alleles in contiguous urban and peri-urban areas of Brazzaville, republic of Congo	1	1	0	1	1	1	1	1	1	8	High
170	Different mutation patterns of Plasmodium falciparum among patients in Jimma University Hospital, Ethiopia	1	0	0	1	1	1	0	0	0	4	Low
171	Monitoring of in vitro susceptibilities and molecular markers of resistance of Plasmodium falciparum isolates from Thai-Myanmar border to chloroquine, quinine, mefloquine and artesunate	1	1	0	1	1	1	1	1	1	8	High
172	Plasmodium falciparum drug resistance in Madagascar: Facing the spread of unusual pfdhfr and pfmdr-1 haplotypes and the decrease of dihydroartemisinin susceptibility	1	1	1	1	1	1	1	1	1	9	High
173	Studies on antimalarial drug susceptibility in Colombia, in relation to Pfmdr1 and Pfcrt	1	1	1	1	1	1	1	1	1	9	High
174	Molecular and pharmacological determinants of the therapeutic response to artemether-lumefentrine in multidrug-resistant Plasmodium falciparum malaria	1	0	0	1	1	1	1	1	1	7	Medium
175	Epidemiology of drug-resistant malaria in Republic of Congo: Using molecular evidence for monitoring antimalarial drug resistance combined with assessment of antimalarial drug use	0	1	0	1		1	1	1	1	7	Medium
176	Polymorphism analysis of pfmdr1 gene in Plasmodium falciparum isolates 11Â years post-adoption of artemisinin-based combination therapy in Saudi Arabia.	1	1	1	1	1	0	1	0	1	8	High
177	Molecular markers of resistance to sulphadoxine-pyrimethamine one year after implementation of intermittent preventive treatment of malaria in infants in Mali	0	1	1	0	1	1	1	1	0	6	Medium
178	Emergence and clonal expansion of in vitro artemisinin-resistant Plasmodium falciparum kelch13 R561H mutant parasites in Rwanda	1	1	1	1	1	0	1	1	1	8	High
179	Mutations Associated with Sulfadoxine-Pyrimethamine and Chlorproguanil Resistance in Plasmodium falciparum Isolates from Blantyre, Malawi	1	1	1	1	1	1	1	1	1	9	High
180	Peripheral and Placental Prevalence of Sulfadoxine-Pyrimethamine Resistance Markers in Plasmodium falciparum among Pregnant Women in Southern Province, Rwanda.	1	1	1	1	1	0	1		1	8	High
181	Temporal evolution of sulfadoxine-pyrimethamine resistance genotypes and genetic diversity in response to a decade of increased interventions against Plasmodium falciparum in northern Ghana.	1	1	1	1	1	1	0	1	0	7	Medium
182	Trends of Plasmodium falciparum molecular markers associated with resistance to artemisinins and reduced susceptibility to lumefantrine in Mainland Tanzania from 2016 to 2021.	1	1	1	1	1	1	1	1	0	7	Medium
183	Molecular Epidemiology of Plasmodium falciparum Malaria Outbreak, Tumbes, Peru, 2010-2012.	0	1	1	1	0	0	0	1	1	6	Medium
184	Limited ability of Plasmodium falciparum pfcrt, pfmdr1, and pfnhe1 polymorphisms to predict quinine in vitro sensitivity or clinical effectiveness in Uganda.	1	1	0	1	1	0	1	0	1	6	Medium
185	Molecular surveillance of putative drug resistance markers of antifolate and artemisinin among imported Plasmodium falciparum in Qatar.	1	0	1	1	1	1	1	1	1	8	High
186	In Vivo Selection of Plasmodium falciparum Pfcrt and Pfmdr1 Variants by Artemether-Lumefantrine and Dihydroartemisinin-Piperaquine in Burkina Faso	1	0	1	1	1	1	1	1	1	8	High
187	Increase in Kelch 13 Polymorphisms in Plasmodium falciparum, Southern Rwanda.	1	1	0	1	1	1	1	1	0	7	Medium
188	Association between mutations in plasmodium falciparum chloroquine resistance transporter and p. falciparum multidrug resistance 1 genes and in vivo amodiaquine resistance in p. falciparum malaria–infected children in Nigeria	0	1	0	1	1	1	1	1	0	6	Medium
189	Dihydroartemisinin–piperaquine resistance in Plasmodium falciparum malaria in Cambodia: a multisite prospective cohort study	1	1	0	1	1	1	1	1	0	7	Medium
190	Profiles of Kelch mutations in Plasmodium falciparum across South Asia and their implications for tracking drug resistance	1	1	0	1	1	1	1	1	0	7	Medium
191	Selection of Plasmodium falciparum pfmdr1 Alleles following Therapy with Artemether-Lumefantrine in an Area of Uganda where Malaria Is Highly Endemi	1	0	0	1	1	1	1	0	1	6	Medium
192	Genome-wide SNP analysis of Plasmodium falciparum shows differentiation at drug-resistance-associated loci among malaria transmission settings in southern Mali.	1	0	0	1	1	1	1	1	1	7	Medium
193	Targeted and whole-genome sequencing reveal a north-south divide in P. falciparum drug resistance markers and genetic structure in Mozambique.	1	1	0	1	1	1	1		1	8	High
194	Analysis of gene mutations involved in chloroquine resistance in Plasmodium falciparum parasites isolated from patients in the southwest of Saudi Arabia	0	1	0	1	1	1	1	1	1	7	Medium
195	Distribution of drug resistance genotypes in Plasmodium falciparum in an area of limited parasite diversity in Saudi Arabia	1	1	1	1	1	1	1	1	1	9	High
196	Selection of pfmdr1 and pfcrt alleles in amodiaquine Treatment Failure_Drug Resistance in north-western Burkina Faso.	1	1	0	1	1	1	1	1	1	8	High
197	Host candidate gene polymorphisms and clearance of drug-resistant Plasmodium falciparum parasites.	1	1	0	1	0	1	1		1	7	Medium
198	Contrasting Asymptomatic and Drug Resistance Gene Prevalence of Plasmodium falciparum in Ghana: Implications on Seasonal Malaria Chemoprevention.	1	1	0	1	1	1	1	1	1	8	High
199	Artesunate-amodiaquine and artemether-lumefantrine for the treatment of uncomplicated falciparum malaria in Liberia: in vivo efficacy and frequency of molecular markers.	1	0	0	1	1	1	0	0	0	4	Low
200	Selection of Plasmodium falciparum pfmdr1 Alleles following Therapy with Artemether-Lumefantrine in an Area of Uganda where Malaria Is Highly Endemic	1	1	0	1	1	1	1	1	1	8	High
201	Prevalence of Plasmodium falciparum, anemia and molecular markers of chloroquine and sulfadoxine-pyrimÃ©thamine resistance in delivered women in Fana, Mali]	1	1	1	1	1	1	1	1	1	9	High
202	Plasmodium falciparum dihydroartemisinin-piperaquine failures in Cambodia are associated with mutant K13 parasites presenting high survival rates in novel piperaquine in vitro assays: retrospective and prospective investigations.	1	1	1	1	1	1	1	1	1	9	High
203	Therapeutic efficacy of artemether-lumefantrine in North-Eastern states of India and prevalence of drug resistance-associated molecular markers.	1	0	0	1	1	1	1	1	1	7	Medium
204	Historical trends and new surveillance of Plasmodium falciparum drug resistance markers in Angola.	0	1	0	1		1	1	1	1	7	Medium
205	Large-scale surveillance of Plasmodium falciparum crt(K76T) in northern Ghana.	1	1	1	1	1	0	1	0	1	8	High
206	Prevalence of the Pfdhfr and Pfdhps mutations among asymptomatic pregnant women in Southeast Nigeria.	0	1	1	0	1	1	1	1	0	6	Medium
207	Efficacy and effectiveness of the combination of sulfadoxine/pyrimethamine and a 3-day course of artesunate for the treatment of uncomplicated falciparum malaria in a refugee settlement in Zambia	1	1	1	1	1	0	1	1	1	8	High
208	Molecular surveillance of pfcrt, pfmdr1 and pfk13-propeller mutations in Plasmodium falciparum isolates imported from Africa to China	1	1	1	1	1	1	1	1	1	9	High
209	A molecular marker of artemisinin-resistant Plasmodium falciparum malaria	1	1	1	1	1	0	1		1	8	High
210	Chloroquine and sulphadoxine-pyrimethamine sensitivity of Plasmodium falciparum parasites in a Brazilian endemic area	1	1	1	1	1	1	0	1	0	7	Medium
211	Temporal Changes in Prevalence of Molecular Markers Mediating Antimalarial Drug Resistance in a High Malaria Transmission Setting in Uganda	1	1	1	1	1	1	1	1	0	7	Medium
212	Prevalence of pfdhfr and pfdhps mutations in Plasmodium falciparum associated with drug resistance among pregnant women receiving IPTp-SP at Msambweni County Referral Hospital, Kwale County, Kenya.	0	1	1	1	0	0	0	1	1	6	Medium
213	Genetic mutations in pfcrt and pfmdr1 at the time of artemisinin combination therapy introduction in South Pacific islands of Vanuatu and Solomon Islands.	1	1	0	1	1	0	1	0	1	6	Medium
214	Effect of mass dihydroartemisinin-piperaquine administration in southern Mozambique on the carriage of molecular markers of antimalarial resistance.	1	0	1	1	1	1	1	1	1	8	High
215	Genetic profiling of the Plasmodium falciparum population using antigenic molecular markers.	1	0	1	1	1	1	1	1	1	8	High
216	Prevalence of Plasmodium falciparum Pfcrt and Pfmdr1 alleles in settings with different levels of Plasmodium vivax co-endemicity in Ethiopia.	1	1	0	1	1	1	1	1	0	7	Medium
217	Polymorphisms in Plasmodium falciparum dhfr and dhps genes and age related in vivo sulfadoxine-pyrimethamine resistance in malaria-infected patients from Nigeria.	0	1	0	1	1	1	1	1	0	6	Medium
218	Emergence of artemisinin-resistant Plasmodium falciparum with kelch13 C580Y mutations on the island of New Guinea	1	1	0	1	1	1	1	1	0	7	Medium
219	Molecular markers of anti-malarial drug resistance in southwest Ethiopia over time: regional surveillance from 2006 to 2013.	1	1	0	1	1	1	1	1	0	7	Medium
220	Prevalence of crt and mdr-1 mutations in Plasmodium falciparum isolates from Grande Comore island after withdrawal of chloroquine.	1	0	0	1	1	1	1	0	1	6	Medium
221	â€¦ of artesunate in the treatment of uncomplicated Plasmodium falciparum malaria and anti-malarial, drug-resistance marker polymorphisms in populations â€¦	1	0	0	1	1	1	1	1	1	7	Medium
222	â€¦ and Artemether-Lumefantrine Select Distinct Alleles of the Plasmodium falciparum mdr1 Gene in Tanzanian Children Treated for Uncomplicated Malaria	1	1	0	1	1	1	1		1	8	High
223	Field-based evidence for the linkage of pfcrt and pfdhfr drug-resistant malaria genotypes and clinical profiles of severe malaria in Niger.	0	1	0	1	1	1	1	1	1	7	Medium
224	Haplotypes of Chloroquine Resistance Marker Genes Among Uncomplicated Malaria Cases in Lagos, Nigeria.	1	1	1	1	1	1	1	1	1	9	High
225	Evidence of artemisinin partial resistance in northwestern Tanzania: clinical and molecular markers of resistance.	1	1	0	1	1	1	1	1	1	8	High
226	Monitoring antimalarial drug-resistance markers in Somalia.	1	1	0	1	0	1	1		1	7	Medium
227	Mutation in pfmdr1 gene in chloroquine-resistant Plasmodium falciparum isolates, Southeast Iran.	1	1	0	1	1	1	1	1	1	8	High
228	High prevalence of Pfdhfr-Pfdhps quadruple mutations associated with sulfadoxine-pyrimethamine resistance in Plasmodium falciparum isolates from Bioko Island, Equatorial Guinea.	1	0	0	1	1	1	0	0	0	4	Low
229	Unexpected selections of Plasmodium falciparum polymorphisms in previously treatment-naÃ¯ve areas after monthly presumptive administration of three different anti-malarial drugs in Liberia 1976-78.	1	1	0	1	1	1	1	1	1	8	High
230	Detection of copy number variation and single nucleotide polymorphisms in genes involved in drug resistance and other phenotypic traits in P. falciparum clinical isolates collected from Uganda.	1	1	1	1	1	1	1	1	1	9	High
231	Artesunate-amodiaquine and artemether-lumefantrine for the treatment of uncomplicated falciparum malaria in Liberia: in vivo efficacy and frequency of molecular markers.	1	1	1	1	1	1	1	1	1	9	High
232	High prevalence of sulphadoxine-pyrimethamine resistance-associated mutations in Plasmodium falciparum field isolates from pregnant women in Brazzaville, Republic of Congo.	1	0	0	1	1	1	1	1	1	7	Medium
233	Increased Frequency of Pfdhps A581G Mutation in Plasmodium falciparum Isolates from Gabonese HIV-Infected Individuals.	0	1	0	1		1	1	1	1	7	Medium
234	Molecular Markers for Sulfadoxine/Pyrimethamine and Chloroquine Resistance in Plasmodium falciparum in Thailand.	1	1	1	1	1	0	1	0	1	8	High
235	Targeted deep amplicon sequencing of kelch 13 and cytochrome b in Plasmodium falciparum isolates from an endemic African country using the Malaria Resistance Surveillance (MaRS) protocol.	0	1	1	0	1	1	1	1	0	6	Medium
236	Epidemiology of malaria and chloroquine resistance in Mizoram, northeastern India, a malaria-endemic region bordering Myanmar	1	1	1	1	1	0	1	1	1	8	High
237	High prevalence of pfmdr1 N86Y and Y184F mutations in Plasmodium falciparum isolates from Bioko island, Equatorial Guinea	1	1	1	1	1	1	1	1	1	9	High
238	Trends in Molecular Markers Associated with Resistance to Sulfadoxine-Pyrimethamine (SP) Among Plasmodium falciparum Isolates on Bioko Island, Equatorial Guinea: 2011-2017.	1	1	1	1	1	0	1		1	8	High
239	Dihydroartemisinin-piperaquine efficacy in Plasmodium falciparum treatment and prevalence of drug-resistant molecular markers along China-Myanmar border in 2014-2023.	1	1	1	1	1	1	0	1	0	7	Medium
240	Prevalence of molecular markers of drug resistance in an area of seasonal malaria chemoprevention in children in Senegal.	1	1	1	1	1	1	1	1	0	7	Medium
241	Prevalence of pfmdr1 alleles associated with artemether-lumefantrine tolerance/resistance in Maputo before and after the implementation of artemisinin-based combination therapy.	0	1	1	1	0	0	0	1	1	6	Medium
242	In vitro confirmation of artemisinin resistance in Plasmodium falciparum from patient isolates, Southern Rwanda, 2019	1	1	0	1	1	0	1	0	1	6	Medium
243	Plasmodium falciparum Drug Resistance Phenotype as Assessed by Patient Antimalarial Drug Levels and Its Association With pfmdr1 Polymorphisms	1	0	1	1	1	1	1	1	1	8	High
244	Efficacy of Artemether-Lumefantrine and Dihydroartemisinin Piperaquine for the Treatment of Uncomplicated Plasmodium falciparum Malaria among Children in Western Kenya, 2016 to 2017	1	0	1	1	1	1	1	1	1	8	High
245	Resistance-Mediating Plasmodium falciparum pfcrt and pfmdr1 Alleles after Treatment with Artesunate-Amodiaquine in Uganda	1	1	0	1	1	1	1	1	0	7	Medium
246	Artemisinin Resistance-Associated K13 Polymorphisms of Plasmodium falciparum in Southern Rwanda, 2010-2015.	0	1	0	1	1	1	1	1	0	6	Medium
247	Molecular epidemiology of malaria in Cameroon. XXVII. Clinical and parasitological response to sulfadoxine-pyrimethamine treatment and Plasmodium falciparum dihydrofolate reductase and dihydropteroate synthase alleles in Cameroonian children.	1	1	0	1	1	1	1	1	0	7	Medium
248	Changing Antimalarial Drug Resistance Patterns Identified by Surveillance at Three Sites in Uganda.	1	1	0	1	1	1	1	1	0	7	Medium
249	Markers of sulfadoxine-pyrimethamine resistance in Eastern Democratic Republic of Congo, implications for malaria chemoprevention.	1	0	0	1	1	1	1	0	1	6	Medium
250	Escalating Plasmodium falciparum K13 marker prevalence indicative of artemisinin resistance in southern Rwanda.	1	0	0	1	1	1	1	1	1	7	Medium
251	Plasmodium falciparum Kelch-13 artemisinin partial resistance markers in Fort Portal, Western Uganda, 2024.	1	1	0	1	1	1	1		1	8	High
252	Plasmodium falciparum phenotypic and genotypic resistance profile during the emergence of Piperaquine resistance in Northeastern Thailand	0	1	0	1	1	1	1	1	1	7	Medium
253	Changing Molecular Markers of Antimalarial Drug Sensitivity across Uganda	1	1	1	1	1	1	1	1	1	9	High
254	In Vivo Selection of Plasmodium falciparum Pfcrt and Pfmdr1 Variants by Artemether-Lumefantrine and Dihydroartemisinin-Piperaquine in Burkina Faso	1	1	0	1	1	1	1	1	1	8	High
255	Prevalence of Plasmodium falciparum antimalarial drug resistance genes in Southeastern Gabon from 2011 to 2014.	1	1	0	1	0	1	1		1	7	Medium
256	Artemisinin resistance at the China-Myanmar border and association with mutations in the K13 propeller gene.	1	1	0	1	1	1	1	1	1	8	High
257	Molecular Determinants of Sulfadoxine-Pyrimethamine Resistance in Plasmodium falciparum Isolates from Central Africa between 2016 and 2021: Wide Geographic Spread of Highly Mutated Pfdhfr and Pfdhps Alleles.	1	0	0	1	1	1	0	0	0	4	Low
258	Decreased prevalence of the Plasmodium falciparum chloroquine resistance transporter 76T marker associated with cessation of chloroquine use against P. falciparum malaria in Hainan, People's Republic of China.	1	1	0	1	1	1	1	1	1	8	High
259	K13 mutations and pfmdr1 copy number variation in Plasmodium falciparum malaria in Myanmar.	1	1	1	1	1	1	1	1	1	9	High
260	Prevalence of molecular markers of Plasmodium falciparum drug resistance in Dakar, Senegal.	1	1	1	1	1	1	1	1	1	9	High
261	Surveillance of Antimalarial Resistance Pfcrt, Pfmdr1, and Pfkelch13 Polymorphisms in African Plasmodium falciparum imported to Shandong Province, China.	1	0	0	1	1	1	1	1	1	7	Medium
